# Supplementary material for: Symbiotic bacteria of the gall-inducing mite Fragariocoptes setiger (Eriophyoidea) and phylogenomic resolution of the eriophyoid position among Acari
Source: Sci Rep. 2022 Mar 9;12:3811. doi: 10.1038/s41598-022-07535-3 (PMC8907322; doi:10.1038/s41598-022-07535-3)
Supplement: Supplementary file 8 — Supplementary Table S2. [file 41598_2022_7535_MOESM8_ESM.xlsx]

## Sheet: Sheet1
Supplementary Table S2. Taxonomic classification of Bacteria in two metagenomic samples of the gall-inducing mite Fragariocoptes setiger in Kraken2. There was a total of 49,514,852 and 3,830,185 classified bacterial reads in samples 1 and 2, respectively. OTUs (genera) were filtered based on a normalized abundance threshold of ≥0.0338% in either sample, resulting in 83 OTUs (genera) represented b…
Classification_full	Sample1	Sample2	Sample1.perc	Sample2.perc	in.intresection.satisfies.threshold	satisfies.threshhold	taxonomy2	genus	Sample1.perc(threshhold)	Sample2.perc(threshhold)
k__Bacteria|p__Spirochaetes|c__Spirochaetia|o__Spirochaetales|f__Spirochaetaceae|g__Treponema	189	1431	0.000381704	0.0373611	FALSE	TRUE	Bacteria:Spirochaetes:Spirochaetaceae:Treponema	Treponema	0.000402927	0.0754971
k__Bacteria|p__Bacteroidetes|c__Cytophagia|o__Cytophagales|f__Hymenobacteraceae|g__Rufibacter	0	1470	0	0.0383793	FALSE	TRUE	Bacteria:Bacteroidetes:Hymenobacteraceae:Rufibacter	Rufibacter	0	0.0775546
k__Bacteria|p__Bacteroidetes|c__Cytophagia|o__Cytophagales|f__Hymenobacteraceae|g__Hymenobacter	1682	47206	0.00339696	1.23247	FALSE	TRUE	Bacteria:Bacteroidetes:Hymenobacteraceae:Hymenobacter	Hymenobacter	0.00358584	2.49051
k__Bacteria|p__Bacteroidetes|c__Bacteroidia|o__Bacteroidales|f__Prevotellaceae|g__Prevotella	2998	3327	0.00605475	0.0868626	FALSE	TRUE	Bacteria:Bacteroidetes:Prevotellaceae:Prevotella	Prevotella	0.0063914	0.175527
k__Bacteria|p__Bacteroidetes|c__Sphingobacteriia|o__Sphingobacteriales|f__Sphingobacteriaceae|g__Mucilaginibacter	246	17293	0.000496821	0.451493	FALSE	TRUE	Bacteria:Bacteroidetes:Sphingobacteriaceae:Mucilaginibacter	Mucilaginibacter	0.000524445	0.912348
k__Bacteria|p__Bacteroidetes|c__Sphingobacteriia|o__Sphingobacteriales|f__Sphingobacteriaceae|g__Pedobacter	2933	45098	0.00592348	1.17744	FALSE	TRUE	Bacteria:Bacteroidetes:Sphingobacteriaceae:Pedobacter	Pedobacter	0.00625283	2.37929
k__Bacteria|p__Bacteroidetes|c__Flavobacteriia|o__Flavobacteriales|f__Flavobacteriaceae|g__Chryseobacterium	31869	4226	0.0643625	0.110334	TRUE	TRUE	Bacteria:Bacteroidetes:Flavobacteriaceae:Chryseobacterium	Chryseobacterium	0.0679412	0.222956
k__Bacteria|p__Bacteroidetes|c__Flavobacteriia|o__Flavobacteriales|f__Flavobacteriaceae|g__Cloacibacterium	112002	7978	0.226199	0.208293	TRUE	TRUE	Bacteria:Bacteroidetes:Flavobacteriaceae:Cloacibacterium	Cloacibacterium	0.238776	0.420905
k__Bacteria|p__Firmicutes|c__Clostridia|o__Clostridiales|f__Clostridiaceae|g__Clostridium	92	3074	0.000185803	0.0802572	FALSE	TRUE	Bacteria:Firmicutes:Clostridiaceae:Clostridium	Clostridium	0.000196134	0.162179
k__Bacteria|p__Firmicutes|c__Bacilli|o__Bacillales|f__Bacillaceae|g__Bacillus	861	7151	0.00173887	0.186701	FALSE	TRUE	Bacteria:Firmicutes:Bacillaceae:Bacillus	Bacillus	0.00183556	0.377274
k__Bacteria|p__Firmicutes|c__Bacilli|o__Bacillales|f__Bacillaceae|g__Anoxybacillus	1288	2565	0.00260124	0.066968	FALSE	TRUE	Bacteria:Firmicutes:Bacillaceae:Anoxybacillus	Anoxybacillus	0.00274587	0.135325
k__Bacteria|p__Firmicutes|c__Bacilli|o__Bacillales|f__Staphylococcaceae|g__Staphylococcus	25796	23265	0.0520975	0.607412	TRUE	TRUE	Bacteria:Firmicutes:Staphylococcaceae:Staphylococcus	Staphylococcus	0.0549942	1.22742
k__Bacteria|p__Firmicutes|c__Bacilli|o__Lactobacillales|f__Lactobacillaceae|g__Lactobacillus	506	2674	0.00102192	0.0698139	FALSE	TRUE	Bacteria:Firmicutes:Lactobacillaceae:Lactobacillus	Lactobacillus	0.00107874	0.141076
k__Bacteria|p__Firmicutes|c__Bacilli|o__Lactobacillales|f__Enterococcaceae|g__Enterococcus	621	8259	0.00125417	0.215629	FALSE	TRUE	Bacteria:Firmicutes:Enterococcaceae:Enterococcus	Enterococcus	0.0013239	0.43573
k__Bacteria|p__Firmicutes|c__Bacilli|o__Lactobacillales|f__Streptococcaceae|g__Streptococcus	31646	11595	0.0639121	0.302727	TRUE	TRUE	Bacteria:Firmicutes:Streptococcaceae:Streptococcus	Streptococcus	0.0674658	0.611732
k__Bacteria|p__Actinobacteria|c__Actinobacteria|o__Kineosporiales|f__Kineosporiaceae|g__Kineococcus	162	38620	0.000327175	1.00831	FALSE	TRUE	Bacteria:Actinobacteria:Kineosporiaceae:Kineococcus	Kineococcus	0.000345366	2.03752
k__Bacteria|p__Actinobacteria|c__Actinobacteria|o__Bifidobacteriales|f__Bifidobacteriaceae|g__Gardnerella	89	2135	0.000179744	0.0557414	FALSE	TRUE	Bacteria:Actinobacteria:Bifidobacteriaceae:Gardnerella	Gardnerella	0.000189738	0.112639
k__Bacteria|p__Actinobacteria|c__Actinobacteria|o__Bifidobacteriales|f__Bifidobacteriaceae|g__Bifidobacterium	444	2702	0.000896701	0.0705449	FALSE	TRUE	Bacteria:Actinobacteria:Bifidobacteriaceae:Bifidobacterium	Bifidobacterium	0.000946559	0.142553
k__Bacteria|p__Actinobacteria|c__Actinobacteria|o__Pseudonocardiales|f__Pseudonocardiaceae|g__Pseudonocardia	634	3071	0.00128042	0.0801789	FALSE	TRUE	Bacteria:Actinobacteria:Pseudonocardiaceae:Pseudonocardia	Pseudonocardia	0.00135162	0.162021
k__Bacteria|p__Actinobacteria|c__Actinobacteria|o__Actinomycetales|f__Actinomycetaceae|g__Actinomyces	9827	2506	0.0198466	0.0654276	FALSE	TRUE	Bacteria:Actinobacteria:Actinomycetaceae:Actinomyces	Actinomyces	0.0209501	0.132212
k__Bacteria|p__Actinobacteria|c__Actinobacteria|o__Micrococcales|f__Sanguibacteraceae|g__Sanguibacter	20	41734	4.03919e-05	1.08961	FALSE	TRUE	Bacteria:Actinobacteria:Sanguibacteraceae:Sanguibacter	Sanguibacter	4.26378e-05	2.20181
k__Bacteria|p__Actinobacteria|c__Actinobacteria|o__Micrococcales|f__Micrococcaceae|g__Kocuria	1284	3844	0.00259316	0.100361	FALSE	TRUE	Bacteria:Actinobacteria:Micrococcaceae:Kocuria	Kocuria	0.00273735	0.202803
k__Bacteria|p__Actinobacteria|c__Actinobacteria|o__Micrococcales|f__Micrococcaceae|g__Micrococcus	10586	11565	0.0213794	0.301944	FALSE	TRUE	Bacteria:Actinobacteria:Micrococcaceae:Micrococcus	Micrococcus	0.0225682	0.610149
k__Bacteria|p__Actinobacteria|c__Actinobacteria|o__Micrococcales|f__Microbacteriaceae|g__Salinibacterium	8	10245	1.61568e-05	0.267481	FALSE	TRUE	Bacteria:Actinobacteria:Microbacteriaceae:Salinibacterium	Salinibacterium	1.70551e-05	0.540508
k__Bacteria|p__Actinobacteria|c__Actinobacteria|o__Micrococcales|f__Microbacteriaceae|g__Microterricola	32	3870	6.46271e-05	0.10104	FALSE	TRUE	Bacteria:Actinobacteria:Microbacteriaceae:Microterricola	Microterricola	6.82205e-05	0.204174
k__Bacteria|p__Actinobacteria|c__Actinobacteria|o__Micrococcales|f__Microbacteriaceae|g__Cryobacterium	42	2885	8.4823e-05	0.0753227	FALSE	TRUE	Bacteria:Actinobacteria:Microbacteriaceae:Cryobacterium	Cryobacterium	8.95393e-05	0.152208
k__Bacteria|p__Actinobacteria|c__Actinobacteria|o__Micrococcales|f__Microbacteriaceae|g__Frondihabitans	201	1505	0.000405939	0.0392931	FALSE	TRUE	Bacteria:Actinobacteria:Microbacteriaceae:Frondihabitans	Frondihabitans	0.00042851	0.0794012
k__Bacteria|p__Actinobacteria|c__Actinobacteria|o__Micrococcales|f__Microbacteriaceae|g__Clavibacter	281	238443	0.000567506	6.22537	FALSE	TRUE	Bacteria:Actinobacteria:Microbacteriaceae:Clavibacter	Clavibacter	0.000599061	12.5798
k__Bacteria|p__Actinobacteria|c__Actinobacteria|o__Micrococcales|f__Microbacteriaceae|g__Agrococcus	309	31083	0.000624055	0.811527	FALSE	TRUE	Bacteria:Actinobacteria:Microbacteriaceae:Agrococcus	Agrococcus	0.000658754	1.63988
k__Bacteria|p__Actinobacteria|c__Actinobacteria|o__Micrococcales|f__Microbacteriaceae|g__Curtobacterium	591	11364	0.00119358	0.296696	FALSE	TRUE	Bacteria:Actinobacteria:Microbacteriaceae:Curtobacterium	Curtobacterium	0.00125995	0.599545
k__Bacteria|p__Actinobacteria|c__Actinobacteria|o__Micrococcales|f__Microbacteriaceae|g__Rathayibacter	1656	9938	0.00334445	0.259465	FALSE	TRUE	Bacteria:Actinobacteria:Microbacteriaceae:Rathayibacter	Rathayibacter	0.00353041	0.524312
k__Bacteria|p__Actinobacteria|c__Actinobacteria|o__Micrococcales|f__Microbacteriaceae|g__Plantibacter	3840	7967	0.00775525	0.208006	FALSE	TRUE	Bacteria:Actinobacteria:Microbacteriaceae:Plantibacter	Plantibacter	0.00818645	0.420325
k__Bacteria|p__Actinobacteria|c__Actinobacteria|o__Micrococcales|f__Microbacteriaceae|g__Microbacterium	19048	79718	0.0384693	2.08131	TRUE	TRUE	Bacteria:Actinobacteria:Microbacteriaceae:Microbacterium	Microbacterium	0.0406082	4.20578
k__Bacteria|p__Actinobacteria|c__Actinobacteria|o__Corynebacteriales|g__Lawsonella	602	2666	0.0012158	0.069605	FALSE	TRUE	Bacteria:Actinobacteria:Lawsonella	Lawsonella	0.0012834	0.140654
k__Bacteria|p__Actinobacteria|c__Actinobacteria|o__Corynebacteriales|f__Corynebacteriaceae|g__Corynebacterium	10155	37912	0.020509	0.989822	FALSE	TRUE	Bacteria:Actinobacteria:Corynebacteriaceae:Corynebacterium	Corynebacterium	0.0216493	2.00017
k__Bacteria|p__Actinobacteria|c__Actinobacteria|o__Corynebacteriales|f__Gordoniaceae|g__Gordonia	16752	1466	0.0338323	0.0382749	TRUE	TRUE	Bacteria:Actinobacteria:Gordoniaceae:Gordonia	Gordonia	0.0357134	0.0773436
k__Bacteria|p__Actinobacteria|c__Actinobacteria|o__Corynebacteriales|f__Nocardiaceae|g__Rhodococcus	27767	38600	0.0560781	1.00778	TRUE	TRUE	Bacteria:Actinobacteria:Nocardiaceae:Rhodococcus	Rhodococcus	0.0591962	2.03647
k__Bacteria|p__Actinobacteria|c__Actinobacteria|o__Propionibacteriales|f__Nocardioidaceae|g__Aeromicrobium	757	22797	0.00152883	0.595193	FALSE	TRUE	Bacteria:Actinobacteria:Nocardioidaceae:Aeromicrobium	Aeromicrobium	0.00161384	1.20273
k__Bacteria|p__Actinobacteria|c__Actinobacteria|o__Propionibacteriales|f__Nocardioidaceae|g__Marmoricola	1075	4816	0.00217107	0.125738	FALSE	TRUE	Bacteria:Actinobacteria:Nocardioidaceae:Marmoricola	Marmoricola	0.00229178	0.254084
k__Bacteria|p__Actinobacteria|c__Actinobacteria|o__Propionibacteriales|f__Nocardioidaceae|g__Nocardioides	3419	44716	0.006905	1.16746	FALSE	TRUE	Bacteria:Actinobacteria:Nocardioidaceae:Nocardioides	Nocardioides	0.00728893	2.35914
k__Bacteria|p__Actinobacteria|c__Actinobacteria|o__Propionibacteriales|f__Propionibacteriaceae|g__Cutibacterium	349665	390133	0.706182	10.1857	TRUE	TRUE	Bacteria:Actinobacteria:Propionibacteriaceae:Cutibacterium	Cutibacterium	0.745447	20.5827
k__Bacteria|p__Proteobacteria|c__Betaproteobacteria|o__Neisseriales|f__Neisseriaceae|g__Vitreoscilla	337	14890	0.000680604	0.388754	FALSE	TRUE	Bacteria:Proteobacteria:Neisseriaceae:Vitreoscilla	Vitreoscilla	0.000718447	0.78557
k__Bacteria|p__Proteobacteria|c__Betaproteobacteria|o__Burkholderiales|g__Inhella	31	2166	6.26075e-05	0.0565508	FALSE	TRUE	Bacteria:Proteobacteria:Inhella	Inhella	6.60886e-05	0.114274
k__Bacteria|p__Proteobacteria|c__Betaproteobacteria|o__Burkholderiales|g__Leptothrix	455	2219	0.000918916	0.0579345	FALSE	TRUE	Bacteria:Proteobacteria:Leptothrix	Leptothrix	0.00097001	0.117071
k__Bacteria|p__Proteobacteria|c__Betaproteobacteria|o__Burkholderiales|f__Oxalobacteraceae|g__Herminiimonas	9	2363	1.81764e-05	0.0616941	FALSE	TRUE	Bacteria:Proteobacteria:Oxalobacteraceae:Herminiimonas	Herminiimonas	1.9187e-05	0.124668
k__Bacteria|p__Proteobacteria|c__Betaproteobacteria|o__Burkholderiales|f__Oxalobacteraceae|g__Massilia	3517	43055	0.00710292	1.1241	FALSE	TRUE	Bacteria:Proteobacteria:Oxalobacteraceae:Massilia	Massilia	0.00749785	2.27151
k__Bacteria|p__Proteobacteria|c__Betaproteobacteria|o__Burkholderiales|f__Burkholderiaceae|g__Ralstonia	6594	13851	0.0133172	0.361627	FALSE	TRUE	Bacteria:Proteobacteria:Burkholderiaceae:Ralstonia	Ralstonia	0.0140577	0.730755
k__Bacteria|p__Proteobacteria|c__Betaproteobacteria|o__Burkholderiales|f__Burkholderiaceae|g__Paraburkholderia	75789	416	0.153063	0.0108611	FALSE	TRUE	Bacteria:Proteobacteria:Burkholderiaceae:Paraburkholderia	Paraburkholderia	0.161574	0.0219474
k__Bacteria|p__Proteobacteria|c__Betaproteobacteria|o__Burkholderiales|f__Burkholderiaceae|g__Burkholderia	1168708	19357	2.36032	0.50538	TRUE	TRUE	Bacteria:Proteobacteria:Burkholderiaceae:Burkholderia	Burkholderia	2.49156	1.02124
k__Bacteria|p__Proteobacteria|c__Betaproteobacteria|o__Burkholderiales|f__Comamonadaceae|g__Ottowia	3208	1921	0.00647886	0.0501542	FALSE	TRUE	Bacteria:Proteobacteria:Comamonadaceae:Ottowia	Ottowia	0.0068391	0.101349
k__Bacteria|p__Proteobacteria|c__Betaproteobacteria|o__Burkholderiales|f__Comamonadaceae|g__Hydrogenophaga	4620	2974	0.00933053	0.0776464	FALSE	TRUE	Bacteria:Proteobacteria:Comamonadaceae:Hydrogenophaga	Hydrogenophaga	0.00984933	0.156903
k__Bacteria|p__Proteobacteria|c__Betaproteobacteria|o__Burkholderiales|f__Comamonadaceae|g__Variovorax	12022	3256	0.0242796	0.0850089	FALSE	TRUE	Bacteria:Proteobacteria:Comamonadaceae:Variovorax	Variovorax	0.0256296	0.171781
k__Bacteria|p__Proteobacteria|c__Betaproteobacteria|o__Burkholderiales|f__Comamonadaceae|g__Comamonas	21138	3242	0.0426902	0.0846434	TRUE	TRUE	Bacteria:Proteobacteria:Comamonadaceae:Comamonas	Comamonas	0.0450639	0.171042
k__Bacteria|p__Proteobacteria|c__Betaproteobacteria|o__Burkholderiales|f__Comamonadaceae|g__Delftia	28329	2215	0.0572131	0.0578301	TRUE	TRUE	Bacteria:Proteobacteria:Comamonadaceae:Delftia	Delftia	0.0603943	0.11686
k__Bacteria|p__Proteobacteria|c__Betaproteobacteria|o__Burkholderiales|f__Comamonadaceae|g__Alicycliphilus	30931	72	0.0624681	0.00187981	FALSE	TRUE	Bacteria:Proteobacteria:Comamonadaceae:Alicycliphilus	Alicycliphilus	0.0659415	0.00379859
k__Bacteria|p__Proteobacteria|c__Betaproteobacteria|o__Burkholderiales|f__Comamonadaceae|g__Diaphorobacter	96780	97	0.195457	0.00253251	FALSE	TRUE	Bacteria:Proteobacteria:Comamonadaceae:Diaphorobacter	Diaphorobacter	0.206324	0.00511755
k__Bacteria|p__Proteobacteria|c__Betaproteobacteria|o__Burkholderiales|f__Comamonadaceae|g__Acidovorax	621780	2669	1.25574	0.0696833	TRUE	TRUE	Bacteria:Proteobacteria:Comamonadaceae:Acidovorax	Acidovorax	1.32557	0.140812
k__Bacteria|p__Proteobacteria|c__Alphaproteobacteria|o__Rhodospirillales|f__Acetobacteraceae|g__Roseomonas	288	2592	0.000581644	0.067673	FALSE	TRUE	Bacteria:Proteobacteria:Acetobacteraceae:Roseomonas	Roseomonas	0.000613984	0.136749
k__Bacteria|p__Proteobacteria|c__Alphaproteobacteria|o__Rhodobacterales|f__Rhodobacteraceae|g__Paracoccus	4652	17225	0.00939516	0.449717	FALSE	TRUE	Bacteria:Proteobacteria:Rhodobacteraceae:Paracoccus	Paracoccus	0.00991755	0.908761
k__Bacteria|p__Proteobacteria|c__Alphaproteobacteria|o__Caulobacterales|f__Caulobacteraceae|g__Caulobacter	485	1703	0.000979504	0.0444626	FALSE	TRUE	Bacteria:Proteobacteria:Caulobacteraceae:Caulobacter	Caulobacter	0.00103397	0.0898473
k__Bacteria|p__Proteobacteria|c__Alphaproteobacteria|o__Caulobacterales|f__Caulobacteraceae|g__Brevundimonas	16733	37705	0.0337939	0.984417	FALSE	TRUE	Bacteria:Proteobacteria:Caulobacteraceae:Brevundimonas	Brevundimonas	0.0356729	1.98925
k__Bacteria|p__Proteobacteria|c__Alphaproteobacteria|o__Sphingomonadales|f__Sphingomonadaceae|g__Novosphingobium	35560	643	0.0718168	0.0167877	FALSE	TRUE	Bacteria:Proteobacteria:Sphingomonadaceae:Novosphingobium	Novosphingobium	0.07581	0.0339236
k__Bacteria|p__Proteobacteria|c__Alphaproteobacteria|o__Sphingomonadales|f__Sphingomonadaceae|g__Sphingomonas	54612	136387	0.110294	3.56085	TRUE	TRUE	Bacteria:Proteobacteria:Sphingomonadaceae:Sphingomonas	Sphingomonas	0.116427	7.19554
k__Bacteria|p__Proteobacteria|c__Alphaproteobacteria|o__Rhizobiales|f__Hyphomicrobiaceae|g__Devosia	219	8731	0.000442292	0.227952	FALSE	TRUE	Bacteria:Proteobacteria:Hyphomicrobiaceae:Devosia	Devosia	0.000466884	0.460632
k__Bacteria|p__Proteobacteria|c__Alphaproteobacteria|o__Rhizobiales|f__Bradyrhizobiaceae|g__Oligotropha	189	4550	0.000381704	0.118793	FALSE	TRUE	Bacteria:Proteobacteria:Bradyrhizobiaceae:Oligotropha	Oligotropha	0.000402927	0.24005
k__Bacteria|p__Proteobacteria|c__Alphaproteobacteria|o__Rhizobiales|f__Bradyrhizobiaceae|g__Bradyrhizobium	4922	27351	0.00994045	0.714091	FALSE	TRUE	Bacteria:Proteobacteria:Bradyrhizobiaceae:Bradyrhizobium	Bradyrhizobium	0.0104932	1.44299
k__Bacteria|p__Proteobacteria|c__Alphaproteobacteria|o__Rhizobiales|f__Methylobacteriaceae|g__Methylobacterium	58746	16995	0.118643	0.443712	TRUE	TRUE	Bacteria:Proteobacteria:Methylobacteriaceae:Methylobacterium	Methylobacterium	0.12524	0.896627
k__Bacteria|p__Proteobacteria|c__Alphaproteobacteria|o__Rhizobiales|f__Rhizobiaceae|g__Liberibacter	24	1350	4.84703e-05	0.0352463	FALSE	TRUE	Bacteria:Proteobacteria:Rhizobiaceae:Liberibacter	Liberibacter	5.11653e-05	0.0712236
k__Bacteria|p__Proteobacteria|c__Alphaproteobacteria|o__Rhizobiales|f__Rhizobiaceae|g__Neorhizobium	2571	2324	0.00519238	0.0606759	FALSE	TRUE	Bacteria:Proteobacteria:Rhizobiaceae:Neorhizobium	Neorhizobium	0.00548109	0.12261
k__Bacteria|p__Proteobacteria|c__Alphaproteobacteria|o__Rhizobiales|f__Rhizobiaceae|g__Rhizobium	14165	1845	0.0286076	0.04817	FALSE	TRUE	Bacteria:Proteobacteria:Rhizobiaceae:Rhizobium	Rhizobium	0.0301982	0.097339
k__Bacteria|p__Proteobacteria|c__Alphaproteobacteria|o__Rhizobiales|f__Rhizobiaceae|g__Agrobacterium	5460271	3485	11.0275	0.0909878	TRUE	TRUE	Bacteria:Proteobacteria:Rhizobiaceae:Agrobacterium	Agrobacterium	11.6407	0.183863
k__Bacteria|p__Proteobacteria|c__Alphaproteobacteria|o__Rickettsiales|f__Anaplasmataceae|g__Wolbachia	7827469	184578	15.8083	4.81904	TRUE	TRUE	Bacteria:Proteobacteria:Anaplasmataceae:Wolbachia	Wolbachia	16.6873	9.73801
k__Bacteria|p__Proteobacteria|c__Gammaproteobacteria|o__Oceanospirillales|f__Halomonadaceae|g__Halomonas	172	4614	0.000347371	0.120464	FALSE	TRUE	Bacteria:Proteobacteria:Halomonadaceae:Halomonas	Halomonas	0.000366685	0.243427
k__Bacteria|p__Proteobacteria|c__Gammaproteobacteria|o__Enterobacterales|f__Enterobacteriaceae|g__Klebsiella	1306	3010	0.00263759	0.0785863	FALSE	TRUE	Bacteria:Proteobacteria:Enterobacteriaceae:Klebsiella	Klebsiella	0.00278425	0.158802
k__Bacteria|p__Proteobacteria|c__Gammaproteobacteria|o__Enterobacterales|f__Erwiniaceae|g__Pantoea	8300	4655	0.0167626	0.121535	FALSE	TRUE	Bacteria:Proteobacteria:Erwiniaceae:Pantoea	Pantoea	0.0176947	0.24559
k__Bacteria|p__Proteobacteria|c__Gammaproteobacteria|o__Enterobacterales|f__Erwiniaceae|g__Erwinia	19174	863	0.0387237	0.0225315	FALSE	TRUE	Bacteria:Proteobacteria:Erwiniaceae:Erwinia	Erwinia	0.0408768	0.0455304
k__Bacteria|p__Proteobacteria|c__Gammaproteobacteria|o__Xanthomonadales|f__Rhodanobacteraceae|g__Luteibacter	16785	382	0.0338989	0.00997341	FALSE	TRUE	Bacteria:Proteobacteria:Rhodanobacteraceae:Luteibacter	Luteibacter	0.0357838	0.0201537
k__Bacteria|p__Proteobacteria|c__Gammaproteobacteria|o__Xanthomonadales|f__Xanthomonadaceae|g__Pseudoxanthomonas	17266	148	0.0348703	0.00386404	FALSE	TRUE	Bacteria:Proteobacteria:Xanthomonadaceae:Pseudoxanthomonas	Pseudoxanthomonas	0.0368092	0.00780822
k__Bacteria|p__Proteobacteria|c__Gammaproteobacteria|o__Xanthomonadales|f__Xanthomonadaceae|g__Stenotrophomonas	108322	7004	0.218767	0.182863	TRUE	TRUE	Bacteria:Proteobacteria:Xanthomonadaceae:Stenotrophomonas	Stenotrophomonas	0.23093	0.369519
k__Bacteria|p__Proteobacteria|c__Gammaproteobacteria|o__Xanthomonadales|f__Xanthomonadaceae|g__Xanthomonas	185678	32842	0.374995	0.857452	TRUE	TRUE	Bacteria:Proteobacteria:Xanthomonadaceae:Xanthomonas	Xanthomonas	0.395845	1.73269
k__Bacteria|p__Proteobacteria|c__Gammaproteobacteria|o__Pseudomonadales|f__Moraxellaceae|g__Moraxella	45556	5227	0.0920047	0.136469	TRUE	TRUE	Bacteria:Proteobacteria:Moraxellaceae:Moraxella	Moraxella	0.0971203	0.275767
k__Bacteria|p__Proteobacteria|c__Gammaproteobacteria|o__Pseudomonadales|f__Moraxellaceae|g__Acinetobacter	145323	16155	0.293494	0.421781	TRUE	TRUE	Bacteria:Proteobacteria:Moraxellaceae:Acinetobacter	Acinetobacter	0.309813	0.85231
k__Bacteria|p__Proteobacteria|c__Gammaproteobacteria|o__Pseudomonadales|f__Pseudomonadaceae|g__Pseudomonas	30131744	25398	60.854	0.663101	TRUE	TRUE	Bacteria:Proteobacteria:Pseudomonadaceae:Pseudomonas	Pseudomonas	64.2375	1.33995
