# Supplementary material for: Symbiotic bacteria of the gall-inducing mite Fragariocoptes setiger (Eriophyoidea) and phylogenomic resolution of the eriophyoid position among Acari
Source: Sci Rep. 2022 Mar 9;12:3811. doi: 10.1038/s41598-022-07535-3 (PMC8907322; doi:10.1038/s41598-022-07535-3)
Supplement: Supplementary file 9 — Supplementary Table S3. [file 41598_2022_7535_MOESM9_ESM.xlsx]

## Sheet: Sheet1
Supplementary Table S3. Taxonomic classification of two metagenomic samples of the gall-inducing mite Fragariocoptes setiger in Kraken2. There was a total of 708,046,814 and 82,009,061 reads in samples 1 and 2, respectively. OTUs (genera) were filtered based on a normalized abundance threshold of ≥0.0005% in either sample, resulting in 171 OTUs represented by 670,717,361 and 72,439,919 reads (sam…
Classification_full	Sample1	Sample2	Sample1.perc	Sample2.perc	in.intresection	satisfies.threshhold	taxonomy2	genus	Sample1.perc(threshhold)	Sample2.perc(threshhold)
k__Eukaryota|p__Apicomplexa|c__Conoidasida|o__Eucoccidiorida|f__Sarcocystidae|g__Toxoplasma	1222	1902	0.000172587	0.00231926	TRUE	TRUE	Eukaryota:Apicomplexa:Sarcocystidae:Toxoplasma	Toxoplasma	0.000182193	0.00262562
k__Eukaryota|p__Apicomplexa|c__Aconoidasida|o__Piroplasmida|f__Babesiidae|g__Babesia	603	1993	8.51639e-05	0.00243022	TRUE	TRUE	Eukaryota:Apicomplexa:Babesiidae:Babesia	Babesia	8.99037e-05	0.00275124
k__Eukaryota|p__Apicomplexa|c__Aconoidasida|o__Haemosporida|f__Plasmodiidae|g__Plasmodium	723	2592	0.000102112	0.00316063	TRUE	TRUE	Eukaryota:Apicomplexa:Plasmodiidae:Plasmodium	Plasmodium	0.000107795	0.00357814
k__Eukaryota|o__Kinetoplastida|f__Trypanosomatidae|g__Leishmania	9104	107	0.00128579	0.000130473	TRUE	TRUE	Eukaryota:Trypanosomatidae:Leishmania	Leishmania	0.00135735	0.000147709
k__Eukaryota|p__Bacillariophyta|c__Bacillariophyceae|o__Naviculales|f__Phaeodactylaceae|g__Phaeodactylum	6	899	8.47402e-07	0.00109622	TRUE	TRUE	Eukaryota:Bacillariophyta:Phaeodactylaceae:Phaeodactylum	Phaeodactylum	8.94565e-07	0.00124103
k__Eukaryota|c__Oomycetes|o__Albuginales|f__Albuginaceae|g__Albugo	22788	29875	0.00321843	0.0364289	TRUE	TRUE	Eukaryota:Albuginaceae:Albugo	Albugo	0.00339756	0.0412411
k__Eukaryota|k__Viridiplantae|p__Streptophyta|o__Rosales|f__Rosaceae|g__Fragaria	994895	3492950	0.140513	4.25922	TRUE	TRUE	Eukaryota:Streptophyta:Rosaceae:Fragaria	Fragaria	0.148333	4.82186
k__Eukaryota|k__Fungi|p__Basidiomycota|c__Tremellomycetes|o__Tremellales|f__Cryptococcaceae|g__Cryptococcus	41	18350	5.79058e-06	0.0223756	TRUE	TRUE	Eukaryota:Basidiomycota:Cryptococcaceae:Cryptococcus	Cryptococcus	6.11286e-06	0.0253313
k__Eukaryota|k__Fungi|p__Basidiomycota|c__Ustilaginomycetes|o__Ustilaginales|f__Ustilaginaceae|g__Ustilago	421	3412	5.94593e-05	0.00416052	TRUE	TRUE	Eukaryota:Basidiomycota:Ustilaginaceae:Ustilago	Ustilago	6.27686e-05	0.00471011
k__Eukaryota|k__Fungi|p__Basidiomycota|c__Malasseziomycetes|o__Malasseziales|f__Malasseziaceae|g__Malassezia	15801	18172	0.00223163	0.0221585	TRUE	TRUE	Eukaryota:Basidiomycota:Malasseziaceae:Malassezia	Malassezia	0.00235584	0.0250856
k__Eukaryota|k__Fungi|p__Ascomycota|c__Schizosaccharomycetes|o__Schizosaccharomycetales|f__Schizosaccharomycetaceae|g__Schizosaccharomyces	6	5598	8.47402e-07	0.00682608	TRUE	TRUE	Eukaryota:Ascomycota:Schizosaccharomycetaceae:Schizosaccharomyces	Schizosaccharomyces	8.94565e-07	0.00772778
k__Eukaryota|k__Fungi|p__Ascomycota|c__Saccharomycetes|o__Saccharomycetales|f__Pichiaceae|g__Pichia	2	2663	2.82467e-07	0.0032472	TRUE	TRUE	Eukaryota:Ascomycota:Pichiaceae:Pichia	Pichia	2.98188e-07	0.00367615
k__Eukaryota|k__Fungi|p__Ascomycota|c__Saccharomycetes|o__Saccharomycetales|f__Trichomonascaceae|g__Sugiyamaella	25	836	3.53084e-06	0.0010194	TRUE	TRUE	Eukaryota:Ascomycota:Trichomonascaceae:Sugiyamaella	Sugiyamaella	3.72735e-06	0.00115406
k__Eukaryota|k__Fungi|p__Ascomycota|c__Saccharomycetes|o__Saccharomycetales|f__Saccharomycetaceae|g__Naumovozyma	7934	91	0.00112055	0.000110963	TRUE	TRUE	Eukaryota:Ascomycota:Saccharomycetaceae:Naumovozyma	Naumovozyma	0.00118291	0.000125621
k__Eukaryota|k__Fungi|p__Ascomycota|c__Dothideomycetes|o__Capnodiales|f__Mycosphaerellaceae|g__Cercospora	83	4764	1.17224e-05	0.00580911	TRUE	TRUE	Eukaryota:Ascomycota:Mycosphaerellaceae:Cercospora	Cercospora	1.23748e-05	0.00657648
k__Eukaryota|k__Fungi|p__Ascomycota|c__Dothideomycetes|o__Capnodiales|f__Mycosphaerellaceae|g__Zymoseptoria	86	19324	1.21461e-05	0.0235633	TRUE	TRUE	Eukaryota:Ascomycota:Mycosphaerellaceae:Zymoseptoria	Zymoseptoria	1.28221e-05	0.0266759
k__Eukaryota|k__Fungi|p__Ascomycota|c__Eurotiomycetes|o__Eurotiales|f__Aspergillaceae|g__Aspergillus	530	4090	7.48538e-05	0.00498725	TRUE	TRUE	Eukaryota:Ascomycota:Aspergillaceae:Aspergillus	Aspergillus	7.90199e-05	0.00564606
k__Eukaryota|k__Fungi|p__Ascomycota|c__Leotiomycetes|o__Helotiales|f__Sclerotiniaceae|g__Botrytis	1253	22581	0.000176966	0.0275348	TRUE	TRUE	Eukaryota:Ascomycota:Sclerotiniaceae:Botrytis	Botrytis	0.000186815	0.031172
k__Eukaryota|k__Fungi|p__Ascomycota|c__Sordariomycetes|o__Sordariales|f__Sordariaceae|g__Neurospora	209	891	2.95178e-05	0.00108647	TRUE	TRUE	Eukaryota:Ascomycota:Sordariaceae:Neurospora	Neurospora	3.11607e-05	0.00122999
k__Eukaryota|k__Fungi|p__Ascomycota|c__Sordariomycetes|o__Sordariales|f__Chaetomiaceae|g__Thielavia	114	2575	1.61006e-05	0.0031399	TRUE	TRUE	Eukaryota:Ascomycota:Chaetomiaceae:Thielavia	Thielavia	1.69967e-05	0.00355467
k__Eukaryota|k__Fungi|p__Ascomycota|c__Sordariomycetes|o__Glomerellales|f__Glomerellaceae|g__Colletotrichum	288	435	4.06753e-05	0.000530429	TRUE	TRUE	Eukaryota:Ascomycota:Glomerellaceae:Colletotrichum	Colletotrichum	4.29391e-05	0.000600498
k__Eukaryota|k__Fungi|p__Ascomycota|c__Sordariomycetes|o__Hypocreales|f__Clavicipitaceae|g__Pochonia	3884	246	0.000548551	0.000299967	TRUE	TRUE	Eukaryota:Ascomycota:Clavicipitaceae:Pochonia	Pochonia	0.000579081	0.000339592
k__Eukaryota|k__Fungi|p__Ascomycota|c__Sordariomycetes|o__Hypocreales|f__Nectriaceae|g__Fusarium	9205	1371	0.00130006	0.00167177	TRUE	TRUE	Eukaryota:Ascomycota:Nectriaceae:Fusarium	Fusarium	0.00137241	0.0018926
k__Eukaryota|k__Metazoa|p__Chordata|c__Mammalia|o__Primates|f__Hominidae|g__Homo	943869	1214009	0.133306	1.48034	TRUE	TRUE	Eukaryota:Chordata:Hominidae:Homo	Homo	0.140725	1.67588
k__Eukaryota|k__Metazoa|p__Arthropoda|c__Arachnida|o__Trombidiformes|f__Phytoptidae|g__Fragariocoptes	621658325	65654798	87.799	80.058	TRUE	TRUE	Eukaryota:Arthropoda:Phytoptidae:Fragariocoptes	Fragariocoptes	92.6856	90.6335
k__Bacteria|p__Spirochaetes|c__Spirochaetia|o__Spirochaetales|f__Spirochaetaceae|g__Treponema	189	1431	2.66932e-05	0.00174493	TRUE	TRUE	Bacteria:Spirochaetes:Spirochaetaceae:Treponema	Treponema	2.81788e-05	0.00197543
k__Bacteria|p__Fusobacteria|c__Fusobacteriia|o__Fusobacteriales|f__Leptotrichiaceae|g__Leptotrichia	75	419	1.05925e-05	0.000510919	TRUE	TRUE	Bacteria:Fusobacteria:Leptotrichiaceae:Leptotrichia	Leptotrichia	1.11821e-05	0.00057841
k__Bacteria|p__Fusobacteria|c__Fusobacteriia|o__Fusobacteriales|f__Fusobacteriaceae|g__Fusobacterium	762	441	0.00010762	0.000537745	TRUE	TRUE	Bacteria:Fusobacteria:Fusobacteriaceae:Fusobacterium	Fusobacterium	0.00011361	0.00060878
k__Bacteria|p__Bacteroidetes|c__Chitinophagia|o__Chitinophagales|f__Chitinophagaceae|g__Flavisolibacter	5	420	7.06168e-07	0.000512139	TRUE	TRUE	Bacteria:Bacteroidetes:Chitinophagaceae:Flavisolibacter	Flavisolibacter	7.4547e-07	0.000579791
k__Bacteria|p__Bacteroidetes|c__Chitinophagia|o__Chitinophagales|f__Chitinophagaceae|g__Arachidicoccus	13	747	1.83604e-06	0.000910875	TRUE	TRUE	Bacteria:Bacteroidetes:Chitinophagaceae:Arachidicoccus	Arachidicoccus	1.93822e-06	0.0010312
k__Bacteria|p__Bacteroidetes|c__Cytophagia|o__Cytophagales|f__Cytophagaceae|g__Dyadobacter	182	1043	2.57045e-05	0.00127181	TRUE	TRUE	Bacteria:Bacteroidetes:Cytophagaceae:Dyadobacter	Dyadobacter	2.71351e-05	0.00143981
k__Bacteria|p__Bacteroidetes|c__Cytophagia|o__Cytophagales|f__Cytophagaceae|g__Spirosoma	327	534	4.61834e-05	0.000651148	TRUE	TRUE	Bacteria:Bacteroidetes:Cytophagaceae:Spirosoma	Spirosoma	4.87538e-05	0.000737163
k__Bacteria|p__Bacteroidetes|c__Cytophagia|o__Cytophagales|f__Hymenobacteraceae|g__Rufibacter	0	1470	0	0.00179248	FALSE	TRUE	Bacteria:Bacteroidetes:Hymenobacteraceae:Rufibacter	Rufibacter	0	0.00202927
k__Bacteria|p__Bacteroidetes|c__Cytophagia|o__Cytophagales|f__Hymenobacteraceae|g__Hymenobacter	1682	47206	0.000237555	0.0575619	TRUE	TRUE	Bacteria:Bacteroidetes:Hymenobacteraceae:Hymenobacter	Hymenobacter	0.000250776	0.0651657
k__Bacteria|p__Bacteroidetes|c__Bacteroidia|o__Bacteroidales|f__Prevotellaceae|g__Prevotella	2998	3327	0.000423418	0.00405687	TRUE	TRUE	Bacteria:Bacteroidetes:Prevotellaceae:Prevotella	Prevotella	0.000446984	0.00459277
k__Bacteria|p__Bacteroidetes|c__Sphingobacteriia|o__Sphingobacteriales|f__Sphingobacteriaceae|g__Mucilaginibacter	246	17293	3.47435e-05	0.0210867	TRUE	TRUE	Bacteria:Bacteroidetes:Sphingobacteriaceae:Mucilaginibacter	Mucilaginibacter	3.66771e-05	0.0238722
k__Bacteria|p__Bacteroidetes|c__Sphingobacteriia|o__Sphingobacteriales|f__Sphingobacteriaceae|g__Sphingobacterium	1529	454	0.000215946	0.000553597	TRUE	TRUE	Bacteria:Bacteroidetes:Sphingobacteriaceae:Sphingobacterium	Sphingobacterium	0.000227965	0.000626726
k__Bacteria|p__Bacteroidetes|c__Sphingobacteriia|o__Sphingobacteriales|f__Sphingobacteriaceae|g__Pedobacter	2933	45098	0.000414238	0.0549915	TRUE	TRUE	Bacteria:Bacteroidetes:Sphingobacteriaceae:Pedobacter	Pedobacter	0.000437293	0.0622557
k__Bacteria|p__Bacteroidetes|c__Flavobacteriia|o__Flavobacteriales|f__Flavobacteriaceae|g__Mariniflexile	3	423	4.23701e-07	0.000515797	TRUE	TRUE	Bacteria:Bacteroidetes:Flavobacteriaceae:Mariniflexile	Mariniflexile	4.47282e-07	0.000583932
k__Bacteria|p__Bacteroidetes|c__Flavobacteriia|o__Flavobacteriales|f__Flavobacteriaceae|g__Elizabethkingia	3791	114	0.000535417	0.000139009	TRUE	TRUE	Bacteria:Bacteroidetes:Flavobacteriaceae:Elizabethkingia	Elizabethkingia	0.000565216	0.000157372
k__Bacteria|p__Bacteroidetes|c__Flavobacteriia|o__Flavobacteriales|f__Flavobacteriaceae|g__Flavobacterium	7408	328	0.00104626	0.000399956	TRUE	TRUE	Bacteria:Bacteroidetes:Flavobacteriaceae:Flavobacterium	Flavobacterium	0.00110449	0.000452789
k__Bacteria|p__Bacteroidetes|c__Flavobacteriia|o__Flavobacteriales|f__Flavobacteriaceae|g__Chryseobacterium	31869	4226	0.00450097	0.00515309	TRUE	TRUE	Bacteria:Bacteroidetes:Flavobacteriaceae:Chryseobacterium	Chryseobacterium	0.00475148	0.0058338
k__Bacteria|p__Bacteroidetes|c__Flavobacteriia|o__Flavobacteriales|f__Flavobacteriaceae|g__Cloacibacterium	112002	7978	0.0158184	0.00972819	TRUE	TRUE	Bacteria:Bacteroidetes:Flavobacteriaceae:Cloacibacterium	Cloacibacterium	0.0166988	0.0110133
k__Bacteria|p__Cyanobacteria|o__Oscillatoriales|f__Oscillatoriaceae|g__Oscillatoria	92	551	1.29935e-05	0.000671877	TRUE	TRUE	Bacteria:Cyanobacteria:Oscillatoriaceae:Oscillatoria	Oscillatoria	1.37167e-05	0.00076063
k__Bacteria|p__Deinococcus-Thermus|c__Deinococci|o__Deinococcales|f__Deinococcaceae|g__Deinococcus	1772	511	0.000250266	0.000623102	TRUE	TRUE	Bacteria:Deinococcus-Thermus:Deinococcaceae:Deinococcus	Deinococcus	0.000264195	0.000705412
k__Bacteria|p__Firmicutes|c__Tissierellia|o__Tissierellales|f__Peptoniphilaceae|g__Peptoniphilus	252	544	3.55909e-05	0.000663341	TRUE	TRUE	Bacteria:Firmicutes:Peptoniphilaceae:Peptoniphilus	Peptoniphilus	3.75717e-05	0.000750967
k__Bacteria|p__Firmicutes|c__Tissierellia|o__Tissierellales|f__Peptoniphilaceae|g__Finegoldia	1225	482	0.000173011	0.00058774	TRUE	TRUE	Bacteria:Firmicutes:Peptoniphilaceae:Finegoldia	Finegoldia	0.00018264	0.000665379
k__Bacteria|p__Firmicutes|c__Negativicutes|o__Veillonellales|f__Veillonellaceae|g__Veillonella	2502	1065	0.000353366	0.00129864	TRUE	TRUE	Bacteria:Firmicutes:Veillonellaceae:Veillonella	Veillonella	0.000373033	0.00147018
k__Bacteria|p__Firmicutes|c__Clostridia|o__Clostridiales|f__Clostridiaceae|g__Clostridium	92	3074	1.29935e-05	0.00374837	TRUE	TRUE	Bacteria:Firmicutes:Clostridiaceae:Clostridium	Clostridium	1.37167e-05	0.00424352
k__Bacteria|p__Firmicutes|c__Bacilli|o__Bacillales|f__Paenibacillaceae|g__Paenibacillus	63	610	8.89772e-06	0.00074382	TRUE	TRUE	Bacteria:Firmicutes:Paenibacillaceae:Paenibacillus	Paenibacillus	9.39293e-06	0.000842077
k__Bacteria|p__Firmicutes|c__Bacilli|o__Bacillales|f__Bacillaceae|g__Parageobacillus	22	453	3.10714e-06	0.000552378	TRUE	TRUE	Bacteria:Firmicutes:Bacillaceae:Parageobacillus	Parageobacillus	3.28007e-06	0.000625346
k__Bacteria|p__Firmicutes|c__Bacilli|o__Bacillales|f__Bacillaceae|g__Aeribacillus	31	421	4.37824e-06	0.000513358	TRUE	TRUE	Bacteria:Firmicutes:Bacillaceae:Aeribacillus	Aeribacillus	4.62192e-06	0.000581171
k__Bacteria|p__Firmicutes|c__Bacilli|o__Bacillales|f__Bacillaceae|g__Bacillus	861	7151	0.000121602	0.00871977	TRUE	TRUE	Bacteria:Firmicutes:Bacillaceae:Bacillus	Bacillus	0.00012837	0.00987163
k__Bacteria|p__Firmicutes|c__Bacilli|o__Bacillales|f__Bacillaceae|g__Anoxybacillus	1288	2565	0.000181909	0.0031277	TRUE	TRUE	Bacteria:Firmicutes:Bacillaceae:Anoxybacillus	Anoxybacillus	0.000192033	0.00354086
k__Bacteria|p__Firmicutes|c__Bacilli|o__Bacillales|f__Staphylococcaceae|g__Staphylococcus	25796	23265	0.00364326	0.0283688	TRUE	TRUE	Bacteria:Firmicutes:Staphylococcaceae:Staphylococcus	Staphylococcus	0.00384603	0.0321163
k__Bacteria|p__Firmicutes|c__Bacilli|o__Lactobacillales|f__Lactobacillaceae|g__Lactobacillus	506	2674	7.14642e-05	0.00326062	TRUE	TRUE	Bacteria:Firmicutes:Lactobacillaceae:Lactobacillus	Lactobacillus	7.54416e-05	0.00369134
k__Bacteria|p__Firmicutes|c__Bacilli|o__Lactobacillales|f__Leuconostocaceae|g__Weissella	108	563	1.52532e-05	0.00068651	TRUE	TRUE	Bacteria:Firmicutes:Leuconostocaceae:Weissella	Weissella	1.61022e-05	0.000777196
k__Bacteria|p__Firmicutes|c__Bacilli|o__Lactobacillales|f__Enterococcaceae|g__Enterococcus	621	8259	8.77061e-05	0.0100708	TRUE	TRUE	Bacteria:Firmicutes:Enterococcaceae:Enterococcus	Enterococcus	9.25874e-05	0.0114012
k__Bacteria|p__Firmicutes|c__Bacilli|o__Lactobacillales|f__Streptococcaceae|g__Lactococcus	808	470	0.000114117	0.000573107	TRUE	TRUE	Bacteria:Firmicutes:Streptococcaceae:Lactococcus	Lactococcus	0.000120468	0.000648814
k__Bacteria|p__Firmicutes|c__Bacilli|o__Lactobacillales|f__Streptococcaceae|g__Streptococcus	31646	11595	0.00446948	0.0141387	TRUE	TRUE	Bacteria:Firmicutes:Streptococcaceae:Streptococcus	Streptococcus	0.00471823	0.0160064
k__Bacteria|p__Actinobacteria|c__Thermoleophilia|o__Solirubrobacterales|f__Conexibacteraceae|g__Conexibacter	406	471	5.73408e-05	0.000574327	TRUE	TRUE	Bacteria:Actinobacteria:Conexibacteraceae:Conexibacter	Conexibacter	6.05322e-05	0.000650194
k__Bacteria|p__Actinobacteria|c__Actinobacteria|o__Kineosporiales|f__Kineosporiaceae|g__Kineococcus	162	38620	2.28798e-05	0.0470924	TRUE	TRUE	Bacteria:Actinobacteria:Kineosporiaceae:Kineococcus	Kineococcus	2.41532e-05	0.0533131
k__Bacteria|p__Actinobacteria|c__Actinobacteria|o__Bifidobacteriales|f__Bifidobacteriaceae|g__Gardnerella	89	2135	1.25698e-05	0.00260337	TRUE	TRUE	Bacteria:Actinobacteria:Bifidobacteriaceae:Gardnerella	Gardnerella	1.32694e-05	0.00294727
k__Bacteria|p__Actinobacteria|c__Actinobacteria|o__Bifidobacteriales|f__Bifidobacteriaceae|g__Bifidobacterium	444	2702	6.27077e-05	0.00329476	TRUE	TRUE	Bacteria:Actinobacteria:Bifidobacteriaceae:Bifidobacterium	Bifidobacterium	6.61978e-05	0.00372999
k__Bacteria|p__Actinobacteria|c__Actinobacteria|o__Geodermatophilales|f__Geodermatophilaceae|g__Modestobacter	601	1008	8.48814e-05	0.00122913	TRUE	TRUE	Bacteria:Actinobacteria:Geodermatophilaceae:Modestobacter	Modestobacter	8.96056e-05	0.0013915
k__Bacteria|p__Actinobacteria|c__Actinobacteria|o__Pseudonocardiales|f__Pseudonocardiaceae|g__Pseudonocardia	634	3071	8.95421e-05	0.00374471	TRUE	TRUE	Bacteria:Actinobacteria:Pseudonocardiaceae:Pseudonocardia	Pseudonocardia	9.45257e-05	0.00423938
k__Bacteria|p__Actinobacteria|c__Actinobacteria|o__Streptomycetales|f__Streptomycetaceae|g__Streptomyces	6114	771	0.000863502	0.00094014	TRUE	TRUE	Bacteria:Actinobacteria:Streptomycetaceae:Streptomyces	Streptomyces	0.000911561	0.00106433
k__Bacteria|p__Actinobacteria|c__Actinobacteria|o__Actinomycetales|f__Actinomycetaceae|g__Schaalia	672	414	9.4909e-05	0.000504822	TRUE	TRUE	Bacteria:Actinobacteria:Actinomycetaceae:Schaalia	Schaalia	0.000100191	0.000571508
k__Bacteria|p__Actinobacteria|c__Actinobacteria|o__Actinomycetales|f__Actinomycetaceae|g__Actinomyces	9827	2506	0.0013879	0.00305576	TRUE	TRUE	Bacteria:Actinobacteria:Actinomycetaceae:Actinomyces	Actinomyces	0.00146515	0.00345942
k__Bacteria|p__Actinobacteria|c__Actinobacteria|o__Micrococcales|f__Sanguibacteraceae|g__Sanguibacter	20	41734	2.82467e-06	0.0508895	TRUE	TRUE	Bacteria:Actinobacteria:Sanguibacteraceae:Sanguibacter	Sanguibacter	2.98188e-06	0.0576119
k__Bacteria|p__Actinobacteria|c__Actinobacteria|o__Micrococcales|f__Beutenbergiaceae|g__Miniimonas	36	729	5.08441e-06	0.000888926	TRUE	TRUE	Bacteria:Actinobacteria:Beutenbergiaceae:Miniimonas	Miniimonas	5.36739e-06	0.00100635
k__Bacteria|p__Actinobacteria|c__Actinobacteria|o__Micrococcales|f__Cellulomonadaceae|g__Cellulomonas	35	657	4.94318e-06	0.000801131	TRUE	TRUE	Bacteria:Actinobacteria:Cellulomonadaceae:Cellulomonas	Cellulomonas	5.21829e-06	0.000906958
k__Bacteria|p__Actinobacteria|c__Actinobacteria|o__Micrococcales|f__Dermacoccaceae|g__Dermacoccus	300	1215	4.23701e-05	0.00148154	TRUE	TRUE	Bacteria:Actinobacteria:Dermacoccaceae:Dermacoccus	Dermacoccus	4.47282e-05	0.00167725
k__Bacteria|p__Actinobacteria|c__Actinobacteria|o__Micrococcales|f__Intrasporangiaceae|g__Janibacter	9495	1033	0.00134101	0.00125962	TRUE	TRUE	Bacteria:Actinobacteria:Intrasporangiaceae:Janibacter	Janibacter	0.00141565	0.00142601
k__Bacteria|p__Actinobacteria|c__Actinobacteria|o__Micrococcales|f__Micrococcaceae|g__Arthrobacter	261	480	3.6862e-05	0.000585301	TRUE	TRUE	Bacteria:Actinobacteria:Micrococcaceae:Arthrobacter	Arthrobacter	3.89136e-05	0.000662618
k__Bacteria|p__Actinobacteria|c__Actinobacteria|o__Micrococcales|f__Micrococcaceae|g__Kocuria	1284	3844	0.000181344	0.00468729	TRUE	TRUE	Bacteria:Actinobacteria:Micrococcaceae:Kocuria	Kocuria	0.000191437	0.00530647
k__Bacteria|p__Actinobacteria|c__Actinobacteria|o__Micrococcales|f__Micrococcaceae|g__Rothia	5430	1237	0.000766898	0.00150837	TRUE	TRUE	Bacteria:Actinobacteria:Micrococcaceae:Rothia	Rothia	0.000809581	0.00170762
k__Bacteria|p__Actinobacteria|c__Actinobacteria|o__Micrococcales|f__Micrococcaceae|g__Micrococcus	10586	11565	0.0014951	0.0141021	TRUE	TRUE	Bacteria:Actinobacteria:Micrococcaceae:Micrococcus	Micrococcus	0.00157831	0.015965
k__Bacteria|p__Actinobacteria|c__Actinobacteria|o__Micrococcales|f__Microbacteriaceae|g__Aurantimicrobium	6	591	8.47402e-07	0.000720652	TRUE	TRUE	Bacteria:Actinobacteria:Microbacteriaceae:Aurantimicrobium	Aurantimicrobium	8.94565e-07	0.000815849
k__Bacteria|p__Actinobacteria|c__Actinobacteria|o__Micrococcales|f__Microbacteriaceae|g__Salinibacterium	8	10245	1.12987e-06	0.0124925	TRUE	TRUE	Bacteria:Actinobacteria:Microbacteriaceae:Salinibacterium	Salinibacterium	1.19275e-06	0.0141428
k__Bacteria|p__Actinobacteria|c__Actinobacteria|o__Micrococcales|f__Microbacteriaceae|g__Microterricola	32	3870	4.51948e-06	0.00471899	TRUE	TRUE	Bacteria:Actinobacteria:Microbacteriaceae:Microterricola	Microterricola	4.77101e-06	0.00534236
k__Bacteria|p__Actinobacteria|c__Actinobacteria|o__Micrococcales|f__Microbacteriaceae|g__Cryobacterium	42	2885	5.93181e-06	0.0035179	TRUE	TRUE	Bacteria:Actinobacteria:Microbacteriaceae:Cryobacterium	Cryobacterium	6.26195e-06	0.00398261
k__Bacteria|p__Actinobacteria|c__Actinobacteria|o__Micrococcales|f__Microbacteriaceae|g__Leifsonia	78	857	1.10162e-05	0.00104501	TRUE	TRUE	Bacteria:Actinobacteria:Microbacteriaceae:Leifsonia	Leifsonia	1.16293e-05	0.00118305
k__Bacteria|p__Actinobacteria|c__Actinobacteria|o__Micrococcales|f__Microbacteriaceae|g__Frondihabitans	201	1505	2.8388e-05	0.00183516	TRUE	TRUE	Bacteria:Actinobacteria:Microbacteriaceae:Frondihabitans	Frondihabitans	2.99679e-05	0.00207758
k__Bacteria|p__Actinobacteria|c__Actinobacteria|o__Micrococcales|f__Microbacteriaceae|g__Clavibacter	281	238443	3.96866e-05	0.290752	TRUE	TRUE	Bacteria:Actinobacteria:Microbacteriaceae:Clavibacter	Clavibacter	4.18954e-05	0.32916
k__Bacteria|p__Actinobacteria|c__Actinobacteria|o__Micrococcales|f__Microbacteriaceae|g__Agrococcus	309	31083	4.36412e-05	0.0379019	TRUE	TRUE	Bacteria:Actinobacteria:Microbacteriaceae:Agrococcus	Agrococcus	4.60701e-05	0.0429087
k__Bacteria|p__Actinobacteria|c__Actinobacteria|o__Micrococcales|f__Microbacteriaceae|g__Curtobacterium	591	11364	8.34691e-05	0.013857	TRUE	TRUE	Bacteria:Actinobacteria:Microbacteriaceae:Curtobacterium	Curtobacterium	8.81146e-05	0.0156875
k__Bacteria|p__Actinobacteria|c__Actinobacteria|o__Micrococcales|f__Microbacteriaceae|g__Rathayibacter	1656	9938	0.000233883	0.0121182	TRUE	TRUE	Bacteria:Actinobacteria:Microbacteriaceae:Rathayibacter	Rathayibacter	0.0002469	0.013719
k__Bacteria|p__Actinobacteria|c__Actinobacteria|o__Micrococcales|f__Microbacteriaceae|g__Plantibacter	3840	7967	0.000542337	0.00971478	TRUE	TRUE	Bacteria:Actinobacteria:Microbacteriaceae:Plantibacter	Plantibacter	0.000572521	0.0109981
k__Bacteria|p__Actinobacteria|c__Actinobacteria|o__Micrococcales|f__Microbacteriaceae|g__Microbacterium	19048	79718	0.00269022	0.0972063	TRUE	TRUE	Bacteria:Actinobacteria:Microbacteriaceae:Microbacterium	Microbacterium	0.00283994	0.110047
k__Bacteria|p__Actinobacteria|c__Actinobacteria|o__Corynebacteriales|g__Lawsonella	602	2666	8.50226e-05	0.00325086	TRUE	TRUE	Bacteria:Actinobacteria:Lawsonella	Lawsonella	8.97546e-05	0.00368029
k__Bacteria|p__Actinobacteria|c__Actinobacteria|o__Corynebacteriales|f__Corynebacteriaceae|g__Corynebacterium	10155	37912	0.00143423	0.046229	TRUE	TRUE	Bacteria:Actinobacteria:Corynebacteriaceae:Corynebacterium	Corynebacterium	0.00151405	0.0523358
k__Bacteria|p__Actinobacteria|c__Actinobacteria|o__Corynebacteriales|f__Mycobacteriaceae|g__Mycobacteroides	554	501	7.82434e-05	0.000610908	TRUE	TRUE	Bacteria:Actinobacteria:Mycobacteriaceae:Mycobacteroides	Mycobacteroides	8.25981e-05	0.000691608
k__Bacteria|p__Actinobacteria|c__Actinobacteria|o__Corynebacteriales|f__Gordoniaceae|g__Gordonia	16752	1466	0.00236594	0.00178761	TRUE	TRUE	Bacteria:Actinobacteria:Gordoniaceae:Gordonia	Gordonia	0.00249762	0.00202375
k__Bacteria|p__Actinobacteria|c__Actinobacteria|o__Corynebacteriales|f__Nocardiaceae|g__Rhodococcus	27767	38600	0.00392163	0.047068	TRUE	TRUE	Bacteria:Actinobacteria:Nocardiaceae:Rhodococcus	Rhodococcus	0.0041399	0.0532855
k__Bacteria|p__Actinobacteria|c__Actinobacteria|o__Propionibacteriales|f__Nocardioidaceae|g__Aeromicrobium	757	22797	0.000106914	0.0277981	TRUE	TRUE	Bacteria:Actinobacteria:Nocardioidaceae:Aeromicrobium	Aeromicrobium	0.000112864	0.0314702
k__Bacteria|p__Actinobacteria|c__Actinobacteria|o__Propionibacteriales|f__Nocardioidaceae|g__Marmoricola	1075	4816	0.000151826	0.00587252	TRUE	TRUE	Bacteria:Actinobacteria:Nocardioidaceae:Marmoricola	Marmoricola	0.000160276	0.00664827
k__Bacteria|p__Actinobacteria|c__Actinobacteria|o__Propionibacteriales|f__Nocardioidaceae|g__Nocardioides	3419	44716	0.000482878	0.0545257	TRUE	TRUE	Bacteria:Actinobacteria:Nocardioidaceae:Nocardioides	Nocardioides	0.000509753	0.0617284
k__Bacteria|p__Actinobacteria|c__Actinobacteria|o__Propionibacteriales|f__Propionibacteriaceae|g__Cutibacterium	349665	390133	0.0493844	0.475719	TRUE	TRUE	Bacteria:Actinobacteria:Propionibacteriaceae:Cutibacterium	Cutibacterium	0.052133	0.538561
k__Bacteria|p__Proteobacteria|c__Deltaproteobacteria|o__Desulfovibrionales|f__Desulfovibrionaceae|g__Desulfovibrio	63	829	8.89772e-06	0.00101086	TRUE	TRUE	Bacteria:Proteobacteria:Desulfovibrionaceae:Desulfovibrio	Desulfovibrio	9.39293e-06	0.0011444
k__Bacteria|p__Proteobacteria|c__Hydrogenophilalia|o__Hydrogenophilales|f__Hydrogenophilaceae|g__Hydrogenophilus	2481	1071	0.000350401	0.00130595	TRUE	TRUE	Bacteria:Proteobacteria:Hydrogenophilaceae:Hydrogenophilus	Hydrogenophilus	0.000369902	0.00147847
k__Bacteria|p__Proteobacteria|c__Betaproteobacteria|o__Neisseriales|f__Neisseriaceae|g__Vitreoscilla	337	14890	4.75957e-05	0.0181565	TRUE	TRUE	Bacteria:Proteobacteria:Neisseriaceae:Vitreoscilla	Vitreoscilla	5.02447e-05	0.020555
k__Bacteria|p__Proteobacteria|c__Betaproteobacteria|o__Neisseriales|f__Neisseriaceae|g__Neisseria	803	1166	0.000113411	0.00142179	TRUE	TRUE	Bacteria:Proteobacteria:Neisseriaceae:Neisseria	Neisseria	0.000119723	0.00160961
k__Bacteria|p__Proteobacteria|c__Betaproteobacteria|o__Rhodocyclales|f__Zoogloeaceae|g__Thauera	8713	68	0.00123057	8.29177e-05	TRUE	TRUE	Bacteria:Proteobacteria:Zoogloeaceae:Thauera	Thauera	0.00129906	9.38709e-05
k__Bacteria|p__Proteobacteria|c__Betaproteobacteria|o__Burkholderiales|g__Inhella	31	2166	4.37824e-06	0.00264117	TRUE	TRUE	Bacteria:Proteobacteria:Inhella	Inhella	4.62192e-06	0.00299006
k__Bacteria|p__Proteobacteria|c__Betaproteobacteria|o__Burkholderiales|g__Leptothrix	455	2219	6.42613e-05	0.0027058	TRUE	TRUE	Bacteria:Proteobacteria:Leptothrix	Leptothrix	6.78378e-05	0.00306323
k__Bacteria|p__Proteobacteria|c__Betaproteobacteria|o__Burkholderiales|f__Oxalobacteraceae|g__Herminiimonas	9	2363	1.2711e-06	0.00288139	TRUE	TRUE	Bacteria:Proteobacteria:Oxalobacteraceae:Herminiimonas	Herminiimonas	1.34185e-06	0.00326201
k__Bacteria|p__Proteobacteria|c__Betaproteobacteria|o__Burkholderiales|f__Oxalobacteraceae|g__Janthinobacterium	303	515	4.27938e-05	0.000627979	TRUE	TRUE	Bacteria:Proteobacteria:Oxalobacteraceae:Janthinobacterium	Janthinobacterium	4.51755e-05	0.000710934
k__Bacteria|p__Proteobacteria|c__Betaproteobacteria|o__Burkholderiales|f__Oxalobacteraceae|g__Massilia	3517	43055	0.000496719	0.0525003	TRUE	TRUE	Bacteria:Proteobacteria:Oxalobacteraceae:Massilia	Massilia	0.000524364	0.0594355
k__Bacteria|p__Proteobacteria|c__Betaproteobacteria|o__Burkholderiales|f__Alcaligenaceae|g__Advenella	15	792	2.1185e-06	0.000965747	TRUE	TRUE	Bacteria:Proteobacteria:Alcaligenaceae:Advenella	Advenella	2.23641e-06	0.00109332
k__Bacteria|p__Proteobacteria|c__Betaproteobacteria|o__Burkholderiales|f__Alcaligenaceae|g__Pigmentiphaga	45	922	6.35551e-06	0.00112427	TRUE	TRUE	Bacteria:Proteobacteria:Alcaligenaceae:Pigmentiphaga	Pigmentiphaga	6.70923e-06	0.00127278
k__Bacteria|p__Proteobacteria|c__Betaproteobacteria|o__Burkholderiales|f__Alcaligenaceae|g__Bordetella	5335	330	0.000753481	0.000402395	TRUE	TRUE	Bacteria:Proteobacteria:Alcaligenaceae:Bordetella	Bordetella	0.000795417	0.00045555
k__Bacteria|p__Proteobacteria|c__Betaproteobacteria|o__Burkholderiales|f__Burkholderiaceae|g__Cupriavidus	6445	476	0.000910251	0.000580424	TRUE	TRUE	Bacteria:Proteobacteria:Burkholderiaceae:Cupriavidus	Cupriavidus	0.000960911	0.000657096
k__Bacteria|p__Proteobacteria|c__Betaproteobacteria|o__Burkholderiales|f__Burkholderiaceae|g__Ralstonia	6594	13851	0.000931294	0.0168896	TRUE	TRUE	Bacteria:Proteobacteria:Burkholderiaceae:Ralstonia	Ralstonia	0.000983126	0.0191207
k__Bacteria|p__Proteobacteria|c__Betaproteobacteria|o__Burkholderiales|f__Burkholderiaceae|g__Pandoraea	8377	84	0.00118311	0.000102428	TRUE	TRUE	Bacteria:Proteobacteria:Burkholderiaceae:Pandoraea	Pandoraea	0.00124896	0.000115958
k__Bacteria|p__Proteobacteria|c__Betaproteobacteria|o__Burkholderiales|f__Burkholderiaceae|g__Paraburkholderia	75789	416	0.010704	0.000507261	TRUE	TRUE	Bacteria:Proteobacteria:Burkholderiaceae:Paraburkholderia	Paraburkholderia	0.0112997	0.000574269
k__Bacteria|p__Proteobacteria|c__Betaproteobacteria|o__Burkholderiales|f__Burkholderiaceae|g__Burkholderia	1168708	19357	0.165061	0.0236035	TRUE	TRUE	Bacteria:Proteobacteria:Burkholderiaceae:Burkholderia	Burkholderia	0.174247	0.0267215
k__Bacteria|p__Proteobacteria|c__Betaproteobacteria|o__Burkholderiales|f__Comamonadaceae|g__Candidatus_Symbiobacter	18	1181	2.5422e-06	0.00144009	TRUE	TRUE	Bacteria:Proteobacteria:Comamonadaceae:Candidatus_Symbiobacter	Candidatus_Symbiobacter	2.68369e-06	0.00163032
k__Bacteria|p__Proteobacteria|c__Betaproteobacteria|o__Burkholderiales|f__Comamonadaceae|g__Polaromonas	452	511	6.38376e-05	0.000623102	TRUE	TRUE	Bacteria:Proteobacteria:Comamonadaceae:Polaromonas	Polaromonas	6.73905e-05	0.000705412
k__Bacteria|p__Proteobacteria|c__Betaproteobacteria|o__Burkholderiales|f__Comamonadaceae|g__Limnohabitans	610	489	8.61525e-05	0.000596276	TRUE	TRUE	Bacteria:Proteobacteria:Comamonadaceae:Limnohabitans	Limnohabitans	9.09474e-05	0.000675042
k__Bacteria|p__Proteobacteria|c__Betaproteobacteria|o__Burkholderiales|f__Comamonadaceae|g__Ottowia	3208	1921	0.000453077	0.00234242	TRUE	TRUE	Bacteria:Proteobacteria:Comamonadaceae:Ottowia	Ottowia	0.000478294	0.00265185
k__Bacteria|p__Proteobacteria|c__Betaproteobacteria|o__Burkholderiales|f__Comamonadaceae|g__Melaminivora	4385	33	0.000619309	4.02395e-05	TRUE	TRUE	Bacteria:Proteobacteria:Comamonadaceae:Melaminivora	Melaminivora	0.000653778	4.5555e-05
k__Bacteria|p__Proteobacteria|c__Betaproteobacteria|o__Burkholderiales|f__Comamonadaceae|g__Hydrogenophaga	4620	2974	0.000652499	0.00362643	TRUE	TRUE	Bacteria:Proteobacteria:Comamonadaceae:Hydrogenophaga	Hydrogenophaga	0.000688815	0.00410547
k__Bacteria|p__Proteobacteria|c__Betaproteobacteria|o__Burkholderiales|f__Comamonadaceae|g__Variovorax	12022	3256	0.00169791	0.00397029	TRUE	TRUE	Bacteria:Proteobacteria:Comamonadaceae:Variovorax	Variovorax	0.00179241	0.00449476
k__Bacteria|p__Proteobacteria|c__Betaproteobacteria|o__Burkholderiales|f__Comamonadaceae|g__Comamonas	21138	3242	0.0029854	0.00395322	TRUE	TRUE	Bacteria:Proteobacteria:Comamonadaceae:Comamonas	Comamonas	0.00315155	0.00447543
k__Bacteria|p__Proteobacteria|c__Betaproteobacteria|o__Burkholderiales|f__Comamonadaceae|g__Delftia	28329	2215	0.00400101	0.00270092	TRUE	TRUE	Bacteria:Proteobacteria:Comamonadaceae:Delftia	Delftia	0.00422369	0.00305771
k__Bacteria|p__Proteobacteria|c__Betaproteobacteria|o__Burkholderiales|f__Comamonadaceae|g__Alicycliphilus	30931	72	0.0043685	8.77952e-05	TRUE	TRUE	Bacteria:Proteobacteria:Comamonadaceae:Alicycliphilus	Alicycliphilus	0.00461163	9.93927e-05
k__Bacteria|p__Proteobacteria|c__Betaproteobacteria|o__Burkholderiales|f__Comamonadaceae|g__Diaphorobacter	96780	97	0.0136686	0.00011828	TRUE	TRUE	Bacteria:Proteobacteria:Comamonadaceae:Diaphorobacter	Diaphorobacter	0.0144293	0.000133904
k__Bacteria|p__Proteobacteria|c__Betaproteobacteria|o__Burkholderiales|f__Comamonadaceae|g__Acidovorax	621780	2669	0.0878162	0.00325452	TRUE	TRUE	Bacteria:Proteobacteria:Comamonadaceae:Acidovorax	Acidovorax	0.0927037	0.00368443
k__Bacteria|p__Proteobacteria|c__Alphaproteobacteria|o__Rhodospirillales|f__Acetobacteraceae|g__Roseomonas	288	2592	4.06753e-05	0.00316063	TRUE	TRUE	Bacteria:Proteobacteria:Acetobacteraceae:Roseomonas	Roseomonas	4.29391e-05	0.00357814
k__Bacteria|p__Proteobacteria|c__Alphaproteobacteria|o__Rhodobacterales|f__Rhodobacteraceae|g__Paracoccus	4652	17225	0.000657019	0.0210038	TRUE	TRUE	Bacteria:Proteobacteria:Rhodobacteraceae:Paracoccus	Paracoccus	0.000693586	0.0237783
k__Bacteria|p__Proteobacteria|c__Alphaproteobacteria|o__Caulobacterales|f__Caulobacteraceae|g__Phenylobacterium	67	1231	9.46265e-06	0.00150105	TRUE	TRUE	Bacteria:Proteobacteria:Caulobacteraceae:Phenylobacterium	Phenylobacterium	9.9893e-06	0.00169934
k__Bacteria|p__Proteobacteria|c__Alphaproteobacteria|o__Caulobacterales|f__Caulobacteraceae|g__Caulobacter	485	1703	6.84983e-05	0.0020766	TRUE	TRUE	Bacteria:Proteobacteria:Caulobacteraceae:Caulobacter	Caulobacter	7.23106e-05	0.00235091
k__Bacteria|p__Proteobacteria|c__Alphaproteobacteria|o__Caulobacterales|f__Caulobacteraceae|g__Brevundimonas	16733	37705	0.00236326	0.0459766	TRUE	TRUE	Bacteria:Proteobacteria:Caulobacteraceae:Brevundimonas	Brevundimonas	0.00249479	0.05205
k__Bacteria|p__Proteobacteria|c__Alphaproteobacteria|o__Sphingomonadales|f__Sphingomonadaceae|g__Sphingobium	8164	1062	0.00115303	0.00129498	TRUE	TRUE	Bacteria:Proteobacteria:Sphingomonadaceae:Sphingobium	Sphingobium	0.0012172	0.00146604
k__Bacteria|p__Proteobacteria|c__Alphaproteobacteria|o__Sphingomonadales|f__Sphingomonadaceae|g__Sphingopyxis	10286	392	0.00145273	0.000477996	TRUE	TRUE	Bacteria:Proteobacteria:Sphingomonadaceae:Sphingopyxis	Sphingopyxis	0.00153358	0.000541138
k__Bacteria|p__Proteobacteria|c__Alphaproteobacteria|o__Sphingomonadales|f__Sphingomonadaceae|g__Novosphingobium	35560	643	0.00502227	0.00078406	TRUE	TRUE	Bacteria:Proteobacteria:Sphingomonadaceae:Novosphingobium	Novosphingobium	0.00530179	0.000887632
k__Bacteria|p__Proteobacteria|c__Alphaproteobacteria|o__Sphingomonadales|f__Sphingomonadaceae|g__Sphingomonas	54612	136387	0.00771305	0.166307	TRUE	TRUE	Bacteria:Proteobacteria:Sphingomonadaceae:Sphingomonas	Sphingomonas	0.00814233	0.188276
k__Bacteria|p__Proteobacteria|c__Alphaproteobacteria|o__Rhizobiales|f__Hyphomicrobiaceae|g__Devosia	219	8731	3.09302e-05	0.0106464	TRUE	TRUE	Bacteria:Proteobacteria:Hyphomicrobiaceae:Devosia	Devosia	3.26516e-05	0.0120527
k__Bacteria|p__Proteobacteria|c__Alphaproteobacteria|o__Rhizobiales|f__Phyllobacteriaceae|g__Hoeflea	41	1179	5.79058e-06	0.00143765	TRUE	TRUE	Bacteria:Proteobacteria:Phyllobacteriaceae:Hoeflea	Hoeflea	6.11286e-06	0.00162756
k__Bacteria|p__Proteobacteria|c__Alphaproteobacteria|o__Rhizobiales|f__Phyllobacteriaceae|g__Mesorhizobium	9331	641	0.00131785	0.000781621	TRUE	TRUE	Bacteria:Proteobacteria:Phyllobacteriaceae:Mesorhizobium	Mesorhizobium	0.0013912	0.000884871
k__Bacteria|p__Proteobacteria|c__Alphaproteobacteria|o__Rhizobiales|f__Bradyrhizobiaceae|g__Oligotropha	189	4550	2.66932e-05	0.00554817	TRUE	TRUE	Bacteria:Proteobacteria:Bradyrhizobiaceae:Oligotropha	Oligotropha	2.81788e-05	0.00628107
k__Bacteria|p__Proteobacteria|c__Alphaproteobacteria|o__Rhizobiales|f__Bradyrhizobiaceae|g__Bosea	4535	333	0.000640494	0.000406053	TRUE	TRUE	Bacteria:Proteobacteria:Bradyrhizobiaceae:Bosea	Bosea	0.000676142	0.000459691
k__Bacteria|p__Proteobacteria|c__Alphaproteobacteria|o__Rhizobiales|f__Bradyrhizobiaceae|g__Bradyrhizobium	4922	27351	0.000695152	0.0333512	TRUE	TRUE	Bacteria:Proteobacteria:Bradyrhizobiaceae:Bradyrhizobium	Bradyrhizobium	0.000733841	0.0377568
k__Bacteria|p__Proteobacteria|c__Alphaproteobacteria|o__Rhizobiales|f__Methylobacteriaceae|g__Microvirga	87	495	1.22873e-05	0.000603592	TRUE	TRUE	Bacteria:Proteobacteria:Methylobacteriaceae:Microvirga	Microvirga	1.29712e-05	0.000683325
k__Bacteria|p__Proteobacteria|c__Alphaproteobacteria|o__Rhizobiales|f__Methylobacteriaceae|g__Methylorubrum	11734	1152	0.00165723	0.00140472	TRUE	TRUE	Bacteria:Proteobacteria:Methylobacteriaceae:Methylorubrum	Methylorubrum	0.00174947	0.00159028
k__Bacteria|p__Proteobacteria|c__Alphaproteobacteria|o__Rhizobiales|f__Methylobacteriaceae|g__Methylobacterium	58746	16995	0.00829691	0.0207233	TRUE	TRUE	Bacteria:Proteobacteria:Methylobacteriaceae:Methylobacterium	Methylobacterium	0.00875868	0.0234608
k__Bacteria|p__Proteobacteria|c__Alphaproteobacteria|o__Rhizobiales|f__Rhizobiaceae|g__Liberibacter	24	1350	3.38961e-06	0.00164616	TRUE	TRUE	Bacteria:Proteobacteria:Rhizobiaceae:Liberibacter	Liberibacter	3.57826e-06	0.00186361
k__Bacteria|p__Proteobacteria|c__Alphaproteobacteria|o__Rhizobiales|f__Rhizobiaceae|g__Sinorhizobium	3586	92	0.000506464	0.000112183	TRUE	TRUE	Bacteria:Proteobacteria:Rhizobiaceae:Sinorhizobium	Sinorhizobium	0.000534651	0.000127002
k__Bacteria|p__Proteobacteria|c__Alphaproteobacteria|o__Rhizobiales|f__Rhizobiaceae|g__Neorhizobium	2571	2324	0.000363112	0.00283383	TRUE	TRUE	Bacteria:Proteobacteria:Rhizobiaceae:Neorhizobium	Neorhizobium	0.000383321	0.00320818
k__Bacteria|p__Proteobacteria|c__Alphaproteobacteria|o__Rhizobiales|f__Rhizobiaceae|g__Rhizobium	14165	1845	0.00200057	0.00224975	TRUE	TRUE	Bacteria:Proteobacteria:Rhizobiaceae:Rhizobium	Rhizobium	0.00211192	0.00254694
k__Bacteria|p__Proteobacteria|c__Alphaproteobacteria|o__Rhizobiales|f__Rhizobiaceae|g__Agrobacterium	5460271	3485	0.771174	0.00424953	TRUE	TRUE	Bacteria:Proteobacteria:Rhizobiaceae:Agrobacterium	Agrobacterium	0.814094	0.00481088
k__Bacteria|p__Proteobacteria|c__Alphaproteobacteria|o__Rickettsiales|f__Anaplasmataceae|g__Wolbachia	7827469	184578	1.1055	0.22507	TRUE	TRUE	Bacteria:Proteobacteria:Anaplasmataceae:Wolbachia	Wolbachia	1.16703	0.254802
k__Bacteria|p__Proteobacteria|c__Gammaproteobacteria|o__Oceanospirillales|f__Halomonadaceae|g__Halomonas	172	4614	2.42922e-05	0.00562621	TRUE	TRUE	Bacteria:Proteobacteria:Halomonadaceae:Halomonas	Halomonas	2.56442e-05	0.00636942
k__Bacteria|p__Proteobacteria|c__Gammaproteobacteria|o__Chromatiales|f__Chromatiaceae|g__Rheinheimera	22	438	3.10714e-06	0.000534087	TRUE	TRUE	Bacteria:Proteobacteria:Chromatiaceae:Rheinheimera	Rheinheimera	3.28007e-06	0.000604639
k__Bacteria|p__Proteobacteria|c__Gammaproteobacteria|o__Pasteurellales|f__Pasteurellaceae|g__Haemophilus	4248	430	0.00059996	0.000524332	TRUE	TRUE	Bacteria:Proteobacteria:Pasteurellaceae:Haemophilus	Haemophilus	0.000633352	0.000593595
k__Bacteria|p__Proteobacteria|c__Gammaproteobacteria|o__Enterobacterales|f__Yersiniaceae|g__Rahnella	197	773	2.7823e-05	0.000942579	TRUE	TRUE	Bacteria:Proteobacteria:Yersiniaceae:Rahnella	Rahnella	2.93715e-05	0.00106709
k__Bacteria|p__Proteobacteria|c__Gammaproteobacteria|o__Enterobacterales|f__Enterobacteriaceae|g__Klebsiella	1306	3010	0.000184451	0.00367033	TRUE	TRUE	Bacteria:Proteobacteria:Enterobacteriaceae:Klebsiella	Klebsiella	0.000194717	0.00415517
k__Bacteria|p__Proteobacteria|c__Gammaproteobacteria|o__Enterobacterales|f__Enterobacteriaceae|g__Enterobacter	1491	681	0.000210579	0.000830396	TRUE	TRUE	Bacteria:Proteobacteria:Enterobacteriaceae:Enterobacter	Enterobacter	0.000222299	0.000940089
k__Bacteria|p__Proteobacteria|c__Gammaproteobacteria|o__Enterobacterales|f__Erwiniaceae|g__Pantoea	8300	4655	0.00117224	0.0056762	TRUE	TRUE	Bacteria:Proteobacteria:Erwiniaceae:Pantoea	Pantoea	0.00123748	0.00642602
k__Bacteria|p__Proteobacteria|c__Gammaproteobacteria|o__Enterobacterales|f__Erwiniaceae|g__Erwinia	19174	863	0.00270801	0.00105232	TRUE	TRUE	Bacteria:Proteobacteria:Erwiniaceae:Erwinia	Erwinia	0.00285873	0.00119133
k__Bacteria|p__Proteobacteria|c__Gammaproteobacteria|o__Xanthomonadales|f__Rhodanobacteraceae|g__Luteibacter	16785	382	0.00237061	0.000465802	TRUE	TRUE	Bacteria:Proteobacteria:Rhodanobacteraceae:Luteibacter	Luteibacter	0.00250254	0.000527334
k__Bacteria|p__Proteobacteria|c__Gammaproteobacteria|o__Xanthomonadales|f__Xanthomonadaceae|g__Pseudoxanthomonas	17266	148	0.00243854	0.000180468	TRUE	TRUE	Bacteria:Proteobacteria:Xanthomonadaceae:Pseudoxanthomonas	Pseudoxanthomonas	0.00257426	0.000204307
k__Bacteria|p__Proteobacteria|c__Gammaproteobacteria|o__Xanthomonadales|f__Xanthomonadaceae|g__Stenotrophomonas	108322	7004	0.0152987	0.00854052	TRUE	TRUE	Bacteria:Proteobacteria:Xanthomonadaceae:Stenotrophomonas	Stenotrophomonas	0.0161502	0.0096687
k__Bacteria|p__Proteobacteria|c__Gammaproteobacteria|o__Xanthomonadales|f__Xanthomonadaceae|g__Xanthomonas	185678	32842	0.026224	0.0400468	TRUE	TRUE	Bacteria:Proteobacteria:Xanthomonadaceae:Xanthomonas	Xanthomonas	0.0276835	0.0453369
k__Bacteria|p__Proteobacteria|c__Gammaproteobacteria|o__Pseudomonadales|f__Moraxellaceae|g__Psychrobacter	1042	503	0.000147165	0.000613347	TRUE	TRUE	Bacteria:Proteobacteria:Moraxellaceae:Psychrobacter	Psychrobacter	0.000155356	0.000694369
k__Bacteria|p__Proteobacteria|c__Gammaproteobacteria|o__Pseudomonadales|f__Moraxellaceae|g__Moraxella	45556	5227	0.00643404	0.00637369	TRUE	TRUE	Bacteria:Proteobacteria:Moraxellaceae:Moraxella	Moraxella	0.00679213	0.00721563
k__Bacteria|p__Proteobacteria|c__Gammaproteobacteria|o__Pseudomonadales|f__Moraxellaceae|g__Acinetobacter	145323	16155	0.0205245	0.019699	TRUE	TRUE	Bacteria:Proteobacteria:Moraxellaceae:Acinetobacter	Acinetobacter	0.0216668	0.0223012
k__Bacteria|p__Proteobacteria|c__Gammaproteobacteria|o__Pseudomonadales|f__Pseudomonadaceae|g__Pseudomonas	30131744	25398	4.25561	0.0309697	TRUE	TRUE	Bacteria:Proteobacteria:Pseudomonadaceae:Pseudomonas	Pseudomonas	4.49247	0.0350608
k__Viruses|f__Baculoviridae|g__Betabaculovirus	0	508	0	0.000619444	FALSE	TRUE	Viruses:Baculoviridae:Betabaculovirus	Betabaculovirus	0	0.000701271
k__Viruses|o__Caudovirales|f__Siphoviridae|g__Pahexavirus	1355	1023	0.000191372	0.00124742	TRUE	TRUE	Viruses:Siphoviridae:Pahexavirus	Pahexavirus	0.000202023	0.0014122
