# Supplementary material for: Symbiotic bacteria of the gall-inducing mite Fragariocoptes setiger (Eriophyoidea) and phylogenomic resolution of the eriophyoid position among Acari
Source: Sci Rep. 2022 Mar 9;12:3811. doi: 10.1038/s41598-022-07535-3 (PMC8907322; doi:10.1038/s41598-022-07535-3)
Supplement: Supplementary file 10 — Supplementary Table S4. [file 41598_2022_7535_MOESM10_ESM.xlsx]

## Sheet: Sheet1
Supplementary Table S4. Taxonomic classification and abundance estimate for two metagenomic samples of the gall-inducing mite Fragariocoptes setiger in Kraken2. There was a total of 708,046,814 and 82,009,061 reads in samples 1 and 2, respectively. These data were used to generate Supplementary Fig. S1 and Supplementary Fig. S2, Supplementary Table S2 and Supplementary Table S3.
Classification_full	Sample1	Sample2	Sample1.perc	Sample2.perc
k__Eukaryota	623770434	71279539	88.0973	86.9167
k__Eukaryota|p__Cercozoa	2	68	2.82467e-07	8.29177e-05
k__Eukaryota|p__Cercozoa|c__Chlorarachniophyceae	2	68	2.82467e-07	8.29177e-05
k__Eukaryota|p__Cercozoa|c__Chlorarachniophyceae|g__Bigelowiella	2	68	2.82467e-07	8.29177e-05
k__Eukaryota|p__Cercozoa|c__Chlorarachniophyceae|g__Bigelowiella|s__Bigelowiella_natans	2	68	2.82467e-07	8.29177e-05
k__Eukaryota|p__Cryptophyta	10	3289	1.41234e-06	0.00401053
k__Eukaryota|p__Cryptophyta|o__Pyrenomonadales	2	29	2.82467e-07	3.53619e-05
k__Eukaryota|p__Cryptophyta|o__Pyrenomonadales|f__Geminigeraceae	2	29	2.82467e-07	3.53619e-05
k__Eukaryota|p__Cryptophyta|o__Pyrenomonadales|f__Geminigeraceae|g__Guillardia	2	29	2.82467e-07	3.53619e-05
k__Eukaryota|p__Cryptophyta|o__Pyrenomonadales|f__Geminigeraceae|g__Guillardia|s__Guillardia_theta	2	29	2.82467e-07	3.53619e-05
k__Eukaryota|p__Cryptophyta|o__Cryptomonadales	8	145	1.12987e-06	0.00017681
k__Eukaryota|p__Cryptophyta|o__Cryptomonadales|f__Cryptomonadaceae	1	119	1.41234e-07	0.000145106
k__Eukaryota|p__Cryptophyta|o__Cryptomonadales|f__Cryptomonadaceae|g__Cryptomonas	1	119	1.41234e-07	0.000145106
k__Eukaryota|p__Cryptophyta|o__Cryptomonadales|f__Cryptomonadaceae|g__Cryptomonas|s__Cryptomonas_paramecium	1	119	1.41234e-07	0.000145106
k__Eukaryota|p__Cryptophyta|o__Cryptomonadales|f__Hemiselmidaceae	5	25	7.06168e-07	3.04844e-05
k__Eukaryota|p__Cryptophyta|o__Cryptomonadales|f__Hemiselmidaceae|g__Hemiselmis	5	25	7.06168e-07	3.04844e-05
k__Eukaryota|p__Cryptophyta|o__Cryptomonadales|f__Hemiselmidaceae|g__Hemiselmis|s__Hemiselmis_andersenii	5	25	7.06168e-07	3.04844e-05
k__Eukaryota|o__Dictyosteliales	198	331	2.79643e-05	0.000403614
k__Eukaryota|o__Dictyosteliales|f__Dictyosteliaceae	198	331	2.79643e-05	0.000403614
k__Eukaryota|o__Dictyosteliales|f__Dictyosteliaceae|g__Dictyostelium	198	331	2.79643e-05	0.000403614
k__Eukaryota|o__Dictyosteliales|f__Dictyosteliaceae|g__Dictyostelium|s__Dictyostelium_discoideum	198	331	2.79643e-05	0.000403614
k__Eukaryota|p__Apicomplexa	2610	13079	0.00036862	0.0159482
k__Eukaryota|p__Apicomplexa|c__Conoidasida	1233	2484	0.000174141	0.00302893
k__Eukaryota|p__Apicomplexa|c__Conoidasida|o__Eucoccidiorida	1233	2484	0.000174141	0.00302893
k__Eukaryota|p__Apicomplexa|c__Conoidasida|o__Eucoccidiorida|f__Cryptosporidiidae	1	77	1.41234e-07	9.38921e-05
k__Eukaryota|p__Apicomplexa|c__Conoidasida|o__Eucoccidiorida|f__Cryptosporidiidae|g__Cryptosporidium	1	77	1.41234e-07	9.38921e-05
k__Eukaryota|p__Apicomplexa|c__Conoidasida|o__Eucoccidiorida|f__Cryptosporidiidae|g__Cryptosporidium|s__Cryptosporidium_parvum	1	77	1.41234e-07	9.38921e-05
k__Eukaryota|p__Apicomplexa|c__Conoidasida|o__Eucoccidiorida|f__Sarcocystidae	1231	2116	0.000173859	0.0025802
k__Eukaryota|p__Apicomplexa|c__Conoidasida|o__Eucoccidiorida|f__Sarcocystidae|g__Neospora	1	6	1.41234e-07	7.31626e-06
k__Eukaryota|p__Apicomplexa|c__Conoidasida|o__Eucoccidiorida|f__Sarcocystidae|g__Neospora|s__Neospora_caninum	1	6	1.41234e-07	7.31626e-06
k__Eukaryota|p__Apicomplexa|c__Conoidasida|o__Eucoccidiorida|f__Sarcocystidae|g__Besnoitia	2	7	2.82467e-07	8.53564e-06
k__Eukaryota|p__Apicomplexa|c__Conoidasida|o__Eucoccidiorida|f__Sarcocystidae|g__Besnoitia|s__Besnoitia_besnoiti	2	7	2.82467e-07	8.53564e-06
k__Eukaryota|p__Apicomplexa|c__Conoidasida|o__Eucoccidiorida|f__Sarcocystidae|g__Toxoplasma	1222	1902	0.000172587	0.00231926
k__Eukaryota|p__Apicomplexa|c__Conoidasida|o__Eucoccidiorida|f__Sarcocystidae|g__Toxoplasma|s__Toxoplasma_gondii	1222	1902	0.000172587	0.00231926
k__Eukaryota|p__Apicomplexa|c__Aconoidasida	1333	4880	0.000188264	0.00595056
k__Eukaryota|p__Apicomplexa|c__Aconoidasida|o__Piroplasmida	606	2104	8.55876e-05	0.00256557
k__Eukaryota|p__Apicomplexa|c__Aconoidasida|o__Piroplasmida|f__Theileriidae	3	56	4.23701e-07	6.82851e-05
k__Eukaryota|p__Apicomplexa|c__Aconoidasida|o__Piroplasmida|f__Theileriidae|g__Theileria	3	56	4.23701e-07	6.82851e-05
k__Eukaryota|p__Apicomplexa|c__Aconoidasida|o__Piroplasmida|f__Theileriidae|g__Theileria|s__Theileria_orientalis	0	8	0	9.75502e-06
k__Eukaryota|p__Apicomplexa|c__Aconoidasida|o__Piroplasmida|f__Theileriidae|g__Theileria|s__Theileria_parva	0	15	0	1.82907e-05
k__Eukaryota|p__Apicomplexa|c__Aconoidasida|o__Piroplasmida|f__Theileriidae|g__Theileria|s__Theileria_annulata	3	0	4.23701e-07	0
k__Eukaryota|p__Apicomplexa|c__Aconoidasida|o__Piroplasmida|f__Babesiidae	603	1993	8.51639e-05	0.00243022
k__Eukaryota|p__Apicomplexa|c__Aconoidasida|o__Piroplasmida|f__Babesiidae|g__Babesia	603	1993	8.51639e-05	0.00243022
k__Eukaryota|p__Apicomplexa|c__Aconoidasida|o__Piroplasmida|f__Babesiidae|g__Babesia|s__Babesia_microti	0	16	0	1.951e-05
k__Eukaryota|p__Apicomplexa|c__Aconoidasida|o__Piroplasmida|f__Babesiidae|g__Babesia|s__Babesia_bovis	0	1831	0	0.00223268
k__Eukaryota|p__Apicomplexa|c__Aconoidasida|o__Piroplasmida|f__Babesiidae|g__Babesia|s__Babesia_bigemina	603	146	8.51639e-05	0.000178029
k__Eukaryota|p__Apicomplexa|c__Aconoidasida|o__Haemosporida	723	2592	0.000102112	0.00316063
k__Eukaryota|p__Apicomplexa|c__Aconoidasida|o__Haemosporida|f__Plasmodiidae	723	2592	0.000102112	0.00316063
k__Eukaryota|p__Apicomplexa|c__Aconoidasida|o__Haemosporida|f__Plasmodiidae|g__Plasmodium	723	2592	0.000102112	0.00316063
k__Eukaryota|p__Apicomplexa|c__Aconoidasida|o__Haemosporida|f__Plasmodiidae|g__Plasmodium|s__Plasmodium_gaboni	0	3	0	3.65813e-06
k__Eukaryota|p__Apicomplexa|c__Aconoidasida|o__Haemosporida|f__Plasmodiidae|g__Plasmodium|s__Plasmodium_falciparum	0	5	0	6.09689e-06
k__Eukaryota|p__Apicomplexa|c__Aconoidasida|o__Haemosporida|f__Plasmodiidae|g__Plasmodium|s__Plasmodium_coatneyi	3	6	4.23701e-07	7.31626e-06
k__Eukaryota|p__Apicomplexa|c__Aconoidasida|o__Haemosporida|f__Plasmodiidae|g__Plasmodium|s__Plasmodium_sp._gorilla_clade_G2	2	0	2.82467e-07	0
k__Eukaryota|p__Apicomplexa|c__Aconoidasida|o__Haemosporida|f__Plasmodiidae|g__Plasmodium|s__Plasmodium_reichenowi	2	1	2.82467e-07	1.21938e-06
k__Eukaryota|p__Apicomplexa|c__Aconoidasida|o__Haemosporida|f__Plasmodiidae|g__Plasmodium|s__Plasmodium_berghei	1	6	1.41234e-07	7.31626e-06
k__Eukaryota|p__Apicomplexa|c__Aconoidasida|o__Haemosporida|f__Plasmodiidae|g__Plasmodium|s__Plasmodium_yoelii	4	53	5.64934e-07	6.4627e-05
k__Eukaryota|p__Apicomplexa|c__Aconoidasida|o__Haemosporida|f__Plasmodiidae|g__Plasmodium|s__Plasmodium_chabaudi	20	4	2.82467e-06	4.87751e-06
k__Eukaryota|p__Apicomplexa|c__Aconoidasida|o__Haemosporida|f__Plasmodiidae|g__Plasmodium|s__Plasmodium_relictum	45	211	6.35551e-06	0.000257289
k__Eukaryota|p__Apicomplexa|c__Aconoidasida|o__Haemosporida|f__Plasmodiidae|g__Plasmodium|s__Plasmodium_knowlesi	8	0	1.12987e-06	0
k__Eukaryota|p__Apicomplexa|c__Aconoidasida|o__Haemosporida|f__Plasmodiidae|g__Plasmodium|s__Plasmodium_vivax	15	406	2.1185e-06	0.000495067
k__Eukaryota|p__Apicomplexa|c__Aconoidasida|o__Haemosporida|f__Plasmodiidae|g__Plasmodium|s__Plasmodium_cynomolgi	15	2	2.1185e-06	2.43875e-06
k__Eukaryota|p__Apicomplexa|c__Aconoidasida|o__Haemosporida|f__Plasmodiidae|g__Plasmodium|s__Plasmodium_malariae	600	81	8.47402e-05	9.87696e-05
k__Eukaryota|o__Kinetoplastida	9158	149	0.00129342	0.000181687
k__Eukaryota|o__Kinetoplastida|f__Trypanosomatidae	9158	149	0.00129342	0.000181687
k__Eukaryota|o__Kinetoplastida|f__Trypanosomatidae|g__Trypanosoma	35	9	4.94318e-06	1.09744e-05
k__Eukaryota|o__Kinetoplastida|f__Trypanosomatidae|g__Trypanosoma|s__Trypanosoma_brucei	35	9	4.94318e-06	1.09744e-05
k__Eukaryota|o__Kinetoplastida|f__Trypanosomatidae|g__Leishmania	9104	107	0.00128579	0.000130473
k__Eukaryota|o__Kinetoplastida|f__Trypanosomatidae|g__Leishmania|s__Leishmania_braziliensis	14	0	1.97727e-06	0
k__Eukaryota|o__Kinetoplastida|f__Trypanosomatidae|g__Leishmania|s__Leishmania_panamensis	59	1	8.33278e-06	1.21938e-06
k__Eukaryota|o__Kinetoplastida|f__Trypanosomatidae|g__Leishmania|s__Leishmania_donovani	1	0	1.41234e-07	0
k__Eukaryota|o__Kinetoplastida|f__Trypanosomatidae|g__Leishmania|s__Leishmania_infantum	7	0	9.88635e-07	0
k__Eukaryota|o__Kinetoplastida|f__Trypanosomatidae|g__Leishmania|s__Leishmania_major	22	4	3.10714e-06	4.87751e-06
k__Eukaryota|o__Kinetoplastida|f__Trypanosomatidae|g__Leishmania|s__Leishmania_mexicana	8536	88	0.00120557	0.000107305
k__Eukaryota|p__Bacillariophyta	27	1421	3.81331e-06	0.00173274
k__Eukaryota|p__Bacillariophyta|c__Bacillariophyceae	6	899	8.47402e-07	0.00109622
k__Eukaryota|p__Bacillariophyta|c__Bacillariophyceae|o__Naviculales	6	899	8.47402e-07	0.00109622
k__Eukaryota|p__Bacillariophyta|c__Bacillariophyceae|o__Naviculales|f__Phaeodactylaceae	6	899	8.47402e-07	0.00109622
k__Eukaryota|p__Bacillariophyta|c__Bacillariophyceae|o__Naviculales|f__Phaeodactylaceae|g__Phaeodactylum	6	899	8.47402e-07	0.00109622
k__Eukaryota|p__Bacillariophyta|c__Bacillariophyceae|o__Naviculales|f__Phaeodactylaceae|g__Phaeodactylum|s__Phaeodactylum_tricornutum	6	899	8.47402e-07	0.00109622
k__Eukaryota|p__Bacillariophyta|c__Coscinodiscophyceae	21	227	2.96591e-06	0.000276799
k__Eukaryota|p__Bacillariophyta|c__Coscinodiscophyceae|o__Thalassiosirales	21	227	2.96591e-06	0.000276799
k__Eukaryota|p__Bacillariophyta|c__Coscinodiscophyceae|o__Thalassiosirales|f__Thalassiosiraceae	21	227	2.96591e-06	0.000276799
k__Eukaryota|p__Bacillariophyta|c__Coscinodiscophyceae|o__Thalassiosirales|f__Thalassiosiraceae|g__Thalassiosira	21	227	2.96591e-06	0.000276799
k__Eukaryota|p__Bacillariophyta|c__Coscinodiscophyceae|o__Thalassiosirales|f__Thalassiosiraceae|g__Thalassiosira|s__Thalassiosira_pseudonana	21	227	2.96591e-06	0.000276799
k__Eukaryota|c__Oomycetes	22788	29875	0.00321843	0.0364289
k__Eukaryota|c__Oomycetes|o__Albuginales	22788	29875	0.00321843	0.0364289
k__Eukaryota|c__Oomycetes|o__Albuginales|f__Albuginaceae	22788	29875	0.00321843	0.0364289
k__Eukaryota|c__Oomycetes|o__Albuginales|f__Albuginaceae|g__Albugo	22788	29875	0.00321843	0.0364289
k__Eukaryota|c__Oomycetes|o__Albuginales|f__Albuginaceae|g__Albugo|s__Albugo_laibachii	22788	29875	0.00321843	0.0364289
k__Eukaryota|k__Viridiplantae	994895	3492950	0.140513	4.25922
k__Eukaryota|k__Viridiplantae|p__Streptophyta	994895	3492950	0.140513	4.25922
k__Eukaryota|k__Viridiplantae|p__Streptophyta|o__Rosales	994895	3492950	0.140513	4.25922
k__Eukaryota|k__Viridiplantae|p__Streptophyta|o__Rosales|f__Rosaceae	994895	3492950	0.140513	4.25922
k__Eukaryota|k__Viridiplantae|p__Streptophyta|o__Rosales|f__Rosaceae|g__Fragaria	994895	3492950	0.140513	4.25922
k__Eukaryota|k__Viridiplantae|p__Streptophyta|o__Rosales|f__Rosaceae|g__Fragaria|s__Fragaria_vesca	994895	3492950	0.140513	4.25922
k__Eukaryota|k__Fungi	53193	324992	0.00751264	0.396288
k__Eukaryota|k__Fungi|p__Microsporidia	0	8	0	9.75502e-06
k__Eukaryota|k__Fungi|p__Microsporidia|f__Unikaryonidae	0	8	0	9.75502e-06
k__Eukaryota|k__Fungi|p__Microsporidia|f__Unikaryonidae|g__Encephalitozoon	0	8	0	9.75502e-06
k__Eukaryota|k__Fungi|p__Microsporidia|f__Unikaryonidae|g__Encephalitozoon|s__Encephalitozoon_romaleae	0	4	0	4.87751e-06
k__Eukaryota|k__Fungi|p__Basidiomycota	16316	93209	0.00230437	0.113657
k__Eukaryota|k__Fungi|p__Basidiomycota|c__Tremellomycetes	41	18350	5.79058e-06	0.0223756
k__Eukaryota|k__Fungi|p__Basidiomycota|c__Tremellomycetes|o__Tremellales	41	18350	5.79058e-06	0.0223756
k__Eukaryota|k__Fungi|p__Basidiomycota|c__Tremellomycetes|o__Tremellales|f__Cryptococcaceae	41	18350	5.79058e-06	0.0223756
k__Eukaryota|k__Fungi|p__Basidiomycota|c__Tremellomycetes|o__Tremellales|f__Cryptococcaceae|g__Cryptococcus	41	18350	5.79058e-06	0.0223756
k__Eukaryota|k__Fungi|p__Basidiomycota|c__Tremellomycetes|o__Tremellales|f__Cryptococcaceae|g__Cryptococcus|s__Cryptococcus_gattii_VGI	4	0	5.64934e-07	0
k__Eukaryota|k__Fungi|p__Basidiomycota|c__Tremellomycetes|o__Tremellales|f__Cryptococcaceae|g__Cryptococcus|s__Cryptococcus_neoformans	11	125	1.55357e-06	0.000152422
k__Eukaryota|k__Fungi|p__Basidiomycota|c__Ustilaginomycetes	421	3412	5.94593e-05	0.00416052
k__Eukaryota|k__Fungi|p__Basidiomycota|c__Ustilaginomycetes|o__Ustilaginales	421	3412	5.94593e-05	0.00416052
k__Eukaryota|k__Fungi|p__Basidiomycota|c__Ustilaginomycetes|o__Ustilaginales|f__Ustilaginaceae	421	3412	5.94593e-05	0.00416052
k__Eukaryota|k__Fungi|p__Basidiomycota|c__Ustilaginomycetes|o__Ustilaginales|f__Ustilaginaceae|g__Ustilago	421	3412	5.94593e-05	0.00416052
k__Eukaryota|k__Fungi|p__Basidiomycota|c__Ustilaginomycetes|o__Ustilaginales|f__Ustilaginaceae|g__Ustilago|s__Ustilago_maydis	421	3412	5.94593e-05	0.00416052
k__Eukaryota|k__Fungi|p__Basidiomycota|c__Malasseziomycetes	15801	18172	0.00223163	0.0221585
k__Eukaryota|k__Fungi|p__Basidiomycota|c__Malasseziomycetes|o__Malasseziales	15801	18172	0.00223163	0.0221585
k__Eukaryota|k__Fungi|p__Basidiomycota|c__Malasseziomycetes|o__Malasseziales|f__Malasseziaceae	15801	18172	0.00223163	0.0221585
k__Eukaryota|k__Fungi|p__Basidiomycota|c__Malasseziomycetes|o__Malasseziales|f__Malasseziaceae|g__Malassezia	15801	18172	0.00223163	0.0221585
k__Eukaryota|k__Fungi|p__Basidiomycota|c__Malasseziomycetes|o__Malasseziales|f__Malasseziaceae|g__Malassezia|s__Malassezia_restricta	15801	18172	0.00223163	0.0221585
k__Eukaryota|k__Fungi|p__Ascomycota	36425	183025	0.00514443	0.223177
k__Eukaryota|k__Fungi|p__Ascomycota|c__Schizosaccharomycetes	6	5598	8.47402e-07	0.00682607
k__Eukaryota|k__Fungi|p__Ascomycota|c__Schizosaccharomycetes|o__Schizosaccharomycetales	6	5598	8.47402e-07	0.00682607
k__Eukaryota|k__Fungi|p__Ascomycota|c__Schizosaccharomycetes|o__Schizosaccharomycetales|f__Schizosaccharomycetaceae	6	5598	8.47402e-07	0.00682607
k__Eukaryota|k__Fungi|p__Ascomycota|c__Schizosaccharomycetes|o__Schizosaccharomycetales|f__Schizosaccharomycetaceae|g__Schizosaccharomyces	6	5598	8.47402e-07	0.00682607
k__Eukaryota|k__Fungi|p__Ascomycota|c__Schizosaccharomycetes|o__Schizosaccharomycetales|f__Schizosaccharomycetaceae|g__Schizosaccharomyces|s__Schizosaccharomyces_pombe	6	5598	8.47402e-07	0.00682607
k__Eukaryota|k__Fungi|p__Ascomycota|c__Saccharomycetes	12579	18141	0.00177658	0.0221207
k__Eukaryota|k__Fungi|p__Ascomycota|c__Saccharomycetes|o__Saccharomycetales	12579	18141	0.00177658	0.0221207
k__Eukaryota|k__Fungi|p__Ascomycota|c__Saccharomycetes|o__Saccharomycetales|f__Phaffomycetaceae	1	2	1.41234e-07	2.43875e-06
k__Eukaryota|k__Fungi|p__Ascomycota|c__Saccharomycetes|o__Saccharomycetales|f__Phaffomycetaceae|g__Komagataella	1	2	1.41234e-07	2.43875e-06
k__Eukaryota|k__Fungi|p__Ascomycota|c__Saccharomycetes|o__Saccharomycetales|f__Phaffomycetaceae|g__Komagataella|s__Komagataella_phaffii	1	2	1.41234e-07	2.43875e-06
k__Eukaryota|k__Fungi|p__Ascomycota|c__Saccharomycetes|o__Saccharomycetales|f__Pichiaceae	4	2750	5.64934e-07	0.00335329
k__Eukaryota|k__Fungi|p__Ascomycota|c__Saccharomycetes|o__Saccharomycetales|f__Pichiaceae|g__Ogataea	0	17	0	2.07294e-05
k__Eukaryota|k__Fungi|p__Ascomycota|c__Saccharomycetes|o__Saccharomycetales|f__Pichiaceae|g__Ogataea|s__Ogataea_parapolymorpha	0	17	0	2.07294e-05
k__Eukaryota|k__Fungi|p__Ascomycota|c__Saccharomycetes|o__Saccharomycetales|f__Pichiaceae|g__Pichia	2	2663	2.82467e-07	0.0032472
k__Eukaryota|k__Fungi|p__Ascomycota|c__Saccharomycetes|o__Saccharomycetales|f__Pichiaceae|g__Pichia|s__Pichia_kudriavzevii	2	2663	2.82467e-07	0.0032472
k__Eukaryota|k__Fungi|p__Ascomycota|c__Saccharomycetes|o__Saccharomycetales|f__Trichomonascaceae	25	836	3.53084e-06	0.0010194
k__Eukaryota|k__Fungi|p__Ascomycota|c__Saccharomycetes|o__Saccharomycetales|f__Trichomonascaceae|g__Sugiyamaella	25	836	3.53084e-06	0.0010194
k__Eukaryota|k__Fungi|p__Ascomycota|c__Saccharomycetes|o__Saccharomycetales|f__Trichomonascaceae|g__Sugiyamaella|s__Sugiyamaella_lignohabitans	25	836	3.53084e-06	0.0010194
k__Eukaryota|k__Fungi|p__Ascomycota|c__Saccharomycetes|o__Saccharomycetales|f__Dipodascaceae	269	156	3.79918e-05	0.000190223
k__Eukaryota|k__Fungi|p__Ascomycota|c__Saccharomycetes|o__Saccharomycetales|f__Dipodascaceae|g__Yarrowia	269	156	3.79918e-05	0.000190223
k__Eukaryota|k__Fungi|p__Ascomycota|c__Saccharomycetes|o__Saccharomycetales|f__Dipodascaceae|g__Yarrowia|s__Yarrowia_lipolytica	269	156	3.79918e-05	0.000190223
k__Eukaryota|k__Fungi|p__Ascomycota|c__Saccharomycetes|o__Saccharomycetales|f__Debaryomycetaceae	2203	1527	0.000311138	0.00186199
k__Eukaryota|k__Fungi|p__Ascomycota|c__Saccharomycetes|o__Saccharomycetales|f__Debaryomycetaceae|g__Scheffersomyces	34	113	4.80194e-06	0.00013779
k__Eukaryota|k__Fungi|p__Ascomycota|c__Saccharomycetes|o__Saccharomycetales|f__Debaryomycetaceae|g__Scheffersomyces|s__Scheffersomyces_stipitis	34	113	4.80194e-06	0.00013779
k__Eukaryota|k__Fungi|p__Ascomycota|c__Saccharomycetes|o__Saccharomycetales|f__Debaryomycetaceae|g__Debaryomyces	214	68	3.0224e-05	8.29177e-05
k__Eukaryota|k__Fungi|p__Ascomycota|c__Saccharomycetes|o__Saccharomycetales|f__Debaryomycetaceae|g__Debaryomyces|s__Debaryomyces_hansenii	214	68	3.0224e-05	8.29177e-05
k__Eukaryota|k__Fungi|p__Ascomycota|c__Saccharomycetes|o__Saccharomycetales|f__Debaryomycetaceae|g__Candida	1897	121	0.00026792	0.000147545
k__Eukaryota|k__Fungi|p__Ascomycota|c__Saccharomycetes|o__Saccharomycetales|f__Debaryomycetaceae|g__Candida|s__Candida_orthopsilosis	14	32	1.97727e-06	3.90201e-05
k__Eukaryota|k__Fungi|p__Ascomycota|c__Saccharomycetes|o__Saccharomycetales|f__Debaryomycetaceae|g__Candida|s__Candida_albicans	24	5	3.38961e-06	6.09689e-06
k__Eukaryota|k__Fungi|p__Ascomycota|c__Saccharomycetes|o__Saccharomycetales|f__Debaryomycetaceae|g__Candida|s__Candida_dubliniensis	1849	57	0.000261141	6.95045e-05
k__Eukaryota|k__Fungi|p__Ascomycota|c__Saccharomycetes|o__Saccharomycetales|f__Saccharomycetaceae	9886	1916	0.00139624	0.00233633
k__Eukaryota|k__Fungi|p__Ascomycota|c__Saccharomycetes|o__Saccharomycetales|f__Saccharomycetaceae|g__Nakaseomyces	1	63	1.41234e-07	7.68208e-05
k__Eukaryota|k__Fungi|p__Ascomycota|c__Saccharomycetes|o__Saccharomycetales|f__Saccharomycetaceae|g__Nakaseomyces|s__[Candida]_glabrata	1	63	1.41234e-07	7.68208e-05
k__Eukaryota|k__Fungi|p__Ascomycota|c__Saccharomycetes|o__Saccharomycetales|f__Saccharomycetaceae|g__Lachancea	3	182	4.23701e-07	0.000221927
k__Eukaryota|k__Fungi|p__Ascomycota|c__Saccharomycetes|o__Saccharomycetales|f__Saccharomycetaceae|g__Lachancea|s__Lachancea_thermotolerans	3	182	4.23701e-07	0.000221927
k__Eukaryota|k__Fungi|p__Ascomycota|c__Saccharomycetes|o__Saccharomycetales|f__Saccharomycetaceae|g__Zygosaccharomyces	3	3	4.23701e-07	3.65813e-06
k__Eukaryota|k__Fungi|p__Ascomycota|c__Saccharomycetes|o__Saccharomycetales|f__Saccharomycetaceae|g__Zygosaccharomyces|s__Zygosaccharomyces_rouxii	3	3	4.23701e-07	3.65813e-06
k__Eukaryota|k__Fungi|p__Ascomycota|c__Saccharomycetes|o__Saccharomycetales|f__Saccharomycetaceae|g__Kazachstania	9	9	1.2711e-06	1.09744e-05
k__Eukaryota|k__Fungi|p__Ascomycota|c__Saccharomycetes|o__Saccharomycetales|f__Saccharomycetaceae|g__Kazachstania|s__Kazachstania_africana	0	5	0	6.09689e-06
k__Eukaryota|k__Fungi|p__Ascomycota|c__Saccharomycetes|o__Saccharomycetales|f__Saccharomycetaceae|g__Kazachstania|s__Kazachstania_naganishii	9	4	1.2711e-06	4.87751e-06
k__Eukaryota|k__Fungi|p__Ascomycota|c__Saccharomycetes|o__Saccharomycetales|f__Saccharomycetaceae|g__Kluyveromyces	15	319	2.1185e-06	0.000388981
k__Eukaryota|k__Fungi|p__Ascomycota|c__Saccharomycetes|o__Saccharomycetales|f__Saccharomycetaceae|g__Kluyveromyces|s__Kluyveromyces_lactis	1	15	1.41234e-07	1.82907e-05
k__Eukaryota|k__Fungi|p__Ascomycota|c__Saccharomycetes|o__Saccharomycetales|f__Saccharomycetaceae|g__Kluyveromyces|s__Kluyveromyces_marxianus	14	302	1.97727e-06	0.000368252
k__Eukaryota|k__Fungi|p__Ascomycota|c__Saccharomycetes|o__Saccharomycetales|f__Saccharomycetaceae|g__Saccharomyces	247	26	3.48847e-05	3.17038e-05
k__Eukaryota|k__Fungi|p__Ascomycota|c__Saccharomycetes|o__Saccharomycetales|f__Saccharomycetaceae|g__Saccharomyces|s__Saccharomyces_eubayanus	105	13	1.48295e-05	1.58519e-05
k__Eukaryota|k__Fungi|p__Ascomycota|c__Saccharomycetes|o__Saccharomycetales|f__Saccharomycetaceae|g__Saccharomyces|s__Saccharomyces_cerevisiae	142	13	2.00552e-05	1.58519e-05
k__Eukaryota|k__Fungi|p__Ascomycota|c__Saccharomycetes|o__Saccharomycetales|f__Saccharomycetaceae|g__Eremothecium	631	87	8.91184e-05	0.000106086
k__Eukaryota|k__Fungi|p__Ascomycota|c__Saccharomycetes|o__Saccharomycetales|f__Saccharomycetaceae|g__Eremothecium|s__Eremothecium_gossypii	1	5	1.41234e-07	6.09689e-06
k__Eukaryota|k__Fungi|p__Ascomycota|c__Saccharomycetes|o__Saccharomycetales|f__Saccharomycetaceae|g__Eremothecium|s__Eremothecium_sinecaudum	2	0	2.82467e-07	0
k__Eukaryota|k__Fungi|p__Ascomycota|c__Saccharomycetes|o__Saccharomycetales|f__Saccharomycetaceae|g__Eremothecium|s__Eremothecium_cymbalariae	628	22	8.86947e-05	2.68263e-05
k__Eukaryota|k__Fungi|p__Ascomycota|c__Saccharomycetes|o__Saccharomycetales|f__Saccharomycetaceae|g__Tetrapisispora	1019	361	0.000143917	0.000440195
k__Eukaryota|k__Fungi|p__Ascomycota|c__Saccharomycetes|o__Saccharomycetales|f__Saccharomycetaceae|g__Tetrapisispora|s__Tetrapisispora_blattae	20	180	2.82467e-06	0.000219488
k__Eukaryota|k__Fungi|p__Ascomycota|c__Saccharomycetes|o__Saccharomycetales|f__Saccharomycetaceae|g__Tetrapisispora|s__Tetrapisispora_phaffii	999	181	0.000141092	0.000220707
k__Eukaryota|k__Fungi|p__Ascomycota|c__Saccharomycetes|o__Saccharomycetales|f__Saccharomycetaceae|g__Naumovozyma	7934	91	0.00112055	0.000110963
k__Eukaryota|k__Fungi|p__Ascomycota|c__Saccharomycetes|o__Saccharomycetales|f__Saccharomycetaceae|g__Naumovozyma|s__Naumovozyma_castellii	2	21	2.82467e-07	2.56069e-05
k__Eukaryota|k__Fungi|p__Ascomycota|c__Saccharomycetes|o__Saccharomycetales|f__Saccharomycetaceae|g__Naumovozyma|s__Naumovozyma_dairenensis	7932	70	0.00112026	8.53564e-05
k__Eukaryota|k__Fungi|p__Ascomycota|c__Dothideomycetes	199	27063	2.81055e-05	0.033
k__Eukaryota|k__Fungi|p__Ascomycota|c__Dothideomycetes|o__Capnodiales	199	27063	2.81055e-05	0.033
k__Eukaryota|k__Fungi|p__Ascomycota|c__Dothideomycetes|o__Capnodiales|f__Mycosphaerellaceae	199	27063	2.81055e-05	0.033
k__Eukaryota|k__Fungi|p__Ascomycota|c__Dothideomycetes|o__Capnodiales|f__Mycosphaerellaceae|g__Cercospora	83	4764	1.17224e-05	0.00580911
k__Eukaryota|k__Fungi|p__Ascomycota|c__Dothideomycetes|o__Capnodiales|f__Mycosphaerellaceae|g__Cercospora|s__Cercospora_beticola	83	4764	1.17224e-05	0.00580911
k__Eukaryota|k__Fungi|p__Ascomycota|c__Dothideomycetes|o__Capnodiales|f__Mycosphaerellaceae|g__Zymoseptoria	86	19324	1.21461e-05	0.0235632
k__Eukaryota|k__Fungi|p__Ascomycota|c__Dothideomycetes|o__Capnodiales|f__Mycosphaerellaceae|g__Zymoseptoria|s__Zymoseptoria_tritici	86	19324	1.21461e-05	0.0235632
k__Eukaryota|k__Fungi|p__Ascomycota|c__Eurotiomycetes	530	4090	7.48538e-05	0.00498725
k__Eukaryota|k__Fungi|p__Ascomycota|c__Eurotiomycetes|o__Eurotiales	530	4090	7.48538e-05	0.00498725
k__Eukaryota|k__Fungi|p__Ascomycota|c__Eurotiomycetes|o__Eurotiales|f__Aspergillaceae	530	4090	7.48538e-05	0.00498725
k__Eukaryota|k__Fungi|p__Ascomycota|c__Eurotiomycetes|o__Eurotiales|f__Aspergillaceae|g__Aspergillus	530	4090	7.48538e-05	0.00498725
k__Eukaryota|k__Fungi|p__Ascomycota|c__Eurotiomycetes|o__Eurotiales|f__Aspergillaceae|g__Aspergillus|s__Aspergillus_fumigatus	28	233	3.95454e-06	0.000284115
k__Eukaryota|k__Fungi|p__Ascomycota|c__Eurotiomycetes|o__Eurotiales|f__Aspergillaceae|g__Aspergillus|s__Aspergillus_oryzae	462	1454	6.52499e-05	0.00177297
k__Eukaryota|k__Fungi|p__Ascomycota|c__Leotiomycetes	1253	22581	0.000176966	0.0275348
k__Eukaryota|k__Fungi|p__Ascomycota|c__Leotiomycetes|o__Helotiales	1253	22581	0.000176966	0.0275348
k__Eukaryota|k__Fungi|p__Ascomycota|c__Leotiomycetes|o__Helotiales|f__Sclerotiniaceae	1253	22581	0.000176966	0.0275348
k__Eukaryota|k__Fungi|p__Ascomycota|c__Leotiomycetes|o__Helotiales|f__Sclerotiniaceae|g__Botrytis	1253	22581	0.000176966	0.0275348
k__Eukaryota|k__Fungi|p__Ascomycota|c__Leotiomycetes|o__Helotiales|f__Sclerotiniaceae|g__Botrytis|s__Botrytis_cinerea	1253	22581	0.000176966	0.0275348
k__Eukaryota|k__Fungi|p__Ascomycota|c__Sordariomycetes	17893	13611	0.00252709	0.0165969
k__Eukaryota|k__Fungi|p__Ascomycota|c__Sordariomycetes|o__Magnaporthales	159	79	2.24561e-05	9.63308e-05
k__Eukaryota|k__Fungi|p__Ascomycota|c__Sordariomycetes|o__Magnaporthales|f__Pyriculariaceae	159	79	2.24561e-05	9.63308e-05
k__Eukaryota|k__Fungi|p__Ascomycota|c__Sordariomycetes|o__Magnaporthales|f__Pyriculariaceae|g__Pyricularia	159	79	2.24561e-05	9.63308e-05
k__Eukaryota|k__Fungi|p__Ascomycota|c__Sordariomycetes|o__Magnaporthales|f__Pyriculariaceae|g__Pyricularia|s__Pyricularia_oryzae	159	79	2.24561e-05	9.63308e-05
k__Eukaryota|k__Fungi|p__Ascomycota|c__Sordariomycetes|o__Sordariales	716	6454	0.000101123	0.00786986
k__Eukaryota|k__Fungi|p__Ascomycota|c__Sordariomycetes|o__Sordariales|f__Sordariaceae	209	891	2.95178e-05	0.00108647
k__Eukaryota|k__Fungi|p__Ascomycota|c__Sordariomycetes|o__Sordariales|f__Sordariaceae|g__Neurospora	209	891	2.95178e-05	0.00108647
k__Eukaryota|k__Fungi|p__Ascomycota|c__Sordariomycetes|o__Sordariales|f__Sordariaceae|g__Neurospora|s__Neurospora_crassa	209	891	2.95178e-05	0.00108647
k__Eukaryota|k__Fungi|p__Ascomycota|c__Sordariomycetes|o__Sordariales|f__Chaetomiaceae	284	4240	4.01103e-05	0.00517016
k__Eukaryota|k__Fungi|p__Ascomycota|c__Sordariomycetes|o__Sordariales|f__Chaetomiaceae|g__Thermothelomyces	81	169	1.14399e-05	0.000206075
k__Eukaryota|k__Fungi|p__Ascomycota|c__Sordariomycetes|o__Sordariales|f__Chaetomiaceae|g__Thermothelomyces|s__Thermothelomyces_thermophilus	81	169	1.14399e-05	0.000206075
k__Eukaryota|k__Fungi|p__Ascomycota|c__Sordariomycetes|o__Sordariales|f__Chaetomiaceae|g__Thielavia	114	2575	1.61006e-05	0.0031399
k__Eukaryota|k__Fungi|p__Ascomycota|c__Sordariomycetes|o__Sordariales|f__Chaetomiaceae|g__Thielavia|s__Thielavia_terrestris	114	2575	1.61006e-05	0.0031399
k__Eukaryota|k__Fungi|p__Ascomycota|c__Sordariomycetes|o__Glomerellales	288	435	4.06753e-05	0.000530429
k__Eukaryota|k__Fungi|p__Ascomycota|c__Sordariomycetes|o__Glomerellales|f__Glomerellaceae	288	435	4.06753e-05	0.000530429
k__Eukaryota|k__Fungi|p__Ascomycota|c__Sordariomycetes|o__Glomerellales|f__Glomerellaceae|g__Colletotrichum	288	435	4.06753e-05	0.000530429
k__Eukaryota|k__Fungi|p__Ascomycota|c__Sordariomycetes|o__Glomerellales|f__Glomerellaceae|g__Colletotrichum|s__Colletotrichum_higginsianum	288	435	4.06753e-05	0.000530429
k__Eukaryota|k__Fungi|p__Ascomycota|c__Sordariomycetes|o__Hypocreales	14199	1883	0.00200538	0.00229609
k__Eukaryota|k__Fungi|p__Ascomycota|c__Sordariomycetes|o__Hypocreales|f__Clavicipitaceae	3884	246	0.000548551	0.000299967
k__Eukaryota|k__Fungi|p__Ascomycota|c__Sordariomycetes|o__Hypocreales|f__Clavicipitaceae|g__Pochonia	3884	246	0.000548551	0.000299967
k__Eukaryota|k__Fungi|p__Ascomycota|c__Sordariomycetes|o__Hypocreales|f__Clavicipitaceae|g__Pochonia|s__Pochonia_chlamydosporia	3884	246	0.000548551	0.000299967
k__Eukaryota|k__Fungi|p__Ascomycota|c__Sordariomycetes|o__Hypocreales|f__Nectriaceae	9205	1371	0.00130006	0.00167177
k__Eukaryota|k__Fungi|p__Ascomycota|c__Sordariomycetes|o__Hypocreales|f__Nectriaceae|g__Fusarium	9205	1371	0.00130006	0.00167177
k__Eukaryota|k__Fungi|p__Ascomycota|c__Sordariomycetes|o__Hypocreales|f__Nectriaceae|g__Fusarium|s__Fusarium_oxysporum	56	23	7.90908e-06	2.80457e-05
k__Eukaryota|k__Fungi|p__Ascomycota|c__Sordariomycetes|o__Hypocreales|f__Nectriaceae|g__Fusarium|s__Fusarium_fujikuroi	21	12	2.96591e-06	1.46325e-05
k__Eukaryota|k__Fungi|p__Ascomycota|c__Sordariomycetes|o__Hypocreales|f__Nectriaceae|g__Fusarium|s__Fusarium_verticillioides	69	56	9.74512e-06	6.82851e-05
k__Eukaryota|k__Fungi|p__Ascomycota|c__Sordariomycetes|o__Hypocreales|f__Nectriaceae|g__Fusarium|s__Fusarium_graminearum	9	9	1.2711e-06	1.09744e-05
k__Eukaryota|k__Fungi|p__Ascomycota|c__Sordariomycetes|o__Hypocreales|f__Nectriaceae|g__Fusarium|s__Fusarium_venenatum	2924	291	0.000412967	0.000354839
k__Eukaryota|k__Fungi|p__Ascomycota|c__Sordariomycetes|o__Hypocreales|f__Nectriaceae|g__Fusarium|s__Fusarium_pseudograminearum	4857	113	0.000685972	0.00013779
k__Eukaryota|k__Metazoa	622622559	66878974	87.9352	81.5507
k__Eukaryota|k__Metazoa|p__Chordata	943869	1214009	0.133306	1.48034
k__Eukaryota|k__Metazoa|p__Chordata|c__Mammalia	943869	1214009	0.133306	1.48034
k__Eukaryota|k__Metazoa|p__Chordata|c__Mammalia|o__Primates	943869	1214009	0.133306	1.48034
k__Eukaryota|k__Metazoa|p__Chordata|c__Mammalia|o__Primates|f__Hominidae	943869	1214009	0.133306	1.48034
k__Eukaryota|k__Metazoa|p__Chordata|c__Mammalia|o__Primates|f__Hominidae|g__Homo	943869	1214009	0.133306	1.48034
k__Eukaryota|k__Metazoa|p__Chordata|c__Mammalia|o__Primates|f__Hominidae|g__Homo|s__Homo_sapiens	943869	1214009	0.133306	1.48034
k__Eukaryota|k__Metazoa|p__Arthropoda	621658325	65654798	87.799	80.058
k__Eukaryota|k__Metazoa|p__Arthropoda|c__Arachnida	621658325	65654798	87.799	80.058
k__Eukaryota|k__Metazoa|p__Arthropoda|c__Arachnida|o__Trombidiformes	621658325	65654798	87.799	80.058
k__Eukaryota|k__Metazoa|p__Arthropoda|c__Arachnida|o__Trombidiformes|f__Phytoptidae	621658325	65654798	87.799	80.058
k__Eukaryota|k__Metazoa|p__Arthropoda|c__Arachnida|o__Trombidiformes|f__Phytoptidae|g__Fragariocoptes	621658325	65654798	87.799	80.058
k__Eukaryota|k__Metazoa|p__Arthropoda|c__Arachnida|o__Trombidiformes|f__Phytoptidae|g__Fragariocoptes|s__Fragariocoptes_setiger	621658325	65654798	87.799	80.058
k__Bacteria	49514852	3830185	6.99316	4.67044
k__Bacteria|p__Coprothermobacterota	0	1	0	1.21938e-06
k__Bacteria|p__Coprothermobacterota|c__Coprothermobacteria	0	1	0	1.21938e-06
k__Bacteria|p__Coprothermobacterota|c__Coprothermobacteria|o__Coprothermobacterales	0	1	0	1.21938e-06
k__Bacteria|p__Coprothermobacterota|c__Coprothermobacteria|o__Coprothermobacterales|f__Coprothermobacteraceae	0	1	0	1.21938e-06
k__Bacteria|p__Coprothermobacterota|c__Coprothermobacteria|o__Coprothermobacterales|f__Coprothermobacteraceae|g__Coprothermobacter	0	1	0	1.21938e-06
k__Bacteria|p__Coprothermobacterota|c__Coprothermobacteria|o__Coprothermobacterales|f__Coprothermobacteraceae|g__Coprothermobacter|s__Coprothermobacter_proteolyticus	0	1	0	1.21938e-06
k__Bacteria|p__Chrysiogenetes	0	4	0	4.87751e-06
k__Bacteria|p__Chrysiogenetes|c__Chrysiogenetes	0	4	0	4.87751e-06
k__Bacteria|p__Chrysiogenetes|c__Chrysiogenetes|o__Chrysiogenales	0	4	0	4.87751e-06
k__Bacteria|p__Chrysiogenetes|c__Chrysiogenetes|o__Chrysiogenales|f__Chrysiogenaceae	0	4	0	4.87751e-06
k__Bacteria|p__Chrysiogenetes|c__Chrysiogenetes|o__Chrysiogenales|f__Chrysiogenaceae|g__Desulfurispirillum	0	4	0	4.87751e-06
k__Bacteria|p__Chrysiogenetes|c__Chrysiogenetes|o__Chrysiogenales|f__Chrysiogenaceae|g__Desulfurispirillum|s__Desulfurispirillum_indicum	0	4	0	4.87751e-06
k__Bacteria|p__Deferribacteres	0	9	0	1.09744e-05
k__Bacteria|p__Deferribacteres|c__Deferribacteres	0	9	0	1.09744e-05
k__Bacteria|p__Deferribacteres|c__Deferribacteres|o__Deferribacterales	0	9	0	1.09744e-05
k__Bacteria|p__Deferribacteres|c__Deferribacteres|o__Deferribacterales|f__Deferribacteraceae	0	9	0	1.09744e-05
k__Bacteria|p__Deferribacteres|c__Deferribacteres|o__Deferribacterales|f__Deferribacteraceae|g__Flexistipes	0	9	0	1.09744e-05
k__Bacteria|p__Deferribacteres|c__Deferribacteres|o__Deferribacterales|f__Deferribacteraceae|g__Flexistipes|s__Flexistipes_sinusarabici	0	9	0	1.09744e-05
k__Bacteria|p__Aquificae	0	9	0	1.09744e-05
k__Bacteria|p__Aquificae|c__Aquificae	0	9	0	1.09744e-05
k__Bacteria|p__Aquificae|c__Aquificae|o__Aquificales	0	2	0	2.43875e-06
k__Bacteria|p__Aquificae|c__Aquificae|o__Aquificales|f__Aquificaceae	0	2	0	2.43875e-06
k__Bacteria|p__Aquificae|c__Aquificae|o__Desulfurobacteriales	0	5	0	6.09689e-06
k__Bacteria|p__Aquificae|c__Aquificae|o__Desulfurobacteriales|f__Desulfurobacteriaceae	0	5	0	6.09689e-06
k__Bacteria|p__Aquificae|c__Aquificae|o__Desulfurobacteriales|f__Desulfurobacteriaceae|g__Thermovibrio	0	5	0	6.09689e-06
k__Bacteria|p__Aquificae|c__Aquificae|o__Desulfurobacteriales|f__Desulfurobacteriaceae|g__Thermovibrio|s__Thermovibrio_ammonificans	0	5	0	6.09689e-06
k__Bacteria|g__Vampirococcus	0	3	0	3.65813e-06
k__Bacteria|g__Vampirococcus|s__Vampirococcus_sp._LiM	0	3	0	3.65813e-06
k__Bacteria|p__Calditrichaeota	1	0	1.41234e-07	0
k__Bacteria|p__Calditrichaeota|c__Calditrichae	1	0	1.41234e-07	0
k__Bacteria|p__Calditrichaeota|c__Calditrichae|o__Calditrichales	1	0	1.41234e-07	0
k__Bacteria|p__Calditrichaeota|c__Calditrichae|o__Calditrichales|f__Calditrichaceae	1	0	1.41234e-07	0
k__Bacteria|p__Calditrichaeota|c__Calditrichae|o__Calditrichales|f__Calditrichaceae|g__Caldithrix	1	0	1.41234e-07	0
k__Bacteria|p__Calditrichaeota|c__Calditrichae|o__Calditrichales|f__Calditrichaceae|g__Caldithrix|s__Caldithrix_abyssi	1	0	1.41234e-07	0
k__Bacteria|p__Elusimicrobia	1	0	1.41234e-07	0
k__Bacteria|p__Thermotogae	4	4	5.64934e-07	4.87751e-06
k__Bacteria|p__Thermotogae|c__Thermotogae	4	4	5.64934e-07	4.87751e-06
k__Bacteria|p__Thermotogae|c__Thermotogae|o__Thermotogales	0	1	0	1.21938e-06
k__Bacteria|p__Thermotogae|c__Thermotogae|o__Thermotogales|f__Thermotogaceae	0	1	0	1.21938e-06
k__Bacteria|p__Thermotogae|c__Thermotogae|o__Kosmotogales	1	3	1.41234e-07	3.65813e-06
k__Bacteria|p__Thermotogae|c__Thermotogae|o__Kosmotogales|f__Kosmotogaceae	1	3	1.41234e-07	3.65813e-06
k__Bacteria|p__Thermotogae|c__Thermotogae|o__Kosmotogales|f__Kosmotogaceae|g__Kosmotoga	1	3	1.41234e-07	3.65813e-06
k__Bacteria|p__Thermotogae|c__Thermotogae|o__Kosmotogales|f__Kosmotogaceae|g__Kosmotoga|s__Kosmotoga_olearia	1	3	1.41234e-07	3.65813e-06
k__Bacteria|p__Thermotogae|c__Thermotogae|o__Petrotogales	3	0	4.23701e-07	0
k__Bacteria|p__Thermotogae|c__Thermotogae|o__Petrotogales|f__Petrotogaceae	3	0	4.23701e-07	0
k__Bacteria|p__Thermotogae|c__Thermotogae|o__Petrotogales|f__Petrotogaceae|g__Defluviitoga	3	0	4.23701e-07	0
k__Bacteria|p__Thermotogae|c__Thermotogae|o__Petrotogales|f__Petrotogaceae|g__Defluviitoga|s__Defluviitoga_tunisiensis	3	0	4.23701e-07	0
k__Bacteria|p__Synergistetes	5	11	7.06168e-07	1.34132e-05
k__Bacteria|p__Synergistetes|c__Synergistia	5	11	7.06168e-07	1.34132e-05
k__Bacteria|p__Synergistetes|c__Synergistia|o__Synergistales	5	11	7.06168e-07	1.34132e-05
k__Bacteria|p__Synergistetes|c__Synergistia|o__Synergistales|f__Synergistaceae	5	11	7.06168e-07	1.34132e-05
k__Bacteria|p__Synergistetes|c__Synergistia|o__Synergistales|f__Synergistaceae|g__Aminobacterium	0	1	0	1.21938e-06
k__Bacteria|p__Synergistetes|c__Synergistia|o__Synergistales|f__Synergistaceae|g__Aminobacterium|s__Aminobacterium_colombiense	0	1	0	1.21938e-06
k__Bacteria|p__Synergistetes|c__Synergistia|o__Synergistales|f__Synergistaceae|g__Aminomonas	1	0	1.41234e-07	0
k__Bacteria|p__Synergistetes|c__Synergistia|o__Synergistales|f__Synergistaceae|g__Aminomonas|s__Aminomonas_paucivorans	1	0	1.41234e-07	0
k__Bacteria|p__Synergistetes|c__Synergistia|o__Synergistales|f__Synergistaceae|g__Thermanaerovibrio	4	1	5.64934e-07	1.21938e-06
k__Bacteria|p__Synergistetes|c__Synergistia|o__Synergistales|f__Synergistaceae|g__Thermanaerovibrio|s__Thermanaerovibrio_acidaminovorans	4	0	5.64934e-07	0
k__Bacteria|p__Thermodesulfobacteria	6	2	8.47402e-07	2.43875e-06
k__Bacteria|p__Thermodesulfobacteria|c__Thermodesulfobacteria	6	2	8.47402e-07	2.43875e-06
k__Bacteria|p__Thermodesulfobacteria|c__Thermodesulfobacteria|o__Thermodesulfobacteriales	6	2	8.47402e-07	2.43875e-06
k__Bacteria|p__Thermodesulfobacteria|c__Thermodesulfobacteria|o__Thermodesulfobacteriales|f__Thermodesulfobacteriaceae	6	2	8.47402e-07	2.43875e-06
k__Bacteria|p__Thermodesulfobacteria|c__Thermodesulfobacteria|o__Thermodesulfobacteriales|f__Thermodesulfobacteriaceae|g__Thermodesulfobacterium	6	2	8.47402e-07	2.43875e-06
k__Bacteria|p__Thermodesulfobacteria|c__Thermodesulfobacteria|o__Thermodesulfobacteriales|f__Thermodesulfobacteriaceae|g__Thermodesulfobacterium|s__Thermodesulfobacterium_geofontis	0	1	0	1.21938e-06
k__Bacteria|p__Thermodesulfobacteria|c__Thermodesulfobacteria|o__Thermodesulfobacteriales|f__Thermodesulfobacteriaceae|g__Thermodesulfobacterium|s__Thermodesulfobacterium_commune	6	0	8.47402e-07	0
k__Bacteria|p__Nitrospirae	35	23	4.94318e-06	2.80457e-05
k__Bacteria|p__Nitrospirae|c__Nitrospira	35	23	4.94318e-06	2.80457e-05
k__Bacteria|p__Nitrospirae|c__Nitrospira|o__Nitrospirales	35	23	4.94318e-06	2.80457e-05
k__Bacteria|p__Nitrospirae|c__Nitrospira|o__Nitrospirales|f__Nitrospiraceae	35	23	4.94318e-06	2.80457e-05
k__Bacteria|p__Nitrospirae|c__Nitrospira|o__Nitrospirales|f__Nitrospiraceae|g__Thermodesulfovibrio	0	7	0	8.53564e-06
k__Bacteria|p__Nitrospirae|c__Nitrospira|o__Nitrospirales|f__Nitrospiraceae|g__Thermodesulfovibrio|s__Thermodesulfovibrio_yellowstonii	0	7	0	8.53564e-06
k__Bacteria|p__Nitrospirae|c__Nitrospira|o__Nitrospirales|f__Nitrospiraceae|g__Nitrospira	35	16	4.94318e-06	1.951e-05
k__Bacteria|p__Nitrospirae|c__Nitrospira|o__Nitrospirales|f__Nitrospiraceae|g__Nitrospira|s__Candidatus_Nitrospira_inopinata	1	0	1.41234e-07	0
k__Bacteria|p__Nitrospirae|c__Nitrospira|o__Nitrospirales|f__Nitrospiraceae|g__Nitrospira|s__Nitrospira_moscoviensis	6	3	8.47402e-07	3.65813e-06
k__Bacteria|p__Nitrospirae|c__Nitrospira|o__Nitrospirales|f__Nitrospiraceae|g__Nitrospira|s__Nitrospira_defluvii	19	4	2.68344e-06	4.87751e-06
k__Bacteria|p__Acidobacteria	142	162	2.00552e-05	0.000197539
k__Bacteria|p__Acidobacteria|c__Blastocatellia	3	3	4.23701e-07	3.65813e-06
k__Bacteria|p__Acidobacteria|c__Blastocatellia|g__Chloracidobacterium	3	3	4.23701e-07	3.65813e-06
k__Bacteria|p__Acidobacteria|c__Blastocatellia|g__Chloracidobacterium|s__Chloracidobacterium_thermophilum	3	3	4.23701e-07	3.65813e-06
k__Bacteria|p__Acidobacteria|c__Vicinamibacteria	6	13	8.47402e-07	1.58519e-05
k__Bacteria|p__Acidobacteria|c__Vicinamibacteria|f__Vicinamibacteraceae	6	13	8.47402e-07	1.58519e-05
k__Bacteria|p__Acidobacteria|c__Vicinamibacteria|f__Vicinamibacteraceae|g__Luteitalea	6	13	8.47402e-07	1.58519e-05
k__Bacteria|p__Acidobacteria|c__Vicinamibacteria|f__Vicinamibacteraceae|g__Luteitalea|s__Luteitalea_pratensis	6	13	8.47402e-07	1.58519e-05
k__Bacteria|p__Acidobacteria|c__Acidobacteriia	132	140	1.86428e-05	0.000170713
k__Bacteria|p__Acidobacteria|c__Acidobacteriia|o__Bryobacterales	5	22	7.06168e-07	2.68263e-05
k__Bacteria|p__Acidobacteria|c__Acidobacteriia|o__Bryobacterales|f__Solibacteraceae	5	22	7.06168e-07	2.68263e-05
k__Bacteria|p__Acidobacteria|c__Acidobacteriia|o__Bryobacterales|f__Solibacteraceae|g__Candidatus_Solibacter	5	22	7.06168e-07	2.68263e-05
k__Bacteria|p__Acidobacteria|c__Acidobacteriia|o__Bryobacterales|f__Solibacteraceae|g__Candidatus_Solibacter|s__Candidatus_Solibacter_usitatus	5	22	7.06168e-07	2.68263e-05
k__Bacteria|p__Acidobacteria|c__Acidobacteriia|o__Acidobacteriales	126	118	1.77954e-05	0.000143887
k__Bacteria|p__Acidobacteria|c__Acidobacteriia|o__Acidobacteriales|f__Acidobacteriaceae	126	118	1.77954e-05	0.000143887
k__Bacteria|p__Acidobacteria|c__Acidobacteriia|o__Acidobacteriales|f__Acidobacteriaceae|g__Granulicella	10	16	1.41234e-06	1.951e-05
k__Bacteria|p__Acidobacteria|c__Acidobacteriia|o__Acidobacteriales|f__Acidobacteriaceae|g__Granulicella|s__Granulicella_tundricola	4	8	5.64934e-07	9.75502e-06
k__Bacteria|p__Acidobacteria|c__Acidobacteriia|o__Acidobacteriales|f__Acidobacteriaceae|g__Granulicella|s__Granulicella_mallensis	5	0	7.06168e-07	0
k__Bacteria|p__Acidobacteria|c__Acidobacteriia|o__Acidobacteriales|f__Acidobacteriaceae|g__Candidatus_Koribacter	14	0	1.97727e-06	0
k__Bacteria|p__Acidobacteria|c__Acidobacteriia|o__Acidobacteriales|f__Acidobacteriaceae|g__Candidatus_Koribacter|s__Candidatus_Koribacter_versatilis	14	0	1.97727e-06	0
k__Bacteria|p__Acidobacteria|c__Acidobacteriia|o__Acidobacteriales|f__Acidobacteriaceae|g__Terriglobus	81	36	1.14399e-05	4.38976e-05
k__Bacteria|p__Acidobacteria|c__Acidobacteriia|o__Acidobacteriales|f__Acidobacteriaceae|g__Terriglobus|s__Terriglobus_saanensis	4	7	5.64934e-07	8.53564e-06
k__Bacteria|p__Acidobacteria|c__Acidobacteriia|o__Acidobacteriales|f__Acidobacteriaceae|g__Terriglobus|s__Terriglobus_roseus	70	11	9.88635e-06	1.34132e-05
k__Bacteria|s__bacterium_2013Arg42i	15	222	2.1185e-06	0.000270702
k__Bacteria|p__Candidatus_Gracilibacteria	4	0	5.64934e-07	0
k__Bacteria|p__Candidatus_Gracilibacteria|s__Candidatus_Gracilibacteria_bacterium_HOT-871	4	0	5.64934e-07	0
k__Bacteria|p__Candidatus_Saccharibacteria	131	288	1.85016e-05	0.000351181
k__Bacteria|p__Candidatus_Saccharibacteria|s__TM7_phylum_sp._oral_taxon_955	7	25	9.88635e-07	3.04844e-05
k__Bacteria|p__Candidatus_Saccharibacteria|s__TM7_phylum_sp._oral_taxon_957	11	9	1.55357e-06	1.09744e-05
k__Bacteria|p__Candidatus_Saccharibacteria|s__Candidatus_Saccharibacteria_bacterium_YM_S32_TM7_50_20	15	2	2.1185e-06	2.43875e-06
k__Bacteria|p__Candidatus_Saccharibacteria|s__TM7_phylum_sp._oral_taxon_488	25	11	3.53084e-06	1.34132e-05
k__Bacteria|p__Candidatus_Saccharibacteria|g__Candidatus_Saccharimonas	33	30	4.66071e-06	3.65813e-05
k__Bacteria|p__Candidatus_Saccharibacteria|g__Candidatus_Saccharimonas|s__Candidatus_Saccharimonas_aalborgensis	33	30	4.66071e-06	3.65813e-05
k__Bacteria|p__Spirochaetes	200	1435	2.82467e-05	0.00174981
k__Bacteria|p__Spirochaetes|c__Spirochaetia	200	1435	2.82467e-05	0.00174981
k__Bacteria|p__Spirochaetes|c__Spirochaetia|o__Leptospirales	4	0	5.64934e-07	0
k__Bacteria|p__Spirochaetes|c__Spirochaetia|o__Leptospirales|f__Leptospiraceae	4	0	5.64934e-07	0
k__Bacteria|p__Spirochaetes|c__Spirochaetia|o__Leptospirales|f__Leptospiraceae|g__Leptospira	4	0	5.64934e-07	0
k__Bacteria|p__Spirochaetes|c__Spirochaetia|o__Leptospirales|f__Leptospiraceae|g__Leptospira|s__Leptospira_tipperaryensis	1	0	1.41234e-07	0
k__Bacteria|p__Spirochaetes|c__Spirochaetia|o__Leptospirales|f__Leptospiraceae|g__Leptospira|s__Leptospira_santarosai	1	0	1.41234e-07	0
k__Bacteria|p__Spirochaetes|c__Spirochaetia|o__Leptospirales|f__Leptospiraceae|g__Leptospira|s__Leptospira_borgpetersenii	1	0	1.41234e-07	0
k__Bacteria|p__Spirochaetes|c__Spirochaetia|o__Brachyspirales	5	0	7.06168e-07	0
k__Bacteria|p__Spirochaetes|c__Spirochaetia|o__Brachyspirales|f__Brachyspiraceae	5	0	7.06168e-07	0
k__Bacteria|p__Spirochaetes|c__Spirochaetia|o__Brachyspirales|f__Brachyspiraceae|g__Brachyspira	5	0	7.06168e-07	0
k__Bacteria|p__Spirochaetes|c__Spirochaetia|o__Brachyspirales|f__Brachyspiraceae|g__Brachyspira|s__Brachyspira_intermedia	2	0	2.82467e-07	0
k__Bacteria|p__Spirochaetes|c__Spirochaetia|o__Brachyspirales|f__Brachyspiraceae|g__Brachyspira|s__Brachyspira_hyodysenteriae	2	0	2.82467e-07	0
k__Bacteria|p__Spirochaetes|c__Spirochaetia|o__Spirochaetales	190	1435	2.68344e-05	0.00174981
k__Bacteria|p__Spirochaetes|c__Spirochaetia|o__Spirochaetales|f__Spirochaetaceae	190	1435	2.68344e-05	0.00174981
k__Bacteria|p__Spirochaetes|c__Spirochaetia|o__Spirochaetales|f__Spirochaetaceae|g__Sphaerochaeta	1	0	1.41234e-07	0
k__Bacteria|p__Spirochaetes|c__Spirochaetia|o__Spirochaetales|f__Spirochaetaceae|g__Sphaerochaeta|s__Sphaerochaeta_pleomorpha	1	0	1.41234e-07	0
k__Bacteria|p__Spirochaetes|c__Spirochaetia|o__Spirochaetales|f__Spirochaetaceae|g__Treponema	189	1431	2.66932e-05	0.00174493
k__Bacteria|p__Spirochaetes|c__Spirochaetia|o__Spirochaetales|f__Spirochaetaceae|g__Treponema|s__Treponema_pedis	0	2	0	2.43875e-06
k__Bacteria|p__Spirochaetes|c__Spirochaetia|o__Spirochaetales|f__Spirochaetaceae|g__Treponema|s__Treponema_primitia	0	9	0	1.09744e-05
k__Bacteria|p__Spirochaetes|c__Spirochaetia|o__Spirochaetales|f__Spirochaetaceae|g__Treponema|s__Treponema_brennaborense	0	13	0	1.58519e-05
k__Bacteria|p__Spirochaetes|c__Spirochaetia|o__Spirochaetales|f__Spirochaetaceae|g__Treponema|s__Treponema_caldarium	0	1257	0	0.00153276
k__Bacteria|p__Spirochaetes|c__Spirochaetia|o__Spirochaetales|f__Spirochaetaceae|g__Treponema|s__Treponema_azotonutricium	1	0	1.41234e-07	0
k__Bacteria|p__Spirochaetes|c__Spirochaetia|o__Spirochaetales|f__Spirochaetaceae|g__Treponema|s__Treponema_succinifaciens	8	0	1.12987e-06	0
k__Bacteria|p__Spirochaetes|c__Spirochaetia|o__Spirochaetales|f__Spirochaetaceae|g__Treponema|s__Treponema_putidum	11	0	1.55357e-06	0
k__Bacteria|p__Spirochaetes|c__Spirochaetia|o__Spirochaetales|f__Spirochaetaceae|g__Treponema|s__Treponema_sp._OMZ_838	54	50	7.62661e-06	6.09689e-05
k__Bacteria|p__Spirochaetes|c__Spirochaetia|o__Spirochaetales|f__Spirochaetaceae|g__Treponema|s__Treponema_denticola	105	14	1.48295e-05	1.70713e-05
k__Bacteria|p__Lentisphaerae	6	19	8.47402e-07	2.31682e-05
k__Bacteria|p__Lentisphaerae|c__Lentisphaeria	6	19	8.47402e-07	2.31682e-05
k__Bacteria|p__Lentisphaerae|c__Lentisphaeria|o__Victivallales	6	19	8.47402e-07	2.31682e-05
k__Bacteria|p__Lentisphaerae|c__Lentisphaeria|o__Victivallales|s__Victivallales_bacterium_CCUG_44730	6	19	8.47402e-07	2.31682e-05
k__Bacteria|p__Chlamydiae	10	33	1.41234e-06	4.02395e-05
k__Bacteria|p__Chlamydiae|c__Chlamydiia	10	33	1.41234e-06	4.02395e-05
k__Bacteria|p__Chlamydiae|c__Chlamydiia|o__Parachlamydiales	3	13	4.23701e-07	1.58519e-05
k__Bacteria|p__Chlamydiae|c__Chlamydiia|o__Parachlamydiales|f__Parachlamydiaceae	0	13	0	1.58519e-05
k__Bacteria|p__Chlamydiae|c__Chlamydiia|o__Chlamydiales	7	20	9.88635e-07	2.43875e-05
k__Bacteria|p__Chlamydiae|c__Chlamydiia|o__Chlamydiales|f__Chlamydiaceae	7	20	9.88635e-07	2.43875e-05
k__Bacteria|p__Chlamydiae|c__Chlamydiia|o__Chlamydiales|f__Chlamydiaceae|g__Chlamydia	7	20	9.88635e-07	2.43875e-05
k__Bacteria|p__Chlamydiae|c__Chlamydiia|o__Chlamydiales|f__Chlamydiaceae|g__Chlamydia|s__Chlamydia_psittaci	0	9	0	1.09744e-05
k__Bacteria|p__Chlamydiae|c__Chlamydiia|o__Chlamydiales|f__Chlamydiaceae|g__Chlamydia|s__Chlamydia_trachomatis	1	0	1.41234e-07	0
k__Bacteria|p__Planctomycetes	81	605	1.14399e-05	0.000737723
k__Bacteria|p__Planctomycetes|c__Candidatus_Brocadiae	1	0	1.41234e-07	0
k__Bacteria|p__Planctomycetes|c__Candidatus_Brocadiae|o__Candidatus_Brocadiales	1	0	1.41234e-07	0
k__Bacteria|p__Planctomycetes|c__Candidatus_Brocadiae|o__Candidatus_Brocadiales|f__Candidatus_Brocadiaceae	1	0	1.41234e-07	0
k__Bacteria|p__Planctomycetes|c__Candidatus_Brocadiae|o__Candidatus_Brocadiales|f__Candidatus_Brocadiaceae|g__Candidatus_Kuenenia	1	0	1.41234e-07	0
k__Bacteria|p__Planctomycetes|c__Candidatus_Brocadiae|o__Candidatus_Brocadiales|f__Candidatus_Brocadiaceae|g__Candidatus_Kuenenia|s__Candidatus_Kuenenia_stuttgartiensis	1	0	1.41234e-07	0
k__Bacteria|p__Planctomycetes|c__Phycisphaerae	1	8	1.41234e-07	9.75502e-06
k__Bacteria|p__Planctomycetes|c__Phycisphaerae|o__Phycisphaerales	1	1	1.41234e-07	1.21938e-06
k__Bacteria|p__Planctomycetes|c__Phycisphaerae|o__Phycisphaerales|f__Phycisphaeraceae	1	1	1.41234e-07	1.21938e-06
k__Bacteria|p__Planctomycetes|c__Phycisphaerae|o__Phycisphaerales|f__Phycisphaeraceae|g__Phycisphaera	1	1	1.41234e-07	1.21938e-06
k__Bacteria|p__Planctomycetes|c__Phycisphaerae|o__Phycisphaerales|f__Phycisphaeraceae|g__Phycisphaera|s__Phycisphaera_mikurensis	1	1	1.41234e-07	1.21938e-06
k__Bacteria|p__Planctomycetes|c__Planctomycetia	79	565	1.11575e-05	0.000688948
k__Bacteria|p__Planctomycetes|c__Planctomycetia|o__Planctomycetales	79	565	1.11575e-05	0.000688948
k__Bacteria|p__Planctomycetes|c__Planctomycetia|o__Planctomycetales|f__Isosphaeraceae	10	101	1.41234e-06	0.000123157
k__Bacteria|p__Planctomycetes|c__Planctomycetia|o__Planctomycetales|f__Isosphaeraceae|g__Singulisphaera	1	60	1.41234e-07	7.31626e-05
k__Bacteria|p__Planctomycetes|c__Planctomycetia|o__Planctomycetales|f__Isosphaeraceae|g__Singulisphaera|s__Singulisphaera_acidiphila	1	60	1.41234e-07	7.31626e-05
k__Bacteria|p__Planctomycetes|c__Planctomycetia|o__Planctomycetales|f__Isosphaeraceae|g__Paludisphaera	9	10	1.2711e-06	1.21938e-05
k__Bacteria|p__Planctomycetes|c__Planctomycetia|o__Planctomycetales|f__Isosphaeraceae|g__Paludisphaera|s__Paludisphaera_borealis	9	10	1.2711e-06	1.21938e-05
k__Bacteria|p__Planctomycetes|c__Planctomycetia|o__Planctomycetales|f__Gemmataceae	22	16	3.10714e-06	1.951e-05
k__Bacteria|p__Planctomycetes|c__Planctomycetia|o__Planctomycetales|f__Gemmataceae|g__Gemmata	22	16	3.10714e-06	1.951e-05
k__Bacteria|p__Planctomycetes|c__Planctomycetia|o__Planctomycetales|f__Gemmataceae|g__Gemmata|s__Gemmata_sp._SH-PL17	7	0	9.88635e-07	0
k__Bacteria|p__Planctomycetes|c__Planctomycetia|o__Planctomycetales|f__Gemmataceae|g__Gemmata|s__Gemmata_obscuriglobus	12	16	1.6948e-06	1.951e-05
k__Bacteria|p__Planctomycetes|c__Planctomycetia|o__Planctomycetales|f__Planctomycetaceae	28	140	3.95454e-06	0.000170713
k__Bacteria|p__Planctomycetes|c__Planctomycetia|o__Planctomycetales|f__Planctomycetaceae|g__Fuerstia	0	2	0	2.43875e-06
k__Bacteria|p__Planctomycetes|c__Planctomycetia|o__Planctomycetales|f__Planctomycetaceae|g__Fuerstia|s__Fuerstia_marisgermanicae	0	2	0	2.43875e-06
k__Bacteria|p__Planctomycetes|c__Planctomycetia|o__Planctomycetales|f__Planctomycetaceae|g__Pirellula	0	17	0	2.07294e-05
k__Bacteria|p__Planctomycetes|c__Planctomycetia|o__Planctomycetales|f__Planctomycetaceae|g__Pirellula|s__Pirellula_staleyi	0	17	0	2.07294e-05
k__Bacteria|p__Planctomycetes|c__Planctomycetia|o__Planctomycetales|f__Planctomycetaceae|g__Rubinisphaera	1	3	1.41234e-07	3.65813e-06
k__Bacteria|p__Planctomycetes|c__Planctomycetia|o__Planctomycetales|f__Planctomycetaceae|g__Rubinisphaera|s__Rubinisphaera_brasiliensis	1	3	1.41234e-07	3.65813e-06
k__Bacteria|p__Planctomycetes|c__Planctomycetia|o__Planctomycetales|f__Planctomycetaceae|g__Planctopirus	1	0	1.41234e-07	0
k__Bacteria|p__Planctomycetes|c__Planctomycetia|o__Planctomycetales|f__Planctomycetaceae|g__Planctopirus|s__Planctopirus_limnophila	1	0	1.41234e-07	0
k__Bacteria|p__Planctomycetes|c__Planctomycetia|o__Planctomycetales|f__Planctomycetaceae|g__Rhodopirellula	5	21	7.06168e-07	2.56069e-05
k__Bacteria|p__Planctomycetes|c__Planctomycetia|o__Planctomycetales|f__Planctomycetaceae|g__Rhodopirellula|s__Rhodopirellula_baltica	5	21	7.06168e-07	2.56069e-05
k__Bacteria|p__Planctomycetes|c__Planctomycetia|o__Planctomycetales|f__Planctomycetaceae|g__Planctomyces	17	51	2.40097e-06	6.21883e-05
k__Bacteria|p__Planctomycetes|c__Planctomycetia|o__Planctomycetales|f__Planctomycetaceae|g__Planctomyces|s__Planctomyces_sp._SH-PL14	6	15	8.47402e-07	1.82907e-05
k__Bacteria|p__Planctomycetes|c__Planctomycetia|o__Planctomycetales|f__Planctomycetaceae|g__Planctomyces|s__Planctomyces_sp._SH-PL62	11	36	1.55357e-06	4.38976e-05
k__Bacteria|p__Verrucomicrobia	221	83	3.12126e-05	0.000101208
k__Bacteria|p__Verrucomicrobia|c__Spartobacteria	0	3	0	3.65813e-06
k__Bacteria|p__Verrucomicrobia|c__Spartobacteria|g__Candidatus_Xiphinematobacter	0	3	0	3.65813e-06
k__Bacteria|p__Verrucomicrobia|c__Spartobacteria|g__Candidatus_Xiphinematobacter|s__Candidatus_Xiphinematobacter_sp._Idaho_Grape	0	3	0	3.65813e-06
k__Bacteria|p__Verrucomicrobia|c__Methylacidiphilae	0	6	0	7.31626e-06
k__Bacteria|p__Verrucomicrobia|c__Methylacidiphilae|o__Methylacidiphilales	0	6	0	7.31626e-06
k__Bacteria|p__Verrucomicrobia|c__Methylacidiphilae|o__Methylacidiphilales|f__Methylacidiphilaceae	0	6	0	7.31626e-06
k__Bacteria|p__Verrucomicrobia|c__Methylacidiphilae|o__Methylacidiphilales|f__Methylacidiphilaceae|g__Methylacidiphilum	0	6	0	7.31626e-06
k__Bacteria|p__Verrucomicrobia|c__Methylacidiphilae|o__Methylacidiphilales|f__Methylacidiphilaceae|g__Methylacidiphilum|s__Methylacidiphilum_infernorum	0	6	0	7.31626e-06
k__Bacteria|p__Verrucomicrobia|s__Verrucomicrobia_bacterium_IMCC26134	7	1	9.88635e-07	1.21938e-06
k__Bacteria|p__Verrucomicrobia|c__Opitutae	85	0	1.20049e-05	0
k__Bacteria|p__Verrucomicrobia|c__Opitutae|o__Opitutales	85	0	1.20049e-05	0
k__Bacteria|p__Verrucomicrobia|c__Opitutae|o__Opitutales|f__Opitutaceae	85	0	1.20049e-05	0
k__Bacteria|p__Verrucomicrobia|c__Opitutae|o__Opitutales|f__Opitutaceae|g__Nibricoccus	4	0	5.64934e-07	0
k__Bacteria|p__Verrucomicrobia|c__Opitutae|o__Opitutales|f__Opitutaceae|g__Nibricoccus|s__Nibricoccus_aquaticus	4	0	5.64934e-07	0
k__Bacteria|p__Verrucomicrobia|c__Opitutae|o__Opitutales|f__Opitutaceae|s__Opitutaceae_bacterium_TAV5	5	0	7.06168e-07	0
k__Bacteria|p__Verrucomicrobia|c__Opitutae|o__Opitutales|f__Opitutaceae|g__Lacunisphaera	6	0	8.47402e-07	0
k__Bacteria|p__Verrucomicrobia|c__Opitutae|o__Opitutales|f__Opitutaceae|g__Lacunisphaera|s__Lacunisphaera_limnophila	6	0	8.47402e-07	0
k__Bacteria|p__Verrucomicrobia|c__Opitutae|o__Opitutales|f__Opitutaceae|g__Ereboglobus	18	0	2.5422e-06	0
k__Bacteria|p__Verrucomicrobia|c__Opitutae|o__Opitutales|f__Opitutaceae|g__Ereboglobus|s__Ereboglobus_luteus	18	0	2.5422e-06	0
k__Bacteria|p__Verrucomicrobia|c__Opitutae|o__Opitutales|f__Opitutaceae|g__Opitutus	33	0	4.66071e-06	0
k__Bacteria|p__Verrucomicrobia|c__Opitutae|o__Opitutales|f__Opitutaceae|g__Opitutus|s__Opitutus_terrae	6	0	8.47402e-07	0
k__Bacteria|p__Verrucomicrobia|c__Opitutae|o__Opitutales|f__Opitutaceae|g__Opitutus|s__Opitutus_sp._GAS368	25	0	3.53084e-06	0
k__Bacteria|p__Verrucomicrobia|c__Verrucomicrobiae	116	35	1.63831e-05	4.26782e-05
k__Bacteria|p__Verrucomicrobia|c__Verrucomicrobiae|o__Verrucomicrobiales	116	35	1.63831e-05	4.26782e-05
k__Bacteria|p__Verrucomicrobia|c__Verrucomicrobiae|o__Verrucomicrobiales|f__Verrucomicrobiaceae	7	18	9.88635e-07	2.19488e-05
k__Bacteria|p__Verrucomicrobia|c__Verrucomicrobiae|o__Verrucomicrobiales|f__Verrucomicrobiaceae|g__Verrucomicrobium	7	18	9.88635e-07	2.19488e-05
k__Bacteria|p__Verrucomicrobia|c__Verrucomicrobiae|o__Verrucomicrobiales|f__Verrucomicrobiaceae|g__Verrucomicrobium|s__Verrucomicrobium_spinosum	1	15	1.41234e-07	1.82907e-05
k__Bacteria|p__Verrucomicrobia|c__Verrucomicrobiae|o__Verrucomicrobiales|f__Verrucomicrobiaceae|g__Verrucomicrobium|s__Verrucomicrobium_sp._GAS474	6	3	8.47402e-07	3.65813e-06
k__Bacteria|p__Verrucomicrobia|c__Verrucomicrobiae|o__Verrucomicrobiales|f__Akkermansiaceae	109	8	1.53945e-05	9.75502e-06
k__Bacteria|p__Verrucomicrobia|c__Verrucomicrobiae|o__Verrucomicrobiales|f__Akkermansiaceae|g__Akkermansia	109	8	1.53945e-05	9.75502e-06
k__Bacteria|p__Verrucomicrobia|c__Verrucomicrobiae|o__Verrucomicrobiales|f__Akkermansiaceae|g__Akkermansia|s__Akkermansia_glycaniphila	3	0	4.23701e-07	0
k__Bacteria|p__Verrucomicrobia|c__Verrucomicrobiae|o__Verrucomicrobiales|f__Akkermansiaceae|g__Akkermansia|s__Akkermansia_muciniphila	101	8	1.42646e-05	9.75502e-06
k__Bacteria|p__Fusobacteria	838	985	0.000118354	0.00120109
k__Bacteria|p__Fusobacteria|c__Fusobacteriia	838	985	0.000118354	0.00120109
k__Bacteria|p__Fusobacteria|c__Fusobacteriia|o__Fusobacteriales	838	985	0.000118354	0.00120109
k__Bacteria|p__Fusobacteria|c__Fusobacteriia|o__Fusobacteriales|f__Leptotrichiaceae	75	513	1.05925e-05	0.000625541
k__Bacteria|p__Fusobacteria|c__Fusobacteriia|o__Fusobacteriales|f__Leptotrichiaceae|g__Sebaldella	0	9	0	1.09744e-05
k__Bacteria|p__Fusobacteria|c__Fusobacteriia|o__Fusobacteriales|f__Leptotrichiaceae|g__Sebaldella|s__Sebaldella_termitidis	0	9	0	1.09744e-05
k__Bacteria|p__Fusobacteria|c__Fusobacteriia|o__Fusobacteriales|f__Leptotrichiaceae|g__Sneathia	0	18	0	2.19488e-05
k__Bacteria|p__Fusobacteria|c__Fusobacteriia|o__Fusobacteriales|f__Leptotrichiaceae|g__Sneathia|s__Sneathia_amnii	0	18	0	2.19488e-05
k__Bacteria|p__Fusobacteria|c__Fusobacteriia|o__Fusobacteriales|f__Leptotrichiaceae|g__Leptotrichia	75	419	1.05925e-05	0.000510919
k__Bacteria|p__Fusobacteria|c__Fusobacteriia|o__Fusobacteriales|f__Leptotrichiaceae|g__Leptotrichia|s__Leptotrichia_sp._oral_taxon_847	5	19	7.06168e-07	2.31682e-05
k__Bacteria|p__Fusobacteria|c__Fusobacteriia|o__Fusobacteriales|f__Leptotrichiaceae|g__Leptotrichia|s__Leptotrichia_sp._oral_taxon_498	10	77	1.41234e-06	9.38921e-05
k__Bacteria|p__Fusobacteria|c__Fusobacteriia|o__Fusobacteriales|f__Leptotrichiaceae|g__Leptotrichia|s__Leptotrichia_sp._oral_taxon_212	17	38	2.40097e-06	4.63363e-05
k__Bacteria|p__Fusobacteria|c__Fusobacteriia|o__Fusobacteriales|f__Leptotrichiaceae|g__Leptotrichia|s__Leptotrichia_buccalis	33	179	4.66071e-06	0.000218269
k__Bacteria|p__Fusobacteria|c__Fusobacteriia|o__Fusobacteriales|f__Fusobacteriaceae	762	447	0.00010762	0.000545062
k__Bacteria|p__Fusobacteria|c__Fusobacteriia|o__Fusobacteriales|f__Fusobacteriaceae|g__Ilyobacter	0	5	0	6.09689e-06
k__Bacteria|p__Fusobacteria|c__Fusobacteriia|o__Fusobacteriales|f__Fusobacteriaceae|g__Ilyobacter|s__Ilyobacter_polytropus	0	5	0	6.09689e-06
k__Bacteria|p__Fusobacteria|c__Fusobacteriia|o__Fusobacteriales|f__Fusobacteriaceae|g__Fusobacterium	762	441	0.00010762	0.000537745
k__Bacteria|p__Fusobacteria|c__Fusobacteriia|o__Fusobacteriales|f__Fusobacteriaceae|g__Fusobacterium|s__Fusobacterium_ulcerans	1	0	1.41234e-07	0
k__Bacteria|p__Fusobacteria|c__Fusobacteriia|o__Fusobacteriales|f__Fusobacteriaceae|g__Fusobacterium|s__Fusobacterium_mortiferum	1	23	1.41234e-07	2.80457e-05
k__Bacteria|p__Fusobacteria|c__Fusobacteriia|o__Fusobacteriales|f__Fusobacteriaceae|g__Fusobacterium|s__Fusobacterium_sp._oral_taxon_203	3	0	4.23701e-07	0
k__Bacteria|p__Fusobacteria|c__Fusobacteriia|o__Fusobacteriales|f__Fusobacteriaceae|g__Fusobacterium|s__Fusobacterium_necrophorum	3	0	4.23701e-07	0
k__Bacteria|p__Fusobacteria|c__Fusobacteriia|o__Fusobacteriales|f__Fusobacteriaceae|g__Fusobacterium|s__Fusobacterium_gonidiaformans	3	0	4.23701e-07	0
k__Bacteria|p__Fusobacteria|c__Fusobacteriia|o__Fusobacteriales|f__Fusobacteriaceae|g__Fusobacterium|s__Fusobacterium_hwasookii	10	5	1.41234e-06	6.09689e-06
k__Bacteria|p__Fusobacteria|c__Fusobacteriia|o__Fusobacteriales|f__Fusobacteriaceae|g__Fusobacterium|s__Fusobacterium_periodonticum	266	49	3.75681e-05	5.97495e-05
k__Bacteria|p__Fusobacteria|c__Fusobacteriia|o__Fusobacteriales|f__Fusobacteriaceae|g__Fusobacterium|s__Fusobacterium_nucleatum	375	173	5.29626e-05	0.000210952
k__Bacteria|p__Gemmatimonadetes	22	50	3.10714e-06	6.09689e-05
k__Bacteria|p__Gemmatimonadetes|c__Gemmatimonadetes	22	50	3.10714e-06	6.09689e-05
k__Bacteria|p__Gemmatimonadetes|c__Gemmatimonadetes|o__Gemmatimonadales	22	50	3.10714e-06	6.09689e-05
k__Bacteria|p__Gemmatimonadetes|c__Gemmatimonadetes|o__Gemmatimonadales|f__Gemmatimonadaceae	22	50	3.10714e-06	6.09689e-05
k__Bacteria|p__Gemmatimonadetes|c__Gemmatimonadetes|o__Gemmatimonadales|f__Gemmatimonadaceae|g__Gemmatirosa	7	17	9.88635e-07	2.07294e-05
k__Bacteria|p__Gemmatimonadetes|c__Gemmatimonadetes|o__Gemmatimonadales|f__Gemmatimonadaceae|g__Gemmatirosa|s__Gemmatirosa_kalamazoonesis	7	17	9.88635e-07	2.07294e-05
k__Bacteria|p__Gemmatimonadetes|c__Gemmatimonadetes|o__Gemmatimonadales|f__Gemmatimonadaceae|g__Gemmatimonas	13	33	1.83604e-06	4.02395e-05
k__Bacteria|p__Gemmatimonadetes|c__Gemmatimonadetes|o__Gemmatimonadales|f__Gemmatimonadaceae|g__Gemmatimonas|s__Gemmatimonas_phototrophica	4	0	5.64934e-07	0
k__Bacteria|p__Gemmatimonadetes|c__Gemmatimonadetes|o__Gemmatimonadales|f__Gemmatimonadaceae|g__Gemmatimonas|s__Gemmatimonas_aurantiaca	8	15	1.12987e-06	1.82907e-05
k__Bacteria|p__Ignavibacteriae	8	8	1.12987e-06	9.75502e-06
k__Bacteria|p__Ignavibacteriae|c__Ignavibacteria	8	8	1.12987e-06	9.75502e-06
k__Bacteria|p__Ignavibacteriae|c__Ignavibacteria|o__Ignavibacteriales	8	8	1.12987e-06	9.75502e-06
k__Bacteria|p__Ignavibacteriae|c__Ignavibacteria|o__Ignavibacteriales|f__Melioribacteraceae	0	7	0	8.53564e-06
k__Bacteria|p__Ignavibacteriae|c__Ignavibacteria|o__Ignavibacteriales|f__Melioribacteraceae|g__Melioribacter	0	7	0	8.53564e-06
k__Bacteria|p__Ignavibacteriae|c__Ignavibacteria|o__Ignavibacteriales|f__Melioribacteraceae|g__Melioribacter|s__Melioribacter_roseus	0	7	0	8.53564e-06
k__Bacteria|p__Ignavibacteriae|c__Ignavibacteria|o__Ignavibacteriales|f__Ignavibacteriaceae	1	0	1.41234e-07	0
k__Bacteria|p__Ignavibacteriae|c__Ignavibacteria|o__Ignavibacteriales|f__Ignavibacteriaceae|g__Ignavibacterium	1	0	1.41234e-07	0
k__Bacteria|p__Ignavibacteriae|c__Ignavibacteria|o__Ignavibacteriales|f__Ignavibacteriaceae|g__Ignavibacterium|s__Ignavibacterium_album	1	0	1.41234e-07	0
k__Bacteria|p__Chlorobi	9	2	1.2711e-06	2.43875e-06
k__Bacteria|p__Chlorobi|c__Chlorobia	9	2	1.2711e-06	2.43875e-06
k__Bacteria|p__Chlorobi|c__Chlorobia|o__Chlorobiales	9	2	1.2711e-06	2.43875e-06
k__Bacteria|p__Chlorobi|c__Chlorobia|o__Chlorobiales|f__Chlorobiaceae	9	2	1.2711e-06	2.43875e-06
k__Bacteria|p__Chlorobi|c__Chlorobia|o__Chlorobiales|f__Chlorobiaceae|g__Chloroherpeton	1	0	1.41234e-07	0
k__Bacteria|p__Chlorobi|c__Chlorobia|o__Chlorobiales|f__Chlorobiaceae|g__Chloroherpeton|s__Chloroherpeton_thalassium	1	0	1.41234e-07	0
k__Bacteria|p__Chlorobi|c__Chlorobia|o__Chlorobiales|f__Chlorobiaceae|g__Prosthecochloris	3	2	4.23701e-07	2.43875e-06
k__Bacteria|p__Chlorobi|c__Chlorobia|o__Chlorobiales|f__Chlorobiaceae|g__Prosthecochloris|s__Prosthecochloris_aestuarii	1	0	1.41234e-07	0
k__Bacteria|p__Chlorobi|c__Chlorobia|o__Chlorobiales|f__Chlorobiaceae|g__Prosthecochloris|s__Prosthecochloris_sp._HL-130-GSB	2	2	2.82467e-07	2.43875e-06
k__Bacteria|p__Chlorobi|c__Chlorobia|o__Chlorobiales|f__Chlorobiaceae|g__Chlorobaculum	5	0	7.06168e-07	0
k__Bacteria|p__Chlorobi|c__Chlorobia|o__Chlorobiales|f__Chlorobiaceae|g__Chlorobaculum|s__Chlorobaculum_limnaeum	2	0	2.82467e-07	0
k__Bacteria|p__Chlorobi|c__Chlorobia|o__Chlorobiales|f__Chlorobiaceae|g__Chlorobaculum|s__Chlorobaculum_parvum	3	0	4.23701e-07	0
k__Bacteria|p__Bacteroidetes	206085	331854	0.0291061	0.404655
k__Bacteria|p__Bacteroidetes|c__Saprospiria	13	14	1.83604e-06	1.70713e-05
k__Bacteria|p__Bacteroidetes|c__Saprospiria|o__Saprospirales	13	14	1.83604e-06	1.70713e-05
k__Bacteria|p__Bacteroidetes|c__Saprospiria|o__Saprospirales|f__Saprospiraceae	1	12	1.41234e-07	1.46325e-05
k__Bacteria|p__Bacteroidetes|c__Saprospiria|o__Saprospirales|f__Saprospiraceae|g__Saprospira	1	12	1.41234e-07	1.46325e-05
k__Bacteria|p__Bacteroidetes|c__Saprospiria|o__Saprospirales|f__Saprospiraceae|g__Saprospira|s__Saprospira_grandis	1	12	1.41234e-07	1.46325e-05
k__Bacteria|p__Bacteroidetes|c__Saprospiria|o__Saprospirales|f__Haliscomenobacteraceae	12	0	1.6948e-06	0
k__Bacteria|p__Bacteroidetes|c__Saprospiria|o__Saprospirales|f__Haliscomenobacteraceae|g__Haliscomenobacter	12	0	1.6948e-06	0
k__Bacteria|p__Bacteroidetes|c__Saprospiria|o__Saprospirales|f__Haliscomenobacteraceae|g__Haliscomenobacter|s__Haliscomenobacter_hydrossis	12	0	1.6948e-06	0
k__Bacteria|p__Bacteroidetes|o__Bacteroidetes_Order_II._Incertae_sedis	19	47	2.68344e-06	5.73107e-05
k__Bacteria|p__Bacteroidetes|o__Bacteroidetes_Order_II._Incertae_sedis|f__Rhodothermaceae	19	47	2.68344e-06	5.73107e-05
k__Bacteria|p__Bacteroidetes|o__Bacteroidetes_Order_II._Incertae_sedis|f__Rhodothermaceae|s__Rhodothermaceae_bacterium	1	1	1.41234e-07	1.21938e-06
k__Bacteria|p__Bacteroidetes|o__Bacteroidetes_Order_II._Incertae_sedis|f__Rhodothermaceae|s__Rhodothermaceae_bacterium_RA	2	0	2.82467e-07	0
k__Bacteria|p__Bacteroidetes|o__Bacteroidetes_Order_II._Incertae_sedis|f__Rhodothermaceae|g__Rhodothermus	5	0	7.06168e-07	0
k__Bacteria|p__Bacteroidetes|o__Bacteroidetes_Order_II._Incertae_sedis|f__Rhodothermaceae|g__Rhodothermus|s__Rhodothermus_marinus	5	0	7.06168e-07	0
k__Bacteria|p__Bacteroidetes|o__Bacteroidetes_Order_II._Incertae_sedis|f__Rhodothermaceae|g__Salinibacter	10	1	1.41234e-06	1.21938e-06
k__Bacteria|p__Bacteroidetes|o__Bacteroidetes_Order_II._Incertae_sedis|f__Rhodothermaceae|g__Salinibacter|s__Salinibacter_ruber	10	1	1.41234e-06	1.21938e-06
k__Bacteria|p__Bacteroidetes|c__Chitinophagia	87	5566	1.22873e-05	0.00678705
k__Bacteria|p__Bacteroidetes|c__Chitinophagia|o__Chitinophagales	87	5566	1.22873e-05	0.00678705
k__Bacteria|p__Bacteroidetes|c__Chitinophagia|o__Chitinophagales|f__Chitinophagaceae	87	5566	1.22873e-05	0.00678705
k__Bacteria|p__Bacteroidetes|c__Chitinophagia|o__Chitinophagales|f__Chitinophagaceae|g__Niabella	0	44	0	5.36526e-05
k__Bacteria|p__Bacteroidetes|c__Chitinophagia|o__Chitinophagales|f__Chitinophagaceae|g__Niabella|s__Niabella_soli	0	15	0	1.82907e-05
k__Bacteria|p__Bacteroidetes|c__Chitinophagia|o__Chitinophagales|f__Chitinophagaceae|g__Pseudoflavitalea	1	60	1.41234e-07	7.31626e-05
k__Bacteria|p__Bacteroidetes|c__Chitinophagia|o__Chitinophagales|f__Chitinophagaceae|g__Pseudoflavitalea|s__Pseudoflavitalea_sp._5GH32-13	1	60	1.41234e-07	7.31626e-05
k__Bacteria|p__Bacteroidetes|c__Chitinophagia|o__Chitinophagales|f__Chitinophagaceae|g__Filimonas	1	79	1.41234e-07	9.63308e-05
k__Bacteria|p__Bacteroidetes|c__Chitinophagia|o__Chitinophagales|f__Chitinophagaceae|g__Filimonas|s__Filimonas_lacunae	1	79	1.41234e-07	9.63308e-05
k__Bacteria|p__Bacteroidetes|c__Chitinophagia|o__Chitinophagales|f__Chitinophagaceae|g__Flavisolibacter	5	420	7.06168e-07	0.000512139
k__Bacteria|p__Bacteroidetes|c__Chitinophagia|o__Chitinophagales|f__Chitinophagaceae|g__Flavisolibacter|s__Flavisolibacter_tropicus	2	241	2.82467e-07	0.00029387
k__Bacteria|p__Bacteroidetes|c__Chitinophagia|o__Chitinophagales|f__Chitinophagaceae|g__Flavisolibacter|s__Flavisolibacter_sp._17J28-1	3	161	4.23701e-07	0.00019632
k__Bacteria|p__Bacteroidetes|c__Chitinophagia|o__Chitinophagales|f__Chitinophagaceae|g__Niastella	12	11	1.6948e-06	1.34132e-05
k__Bacteria|p__Bacteroidetes|c__Chitinophagia|o__Chitinophagales|f__Chitinophagaceae|g__Niastella|s__Niastella_koreensis	12	11	1.6948e-06	1.34132e-05
k__Bacteria|p__Bacteroidetes|c__Chitinophagia|o__Chitinophagales|f__Chitinophagaceae|g__Arachidicoccus	13	747	1.83604e-06	0.000910875
k__Bacteria|p__Bacteroidetes|c__Chitinophagia|o__Chitinophagales|f__Chitinophagaceae|g__Arachidicoccus|s__Arachidicoccus_sp._KIS59-12	6	332	8.47402e-07	0.000404833
k__Bacteria|p__Bacteroidetes|c__Chitinophagia|o__Chitinophagales|f__Chitinophagaceae|g__Arachidicoccus|s__Arachidicoccus_sp._BS20	6	18	8.47402e-07	2.19488e-05
k__Bacteria|p__Bacteroidetes|c__Chitinophagia|o__Chitinophagales|f__Chitinophagaceae|g__Chitinophaga	13	254	1.83604e-06	0.000309722
k__Bacteria|p__Bacteroidetes|c__Chitinophagia|o__Chitinophagales|f__Chitinophagaceae|g__Chitinophaga|s__Chitinophaga_caeni	0	69	0	8.4137e-05
k__Bacteria|p__Bacteroidetes|c__Chitinophagia|o__Chitinophagales|f__Chitinophagaceae|g__Chitinophaga|s__Chitinophaga_pinensis	1	0	1.41234e-07	0
k__Bacteria|p__Bacteroidetes|c__Chitinophagia|o__Chitinophagales|f__Chitinophagaceae|g__Chitinophaga|s__Chitinophaga_sp._MD30	6	0	8.47402e-07	0
k__Bacteria|p__Bacteroidetes|c__Cytophagia	3162	53567	0.000446581	0.0653184
k__Bacteria|p__Bacteroidetes|c__Cytophagia|o__Cytophagales	3162	53567	0.000446581	0.0653184
k__Bacteria|p__Bacteroidetes|c__Cytophagia|o__Cytophagales|f__Persicobacteraceae	0	7	0	8.53564e-06
k__Bacteria|p__Bacteroidetes|c__Cytophagia|o__Cytophagales|f__Persicobacteraceae|g__Persicobacter	0	7	0	8.53564e-06
k__Bacteria|p__Bacteroidetes|c__Cytophagia|o__Cytophagales|f__Persicobacteraceae|g__Persicobacter|s__Persicobacter_sp._JZB09	0	7	0	8.53564e-06
k__Bacteria|p__Bacteroidetes|c__Cytophagia|o__Cytophagales|g__Chryseolinea	0	7	0	8.53564e-06
k__Bacteria|p__Bacteroidetes|c__Cytophagia|o__Cytophagales|g__Chryseolinea|s__Chryseolinea_sp._KIS68-18	0	7	0	8.53564e-06
k__Bacteria|p__Bacteroidetes|c__Cytophagia|o__Cytophagales|f__Bernardetiaceae	2	0	2.82467e-07	0
k__Bacteria|p__Bacteroidetes|c__Cytophagia|o__Cytophagales|f__Bernardetiaceae|g__Bernardetia	2	0	2.82467e-07	0
k__Bacteria|p__Bacteroidetes|c__Cytophagia|o__Cytophagales|f__Bernardetiaceae|g__Bernardetia|s__Bernardetia_litoralis	2	0	2.82467e-07	0
k__Bacteria|p__Bacteroidetes|c__Cytophagia|o__Cytophagales|s__Cytophagales_bacterium_TFI_002	3	0	4.23701e-07	0
k__Bacteria|p__Bacteroidetes|c__Cytophagia|o__Cytophagales|f__Amoebophilaceae	5	2	7.06168e-07	2.43875e-06
k__Bacteria|p__Bacteroidetes|c__Cytophagia|o__Cytophagales|f__Amoebophilaceae|g__Candidatus_Amoebophilus	0	1	0	1.21938e-06
k__Bacteria|p__Bacteroidetes|c__Cytophagia|o__Cytophagales|f__Amoebophilaceae|g__Candidatus_Amoebophilus|s__Candidatus_Amoebophilus_asiaticus	0	1	0	1.21938e-06
k__Bacteria|p__Bacteroidetes|c__Cytophagia|o__Cytophagales|f__Amoebophilaceae|g__Candidatus_Cardinium	4	1	5.64934e-07	1.21938e-06
k__Bacteria|p__Bacteroidetes|c__Cytophagia|o__Cytophagales|f__Amoebophilaceae|g__Candidatus_Cardinium|s__Cardinium_endosymbiont_of_Encarsia_pergandiella	1	1	1.41234e-07	1.21938e-06
k__Bacteria|p__Bacteroidetes|c__Cytophagia|o__Cytophagales|f__Cyclobacteriaceae	142	17	2.00552e-05	2.07294e-05
k__Bacteria|p__Bacteroidetes|c__Cytophagia|o__Cytophagales|f__Cyclobacteriaceae|g__Echinicola	1	0	1.41234e-07	0
k__Bacteria|p__Bacteroidetes|c__Cytophagia|o__Cytophagales|f__Cyclobacteriaceae|g__Echinicola|s__Echinicola_rosea	1	0	1.41234e-07	0
k__Bacteria|p__Bacteroidetes|c__Cytophagia|o__Cytophagales|f__Cyclobacteriaceae|g__Cyclobacterium	1	2	1.41234e-07	2.43875e-06
k__Bacteria|p__Bacteroidetes|c__Cytophagia|o__Cytophagales|f__Cyclobacteriaceae|g__Cyclobacterium|s__Cyclobacterium_marinum	1	0	1.41234e-07	0
k__Bacteria|p__Bacteroidetes|c__Cytophagia|o__Cytophagales|f__Cyclobacteriaceae|g__Algoriphagus	4	0	5.64934e-07	0
k__Bacteria|p__Bacteroidetes|c__Cytophagia|o__Cytophagales|f__Cyclobacteriaceae|g__Algoriphagus|s__Algoriphagus_sp._M8-2	2	0	2.82467e-07	0
k__Bacteria|p__Bacteroidetes|c__Cytophagia|o__Cytophagales|f__Cyclobacteriaceae|g__Algoriphagus|s__Algoriphagus_machipongonensis	2	0	2.82467e-07	0
k__Bacteria|p__Bacteroidetes|c__Cytophagia|o__Cytophagales|f__Cyclobacteriaceae|g__Belliella	36	0	5.08441e-06	0
k__Bacteria|p__Bacteroidetes|c__Cytophagia|o__Cytophagales|f__Cyclobacteriaceae|g__Belliella|s__Belliella_baltica	36	0	5.08441e-06	0
k__Bacteria|p__Bacteroidetes|c__Cytophagia|o__Cytophagales|f__Cyclobacteriaceae|g__Aquiflexum	96	0	1.35584e-05	0
k__Bacteria|p__Bacteroidetes|c__Cytophagia|o__Cytophagales|f__Cyclobacteriaceae|g__Aquiflexum|s__Aquiflexum_balticum	96	0	1.35584e-05	0
k__Bacteria|p__Bacteroidetes|c__Cytophagia|o__Cytophagales|f__Flammeovirgaceae	540	39	7.62661e-05	4.75557e-05
k__Bacteria|p__Bacteroidetes|c__Cytophagia|o__Cytophagales|f__Flammeovirgaceae|g__Marivirga	1	28	1.41234e-07	3.41426e-05
k__Bacteria|p__Bacteroidetes|c__Cytophagia|o__Cytophagales|f__Flammeovirgaceae|g__Marivirga|s__Marivirga_tractuosa	1	28	1.41234e-07	3.41426e-05
k__Bacteria|p__Bacteroidetes|c__Cytophagia|o__Cytophagales|f__Flammeovirgaceae|s__Flammeovirgaceae_bacterium_311	2	0	2.82467e-07	0
k__Bacteria|p__Bacteroidetes|c__Cytophagia|o__Cytophagales|f__Flammeovirgaceae|g__Flammeovirga	537	11	7.58424e-05	1.34132e-05
k__Bacteria|p__Bacteroidetes|c__Cytophagia|o__Cytophagales|f__Flammeovirgaceae|g__Flammeovirga|s__Flammeovirga_sp._L12M1	0	9	0	1.09744e-05
k__Bacteria|p__Bacteroidetes|c__Cytophagia|o__Cytophagales|f__Flammeovirgaceae|g__Flammeovirga|s__Flammeovirga_sp._MY04	537	0	7.58424e-05	0
k__Bacteria|p__Bacteroidetes|c__Cytophagia|o__Cytophagales|f__Cytophagaceae	639	1866	9.02483e-05	0.00227536
k__Bacteria|p__Bacteroidetes|c__Cytophagia|o__Cytophagales|f__Cytophagaceae|g__Arcticibacterium	2	0	2.82467e-07	0
k__Bacteria|p__Bacteroidetes|c__Cytophagia|o__Cytophagales|f__Cytophagaceae|g__Arcticibacterium|s__Arcticibacterium_luteifluviistationis	2	0	2.82467e-07	0
k__Bacteria|p__Bacteroidetes|c__Cytophagia|o__Cytophagales|f__Cytophagaceae|g__Runella	2	5	2.82467e-07	6.09689e-06
k__Bacteria|p__Bacteroidetes|c__Cytophagia|o__Cytophagales|f__Cytophagaceae|g__Runella|s__Runella_sp._SP2	0	5	0	6.09689e-06
k__Bacteria|p__Bacteroidetes|c__Cytophagia|o__Cytophagales|f__Cytophagaceae|g__Runella|s__Runella_sp._HYN0085	2	0	2.82467e-07	0
k__Bacteria|p__Bacteroidetes|c__Cytophagia|o__Cytophagales|f__Cytophagaceae|g__Cytophaga	4	46	5.64934e-07	5.60914e-05
k__Bacteria|p__Bacteroidetes|c__Cytophagia|o__Cytophagales|f__Cytophagaceae|g__Cytophaga|s__Cytophaga_hutchinsonii	4	46	5.64934e-07	5.60914e-05
k__Bacteria|p__Bacteroidetes|c__Cytophagia|o__Cytophagales|f__Cytophagaceae|g__Pseudarcicella	10	80	1.41234e-06	9.75502e-05
k__Bacteria|p__Bacteroidetes|c__Cytophagia|o__Cytophagales|f__Cytophagaceae|g__Pseudarcicella|s__Pseudarcicella_sp._HME7025	10	80	1.41234e-06	9.75502e-05
k__Bacteria|p__Bacteroidetes|c__Cytophagia|o__Cytophagales|f__Cytophagaceae|g__Leadbetterella	21	2	2.96591e-06	2.43875e-06
k__Bacteria|p__Bacteroidetes|c__Cytophagia|o__Cytophagales|f__Cytophagaceae|g__Leadbetterella|s__Leadbetterella_byssophila	21	2	2.96591e-06	2.43875e-06
k__Bacteria|p__Bacteroidetes|c__Cytophagia|o__Cytophagales|f__Cytophagaceae|g__Fibrella	23	21	3.24837e-06	2.56069e-05
k__Bacteria|p__Bacteroidetes|c__Cytophagia|o__Cytophagales|f__Cytophagaceae|g__Fibrella|s__Fibrella_aestuarina	4	0	5.64934e-07	0
k__Bacteria|p__Bacteroidetes|c__Cytophagia|o__Cytophagales|f__Cytophagaceae|g__Fibrella|s__Fibrella_sp._ES10-3-2-2	14	19	1.97727e-06	2.31682e-05
k__Bacteria|p__Bacteroidetes|c__Cytophagia|o__Cytophagales|f__Cytophagaceae|g__Dyadobacter	182	1043	2.57045e-05	0.00127181
k__Bacteria|p__Bacteroidetes|c__Cytophagia|o__Cytophagales|f__Cytophagaceae|g__Dyadobacter|s__Dyadobacter_fermentans	182	1043	2.57045e-05	0.00127181
k__Bacteria|p__Bacteroidetes|c__Cytophagia|o__Cytophagales|f__Cytophagaceae|g__Spirosoma	327	534	4.61834e-05	0.000651148
k__Bacteria|p__Bacteroidetes|c__Cytophagia|o__Cytophagales|f__Cytophagaceae|g__Spirosoma|s__Spirosoma_aerolatum	8	4	1.12987e-06	4.87751e-06
k__Bacteria|p__Bacteroidetes|c__Cytophagia|o__Cytophagales|f__Cytophagaceae|g__Spirosoma|s__Spirosoma_montaniterrae	11	38	1.55357e-06	4.63363e-05
k__Bacteria|p__Bacteroidetes|c__Cytophagia|o__Cytophagales|f__Cytophagaceae|g__Spirosoma|s__Spirosoma_rigui	14	15	1.97727e-06	1.82907e-05
k__Bacteria|p__Bacteroidetes|c__Cytophagia|o__Cytophagales|f__Cytophagaceae|g__Spirosoma|s__Spirosoma_pollinicola	41	97	5.79058e-06	0.00011828
k__Bacteria|p__Bacteroidetes|c__Cytophagia|o__Cytophagales|f__Cytophagaceae|g__Spirosoma|s__Spirosoma_radiotolerans	91	79	1.28523e-05	9.63308e-05
k__Bacteria|p__Bacteroidetes|c__Cytophagia|o__Cytophagales|f__Hymenobacteraceae	1739	49944	0.000245605	0.0609006
k__Bacteria|p__Bacteroidetes|c__Cytophagia|o__Cytophagales|f__Hymenobacteraceae|g__Rufibacter	0	1470	0	0.00179248
k__Bacteria|p__Bacteroidetes|c__Cytophagia|o__Cytophagales|f__Hymenobacteraceae|g__Rufibacter|s__Rufibacter_sp._DG31D	0	78	0	9.51114e-05
k__Bacteria|p__Bacteroidetes|c__Cytophagia|o__Cytophagales|f__Hymenobacteraceae|g__Rufibacter|s__Rufibacter_sp._DG15C	0	148	0	0.000180468
k__Bacteria|p__Bacteroidetes|c__Cytophagia|o__Cytophagales|f__Hymenobacteraceae|g__Rufibacter|s__Rufibacter_tibetensis	0	223	0	0.000271921
k__Bacteria|p__Bacteroidetes|c__Cytophagia|o__Cytophagales|f__Hymenobacteraceae|g__Pontibacter	4	87	5.64934e-07	0.000106086
k__Bacteria|p__Bacteroidetes|c__Cytophagia|o__Cytophagales|f__Hymenobacteraceae|g__Pontibacter|s__Pontibacter_akesuensis	0	2	0	2.43875e-06
k__Bacteria|p__Bacteroidetes|c__Cytophagia|o__Cytophagales|f__Hymenobacteraceae|g__Pontibacter|s__Pontibacter_korlensis	0	3	0	3.65813e-06
k__Bacteria|p__Bacteroidetes|c__Cytophagia|o__Cytophagales|f__Hymenobacteraceae|g__Pontibacter|s__Pontibacter_sp._SGAir0037	4	0	5.64934e-07	0
k__Bacteria|p__Bacteroidetes|c__Cytophagia|o__Cytophagales|f__Hymenobacteraceae|g__Hymenobacter	1682	47206	0.000237555	0.0575619
k__Bacteria|p__Bacteroidetes|c__Cytophagia|o__Cytophagales|f__Hymenobacteraceae|g__Hymenobacter|s__Hymenobacter_sp._sh-6	4	13	5.64934e-07	1.58519e-05
k__Bacteria|p__Bacteroidetes|c__Cytophagia|o__Cytophagales|f__Hymenobacteraceae|g__Hymenobacter|s__Hymenobacter_sp._DG25B	4	446	5.64934e-07	0.000543842
k__Bacteria|p__Bacteroidetes|c__Cytophagia|o__Cytophagales|f__Hymenobacteraceae|g__Hymenobacter|s__Hymenobacter_sp._DG25A	6	362	8.47402e-07	0.000441415
k__Bacteria|p__Bacteroidetes|c__Cytophagia|o__Cytophagales|f__Hymenobacteraceae|g__Hymenobacter|s__Hymenobacter_sp._17J36-26	11	5842	1.55357e-06	0.0071236
k__Bacteria|p__Bacteroidetes|c__Cytophagia|o__Cytophagales|f__Hymenobacteraceae|g__Hymenobacter|s__Hymenobacter_swuensis	27	4624	3.81331e-06	0.0056384
k__Bacteria|p__Bacteroidetes|c__Cytophagia|o__Cytophagales|f__Hymenobacteraceae|g__Hymenobacter|s__Hymenobacter_sp._APR13	30	4577	4.23701e-06	0.00558109
k__Bacteria|p__Bacteroidetes|c__Cytophagia|o__Cytophagales|f__Hymenobacteraceae|g__Hymenobacter|s__Hymenobacter_nivis	44	95	6.21428e-06	0.000115841
k__Bacteria|p__Bacteroidetes|c__Cytophagia|o__Cytophagales|f__Hymenobacteraceae|g__Hymenobacter|s__Hymenobacter_sp._PAMC_26628	70	93	9.88635e-06	0.000113402
k__Bacteria|p__Bacteroidetes|c__Cytophagia|o__Cytophagales|f__Hymenobacteraceae|g__Hymenobacter|s__Hymenobacter_sedentarius	73	4270	1.03101e-05	0.00520674
k__Bacteria|p__Bacteroidetes|c__Cytophagia|o__Cytophagales|f__Hymenobacteraceae|g__Hymenobacter|s__Hymenobacter_sp._PAMC_26554	327	3684	4.61834e-05	0.00449219
k__Bacteria|p__Bacteroidetes|c__Bacteroidia	4568	4820	0.000645155	0.0058774
k__Bacteria|p__Bacteroidetes|c__Bacteroidia|o__Marinilabiliales	0	69	0	8.4137e-05
k__Bacteria|p__Bacteroidetes|c__Bacteroidia|o__Marinilabiliales|f__Prolixibacteraceae	0	2	0	2.43875e-06
k__Bacteria|p__Bacteroidetes|c__Bacteroidia|o__Marinilabiliales|f__Prolixibacteraceae|g__Draconibacterium	0	2	0	2.43875e-06
k__Bacteria|p__Bacteroidetes|c__Bacteroidia|o__Marinilabiliales|f__Prolixibacteraceae|g__Draconibacterium|s__Draconibacterium_orientale	0	2	0	2.43875e-06
k__Bacteria|p__Bacteroidetes|c__Bacteroidia|o__Marinilabiliales|f__Marinilabiliaceae	0	64	0	7.80402e-05
k__Bacteria|p__Bacteroidetes|c__Bacteroidia|o__Marinilabiliales|f__Marinilabiliaceae|g__Alkalitalea	0	64	0	7.80402e-05
k__Bacteria|p__Bacteroidetes|c__Bacteroidia|o__Marinilabiliales|f__Marinilabiliaceae|g__Alkalitalea|s__Alkalitalea_saponilacus	0	64	0	7.80402e-05
k__Bacteria|p__Bacteroidetes|c__Bacteroidia|o__Bacteroidales	4563	4669	0.000644449	0.00569327
k__Bacteria|p__Bacteroidetes|c__Bacteroidia|o__Bacteroidales|g__Candidatus_Azobacteroides	0	1	0	1.21938e-06
k__Bacteria|p__Bacteroidetes|c__Bacteroidia|o__Bacteroidales|g__Candidatus_Azobacteroides|s__Candidatus_Azobacteroides_pseudotrichonymphae	0	1	0	1.21938e-06
k__Bacteria|p__Bacteroidetes|c__Bacteroidia|o__Bacteroidales|f__Barnesiellaceae	0	8	0	9.75502e-06
k__Bacteria|p__Bacteroidetes|c__Bacteroidia|o__Bacteroidales|f__Barnesiellaceae|g__Barnesiella	0	8	0	9.75502e-06
k__Bacteria|p__Bacteroidetes|c__Bacteroidia|o__Bacteroidales|f__Barnesiellaceae|g__Barnesiella|s__Barnesiella_viscericola	0	8	0	9.75502e-06
k__Bacteria|p__Bacteroidetes|c__Bacteroidia|o__Bacteroidales|f__Dysgonamonadaceae	7	2	9.88635e-07	2.43875e-06
k__Bacteria|p__Bacteroidetes|c__Bacteroidia|o__Bacteroidales|f__Dysgonamonadaceae|g__Proteiniphilum	7	2	9.88635e-07	2.43875e-06
k__Bacteria|p__Bacteroidetes|c__Bacteroidia|o__Bacteroidales|f__Dysgonamonadaceae|g__Proteiniphilum|s__Proteiniphilum_saccharofermentans	7	2	9.88635e-07	2.43875e-06
k__Bacteria|p__Bacteroidetes|c__Bacteroidia|o__Bacteroidales|f__Muribaculaceae	8	9	1.12987e-06	1.09744e-05
k__Bacteria|p__Bacteroidetes|c__Bacteroidia|o__Bacteroidales|f__Muribaculaceae|g__Duncaniella	0	2	0	2.43875e-06
k__Bacteria|p__Bacteroidetes|c__Bacteroidia|o__Bacteroidales|f__Muribaculaceae|g__Muribaculum	8	0	1.12987e-06	0
k__Bacteria|p__Bacteroidetes|c__Bacteroidia|o__Bacteroidales|f__Muribaculaceae|g__Muribaculum|s__Muribaculum_sp._H5	2	0	2.82467e-07	0
k__Bacteria|p__Bacteroidetes|c__Bacteroidia|o__Bacteroidales|f__Muribaculaceae|g__Muribaculum|s__Muribaculum_sp._TLL-A4	6	0	8.47402e-07	0
k__Bacteria|p__Bacteroidetes|c__Bacteroidia|o__Bacteroidales|f__Paludibacteraceae	12	0	1.6948e-06	0
k__Bacteria|p__Bacteroidetes|c__Bacteroidia|o__Bacteroidales|f__Paludibacteraceae|g__Paludibacter	12	0	1.6948e-06	0
k__Bacteria|p__Bacteroidetes|c__Bacteroidia|o__Bacteroidales|f__Paludibacteraceae|g__Paludibacter|s__Paludibacter_propionicigenes	12	0	1.6948e-06	0
k__Bacteria|p__Bacteroidetes|c__Bacteroidia|o__Bacteroidales|f__Odoribacteraceae	24	8	3.38961e-06	9.75502e-06
k__Bacteria|p__Bacteroidetes|c__Bacteroidia|o__Bacteroidales|f__Odoribacteraceae|g__Odoribacter	9	8	1.2711e-06	9.75502e-06
k__Bacteria|p__Bacteroidetes|c__Bacteroidia|o__Bacteroidales|f__Odoribacteraceae|g__Odoribacter|s__Odoribacter_splanchnicus	9	8	1.2711e-06	9.75502e-06
k__Bacteria|p__Bacteroidetes|c__Bacteroidia|o__Bacteroidales|f__Odoribacteraceae|g__Butyricimonas	15	0	2.1185e-06	0
k__Bacteria|p__Bacteroidetes|c__Bacteroidia|o__Bacteroidales|f__Odoribacteraceae|g__Butyricimonas|s__Butyricimonas_faecalis	15	0	2.1185e-06	0
k__Bacteria|p__Bacteroidetes|c__Bacteroidia|o__Bacteroidales|f__Rikenellaceae	64	92	9.03895e-06	0.000112183
k__Bacteria|p__Bacteroidetes|c__Bacteroidia|o__Bacteroidales|f__Rikenellaceae|g__Mucinivorans	1	0	1.41234e-07	0
k__Bacteria|p__Bacteroidetes|c__Bacteroidia|o__Bacteroidales|f__Rikenellaceae|g__Mucinivorans|s__Mucinivorans_hirudinis	1	0	1.41234e-07	0
k__Bacteria|p__Bacteroidetes|c__Bacteroidia|o__Bacteroidales|f__Rikenellaceae|g__Alistipes	63	89	8.89772e-06	0.000108525
k__Bacteria|p__Bacteroidetes|c__Bacteroidia|o__Bacteroidales|f__Rikenellaceae|g__Alistipes|s__Alistipes_sp._Marseille-P5997	2	11	2.82467e-07	1.34132e-05
k__Bacteria|p__Bacteroidetes|c__Bacteroidia|o__Bacteroidales|f__Rikenellaceae|g__Alistipes|s__Alistipes_shahii	9	4	1.2711e-06	4.87751e-06
k__Bacteria|p__Bacteroidetes|c__Bacteroidia|o__Bacteroidales|f__Rikenellaceae|g__Alistipes|s__Alistipes_finegoldii	32	5	4.51948e-06	6.09689e-06
k__Bacteria|p__Bacteroidetes|c__Bacteroidia|o__Bacteroidales|f__Tannerellaceae	321	172	4.5336e-05	0.000209733
k__Bacteria|p__Bacteroidetes|c__Bacteroidia|o__Bacteroidales|f__Tannerellaceae|g__Parabacteroides	76	18	1.07338e-05	2.19488e-05
k__Bacteria|p__Bacteroidetes|c__Bacteroidia|o__Bacteroidales|f__Tannerellaceae|g__Parabacteroides|s__Parabacteroides_sp._CT06	2	0	2.82467e-07	0
k__Bacteria|p__Bacteroidetes|c__Bacteroidia|o__Bacteroidales|f__Tannerellaceae|g__Parabacteroides|s__Parabacteroides_distasonis	27	6	3.81331e-06	7.31626e-06
k__Bacteria|p__Bacteroidetes|c__Bacteroidia|o__Bacteroidales|f__Tannerellaceae|g__Tannerella	245	154	3.46022e-05	0.000187784
k__Bacteria|p__Bacteroidetes|c__Bacteroidia|o__Bacteroidales|f__Tannerellaceae|g__Tannerella|s__Tannerella_sp._oral_taxon_HOT-286	60	115	8.47402e-06	0.000140228
k__Bacteria|p__Bacteroidetes|c__Bacteroidia|o__Bacteroidales|f__Tannerellaceae|g__Tannerella|s__Tannerella_forsythia	185	33	2.61282e-05	4.02395e-05
k__Bacteria|p__Bacteroidetes|c__Bacteroidia|o__Bacteroidales|f__Bacteroidaceae	428	197	6.0448e-05	0.000240217
k__Bacteria|p__Bacteroidetes|c__Bacteroidia|o__Bacteroidales|f__Bacteroidaceae|g__Bacteroides	428	197	6.0448e-05	0.000240217
k__Bacteria|p__Bacteroidetes|c__Bacteroidia|o__Bacteroidales|f__Bacteroidaceae|g__Bacteroides|s__Bacteroides_zoogleoformans	0	2	0	2.43875e-06
k__Bacteria|p__Bacteroidetes|c__Bacteroidia|o__Bacteroidales|f__Bacteroidaceae|g__Bacteroides|s__Bacteroides_heparinolyticus	1	10	1.41234e-07	1.21938e-05
k__Bacteria|p__Bacteroidetes|c__Bacteroidia|o__Bacteroidales|f__Bacteroidaceae|g__Bacteroides|s__Bacteroides_helcogenes	2	0	2.82467e-07	0
k__Bacteria|p__Bacteroidetes|c__Bacteroidia|o__Bacteroidales|f__Bacteroidaceae|g__Bacteroides|s__Bacteroides_caecimuris	3	1	4.23701e-07	1.21938e-06
k__Bacteria|p__Bacteroidetes|c__Bacteroidia|o__Bacteroidales|f__Bacteroidaceae|g__Bacteroides|s__Bacteroides_salanitronis	9	13	1.2711e-06	1.58519e-05
k__Bacteria|p__Bacteroidetes|c__Bacteroidia|o__Bacteroidales|f__Bacteroidaceae|g__Bacteroides|s__Bacteroides_thetaiotaomicron	10	8	1.41234e-06	9.75502e-06
k__Bacteria|p__Bacteroidetes|c__Bacteroidia|o__Bacteroidales|f__Bacteroidaceae|g__Bacteroides|s__Bacteroides_caccae	14	0	1.97727e-06	0
k__Bacteria|p__Bacteroidetes|c__Bacteroidia|o__Bacteroidales|f__Bacteroidaceae|g__Bacteroides|s__Bacteroides_cellulosilyticus	26	0	3.67207e-06	0
k__Bacteria|p__Bacteroidetes|c__Bacteroidia|o__Bacteroidales|f__Bacteroidaceae|g__Bacteroides|s__Bacteroides_ovatus	28	0	3.95454e-06	0
k__Bacteria|p__Bacteroidetes|c__Bacteroidia|o__Bacteroidales|f__Bacteroidaceae|g__Bacteroides|s__Bacteroides_fragilis	29	24	4.09577e-06	2.92651e-05
k__Bacteria|p__Bacteroidetes|c__Bacteroidia|o__Bacteroidales|f__Bacteroidaceae|g__Bacteroides|s__Bacteroides_sp._A1C1	47	3	6.63798e-06	3.65813e-06
k__Bacteria|p__Bacteroidetes|c__Bacteroidia|o__Bacteroidales|f__Bacteroidaceae|g__Bacteroides|s__Bacteroides_dorei	63	4	8.89772e-06	4.87751e-06
k__Bacteria|p__Bacteroidetes|c__Bacteroidia|o__Bacteroidales|f__Bacteroidaceae|g__Bacteroides|s__Bacteroides_vulgatus	126	38	1.77954e-05	4.63363e-05
k__Bacteria|p__Bacteroidetes|c__Bacteroidia|o__Bacteroidales|f__Porphyromonadaceae	528	187	7.45713e-05	0.000228024
k__Bacteria|p__Bacteroidetes|c__Bacteroidia|o__Bacteroidales|f__Porphyromonadaceae|g__Petrimonas	0	19	0	2.31682e-05
k__Bacteria|p__Bacteroidetes|c__Bacteroidia|o__Bacteroidales|f__Porphyromonadaceae|g__Petrimonas|s__Petrimonas_mucosa	0	19	0	2.31682e-05
k__Bacteria|p__Bacteroidetes|c__Bacteroidia|o__Bacteroidales|f__Porphyromonadaceae|g__Fermentimonas	7	5	9.88635e-07	6.09689e-06
k__Bacteria|p__Bacteroidetes|c__Bacteroidia|o__Bacteroidales|f__Porphyromonadaceae|g__Fermentimonas|s__Fermentimonas_caenicola	7	5	9.88635e-07	6.09689e-06
k__Bacteria|p__Bacteroidetes|c__Bacteroidia|o__Bacteroidales|f__Porphyromonadaceae|g__Porphyromonas	521	132	7.35827e-05	0.000160958
k__Bacteria|p__Bacteroidetes|c__Bacteroidia|o__Bacteroidales|f__Porphyromonadaceae|g__Porphyromonas|s__Porphyromonas_crevioricanis	1	2	1.41234e-07	2.43875e-06
k__Bacteria|p__Bacteroidetes|c__Bacteroidia|o__Bacteroidales|f__Porphyromonadaceae|g__Porphyromonas|s__Porphyromonas_asaccharolytica	23	16	3.24837e-06	1.951e-05
k__Bacteria|p__Bacteroidetes|c__Bacteroidia|o__Bacteroidales|f__Porphyromonadaceae|g__Porphyromonas|s__Porphyromonas_cangingivalis	203	1	2.86704e-05	1.21938e-06
k__Bacteria|p__Bacteroidetes|c__Bacteroidia|o__Bacteroidales|f__Porphyromonadaceae|g__Porphyromonas|s__Porphyromonas_gingivalis	292	97	4.12402e-05	0.00011828
k__Bacteria|p__Bacteroidetes|c__Bacteroidia|o__Bacteroidales|f__Prevotellaceae	3004	3379	0.000424266	0.00412028
k__Bacteria|p__Bacteroidetes|c__Bacteroidia|o__Bacteroidales|f__Prevotellaceae|g__Paraprevotella	4	10	5.64934e-07	1.21938e-05
k__Bacteria|p__Bacteroidetes|c__Bacteroidia|o__Bacteroidales|f__Prevotellaceae|g__Paraprevotella|s__Paraprevotella_xylaniphila	4	10	5.64934e-07	1.21938e-05
k__Bacteria|p__Bacteroidetes|c__Bacteroidia|o__Bacteroidales|f__Prevotellaceae|g__Prevotella	2998	3327	0.000423418	0.00405687
k__Bacteria|p__Bacteroidetes|c__Bacteroidia|o__Bacteroidales|f__Prevotellaceae|g__Prevotella|s__Prevotella_ruminicola	1	13	1.41234e-07	1.58519e-05
k__Bacteria|p__Bacteroidetes|c__Bacteroidia|o__Bacteroidales|f__Prevotellaceae|g__Prevotella|s__Prevotella_dentalis	12	26	1.6948e-06	3.17038e-05
k__Bacteria|p__Bacteroidetes|c__Bacteroidia|o__Bacteroidales|f__Prevotellaceae|g__Prevotella|s__Prevotella_fusca	14	17	1.97727e-06	2.07294e-05
k__Bacteria|p__Bacteroidetes|c__Bacteroidia|o__Bacteroidales|f__Prevotellaceae|g__Prevotella|s__Prevotella_denticola	41	79	5.79058e-06	9.63308e-05
k__Bacteria|p__Bacteroidetes|c__Bacteroidia|o__Bacteroidales|f__Prevotellaceae|g__Prevotella|s__Prevotella_scopos	114	33	1.61006e-05	4.02395e-05
k__Bacteria|p__Bacteroidetes|c__Bacteroidia|o__Bacteroidales|f__Prevotellaceae|g__Prevotella|s__Prevotella_oris	122	111	1.72305e-05	0.000135351
k__Bacteria|p__Bacteroidetes|c__Bacteroidia|o__Bacteroidales|f__Prevotellaceae|g__Prevotella|s__Prevotella_enoeca	163	123	2.30211e-05	0.000149983
k__Bacteria|p__Bacteroidetes|c__Bacteroidia|o__Bacteroidales|f__Prevotellaceae|g__Prevotella|s__Prevotella_sp._oral_taxon_299	189	37	2.66932e-05	4.5117e-05
k__Bacteria|p__Bacteroidetes|c__Bacteroidia|o__Bacteroidales|f__Prevotellaceae|g__Prevotella|s__Prevotella_jejuni	244	91	3.4461e-05	0.000110963
k__Bacteria|p__Bacteroidetes|c__Bacteroidia|o__Bacteroidales|f__Prevotellaceae|g__Prevotella|s__Prevotella_intermedia	263	1941	3.71444e-05	0.00236681
k__Bacteria|p__Bacteroidetes|c__Bacteroidia|o__Bacteroidales|f__Prevotellaceae|g__Prevotella|s__Prevotella_melaninogenica	1503	187	0.000212274	0.000228024
k__Bacteria|p__Bacteroidetes|c__Sphingobacteriia	25999	225328	0.00367193	0.27476
k__Bacteria|p__Bacteroidetes|c__Sphingobacteriia|o__Sphingobacteriales	25999	225328	0.00367193	0.27476
k__Bacteria|p__Bacteroidetes|c__Sphingobacteriia|o__Sphingobacteriales|f__Sphingobacteriaceae	25999	225328	0.00367193	0.27476
k__Bacteria|p__Bacteroidetes|c__Sphingobacteriia|o__Sphingobacteriales|f__Sphingobacteriaceae|g__Solitalea	13	281	1.83604e-06	0.000342645
k__Bacteria|p__Bacteroidetes|c__Sphingobacteriia|o__Sphingobacteriales|f__Sphingobacteriaceae|g__Solitalea|s__Solitalea_canadensis	13	281	1.83604e-06	0.000342645
k__Bacteria|p__Bacteroidetes|c__Sphingobacteriia|o__Sphingobacteriales|f__Sphingobacteriaceae|g__Pseudopedobacter	60	296	8.47402e-06	0.000360936
k__Bacteria|p__Bacteroidetes|c__Sphingobacteriia|o__Sphingobacteriales|f__Sphingobacteriaceae|g__Pseudopedobacter|s__Pseudopedobacter_saltans	60	296	8.47402e-06	0.000360936
k__Bacteria|p__Bacteroidetes|c__Sphingobacteriia|o__Sphingobacteriales|f__Sphingobacteriaceae|g__Mucilaginibacter	246	17293	3.47435e-05	0.0210867
k__Bacteria|p__Bacteroidetes|c__Sphingobacteriia|o__Sphingobacteriales|f__Sphingobacteriaceae|g__Mucilaginibacter|s__Mucilaginibacter_sp._BJC16-A31	7	7	9.88635e-07	8.53564e-06
k__Bacteria|p__Bacteroidetes|c__Sphingobacteriia|o__Sphingobacteriales|f__Sphingobacteriaceae|g__Mucilaginibacter|s__Mucilaginibacter_gotjawali	10	112	1.41234e-06	0.00013657
k__Bacteria|p__Bacteroidetes|c__Sphingobacteriia|o__Sphingobacteriales|f__Sphingobacteriaceae|g__Mucilaginibacter|s__Mucilaginibacter_paludis	13	3928	1.83604e-06	0.00478971
k__Bacteria|p__Bacteroidetes|c__Sphingobacteriia|o__Sphingobacteriales|f__Sphingobacteriaceae|g__Mucilaginibacter|s__Mucilaginibacter_mallensis	30	1583	4.23701e-06	0.00193027
k__Bacteria|p__Bacteroidetes|c__Sphingobacteriia|o__Sphingobacteriales|f__Sphingobacteriaceae|g__Mucilaginibacter|s__Mucilaginibacter_sp._HYN0043	32	135	4.51948e-06	0.000164616
k__Bacteria|p__Bacteroidetes|c__Sphingobacteriia|o__Sphingobacteriales|f__Sphingobacteriaceae|g__Mucilaginibacter|s__Mucilaginibacter_sp._PAMC_26640	73	216	1.03101e-05	0.000263386
k__Bacteria|p__Bacteroidetes|c__Sphingobacteriia|o__Sphingobacteriales|f__Sphingobacteriaceae|g__Sphingobacterium	1529	454	0.000215946	0.000553597
k__Bacteria|p__Bacteroidetes|c__Sphingobacteriia|o__Sphingobacteriales|f__Sphingobacteriaceae|g__Sphingobacterium|s__Sphingobacterium_psychroaquaticum	3	0	4.23701e-07	0
k__Bacteria|p__Bacteroidetes|c__Sphingobacteriia|o__Sphingobacteriales|f__Sphingobacteriaceae|g__Sphingobacterium|s__Sphingobacterium_daejeonense	8	21	1.12987e-06	2.56069e-05
k__Bacteria|p__Bacteroidetes|c__Sphingobacteriia|o__Sphingobacteriales|f__Sphingobacteriaceae|g__Sphingobacterium|s__Sphingobacterium_sp._CZ-2	10	2	1.41234e-06	2.43875e-06
k__Bacteria|p__Bacteroidetes|c__Sphingobacteriia|o__Sphingobacteriales|f__Sphingobacteriaceae|g__Sphingobacterium|s__Sphingobacterium_sp._ML3W	12	20	1.6948e-06	2.43875e-05
k__Bacteria|p__Bacteroidetes|c__Sphingobacteriia|o__Sphingobacteriales|f__Sphingobacteriaceae|g__Sphingobacterium|s__Sphingobacterium_thalpophilum	30	40	4.23701e-06	4.87751e-05
k__Bacteria|p__Bacteroidetes|c__Sphingobacteriia|o__Sphingobacteriales|f__Sphingobacteriaceae|g__Sphingobacterium|s__Sphingobacterium_mizutaii	31	21	4.37824e-06	2.56069e-05
k__Bacteria|p__Bacteroidetes|c__Sphingobacteriia|o__Sphingobacteriales|f__Sphingobacteriaceae|g__Sphingobacterium|s__Sphingobacterium_sp._21	111	3	1.56769e-05	3.65813e-06
k__Bacteria|p__Bacteroidetes|c__Sphingobacteriia|o__Sphingobacteriales|f__Sphingobacteriaceae|g__Sphingobacterium|s__Sphingobacterium_sp._B29	288	7	4.06753e-05	8.53564e-06
k__Bacteria|p__Bacteroidetes|c__Sphingobacteriia|o__Sphingobacteriales|f__Sphingobacteriaceae|g__Sphingobacterium|s__Sphingobacterium_sp._G1-14	385	6	5.43749e-05	7.31626e-06
k__Bacteria|p__Bacteroidetes|c__Sphingobacteriia|o__Sphingobacteriales|f__Sphingobacteriaceae|g__Pedobacter	2933	45098	0.000414238	0.0549915
k__Bacteria|p__Bacteroidetes|c__Sphingobacteriia|o__Sphingobacteriales|f__Sphingobacteriaceae|g__Pedobacter|s__Pedobacter_heparinus	24	297	3.38961e-06	0.000362155
k__Bacteria|p__Bacteroidetes|c__Sphingobacteriia|o__Sphingobacteriales|f__Sphingobacteriaceae|g__Pedobacter|s__Pedobacter_sp._eg	28	71	3.95454e-06	8.65758e-05
k__Bacteria|p__Bacteroidetes|c__Sphingobacteriia|o__Sphingobacteriales|f__Sphingobacteriaceae|g__Pedobacter|s__Pedobacter_sp._PACM_27299	39	21	5.50811e-06	2.56069e-05
k__Bacteria|p__Bacteroidetes|c__Sphingobacteriia|o__Sphingobacteriales|f__Sphingobacteriaceae|g__Pedobacter|s__Pedobacter_steynii	66	19	9.32142e-06	2.31682e-05
k__Bacteria|p__Bacteroidetes|c__Sphingobacteriia|o__Sphingobacteriales|f__Sphingobacteriaceae|g__Pedobacter|s__Pedobacter_cryoconitis	100	414	1.41234e-05	0.000504822
k__Bacteria|p__Bacteroidetes|c__Sphingobacteriia|o__Sphingobacteriales|f__Sphingobacteriaceae|g__Pedobacter|s__Pedobacter_ginsengisoli	184	152	2.5987e-05	0.000185345
k__Bacteria|p__Bacteroidetes|c__Sphingobacteriia|o__Sphingobacteriales|f__Sphingobacteriaceae|g__Pedobacter|s__Pedobacter_sp._G11	1794	33577	0.000253373	0.040943
k__Bacteria|p__Bacteroidetes|c__Sphingobacteriia|o__Sphingobacteriales|f__Sphingobacteriaceae|s__Sphingobacteriaceae_bacterium_GW460-11-11-14-LB5	14559	42733	0.00205622	0.0521077
k__Bacteria|p__Bacteroidetes|c__Flavobacteriia	167280	27903	0.0236256	0.0340243
k__Bacteria|p__Bacteroidetes|c__Flavobacteriia|o__Flavobacteriales	167280	27903	0.0236256	0.0340243
k__Bacteria|p__Bacteroidetes|c__Flavobacteriia|o__Flavobacteriales|g__Candidatus_Sulcia	0	6	0	7.31626e-06
k__Bacteria|p__Bacteroidetes|c__Flavobacteriia|o__Flavobacteriales|g__Candidatus_Sulcia|s__Candidatus_Sulcia_muelleri	0	6	0	7.31626e-06
k__Bacteria|p__Bacteroidetes|c__Flavobacteriia|o__Flavobacteriales|f__Blattabacteriaceae	0	12	0	1.46325e-05
k__Bacteria|p__Bacteroidetes|c__Flavobacteriia|o__Flavobacteriales|f__Blattabacteriaceae|g__Blattabacterium	0	12	0	1.46325e-05
k__Bacteria|p__Bacteroidetes|c__Flavobacteriia|o__Flavobacteriales|f__Blattabacteriaceae|g__Blattabacterium|s__Blattabacterium_sp._(Blattella_germanica)	0	12	0	1.46325e-05
k__Bacteria|p__Bacteroidetes|c__Flavobacteriia|o__Flavobacteriales|f__Cryomorphaceae	1	4	1.41234e-07	4.87751e-06
k__Bacteria|p__Bacteroidetes|c__Flavobacteriia|o__Flavobacteriales|f__Cryomorphaceae|g__Owenweeksia	1	4	1.41234e-07	4.87751e-06
k__Bacteria|p__Bacteroidetes|c__Flavobacteriia|o__Flavobacteriales|f__Cryomorphaceae|g__Owenweeksia|s__Owenweeksia_hongkongensis	1	4	1.41234e-07	4.87751e-06
k__Bacteria|p__Bacteroidetes|c__Flavobacteriia|o__Flavobacteriales|f__Crocinitomicaceae	3	8	4.23701e-07	9.75502e-06
k__Bacteria|p__Bacteroidetes|c__Flavobacteriia|o__Flavobacteriales|f__Crocinitomicaceae|g__Fluviicola	3	8	4.23701e-07	9.75502e-06
k__Bacteria|p__Bacteroidetes|c__Flavobacteriia|o__Flavobacteriales|f__Crocinitomicaceae|g__Fluviicola|s__Fluviicola_taffensis	3	8	4.23701e-07	9.75502e-06
k__Bacteria|p__Bacteroidetes|c__Flavobacteriia|o__Flavobacteriales|f__Flavobacteriaceae	167133	27174	0.0236048	0.0331354
k__Bacteria|p__Bacteroidetes|c__Flavobacteriia|o__Flavobacteriales|f__Flavobacteriaceae|g__Flavivirga	0	1	0	1.21938e-06
k__Bacteria|p__Bacteroidetes|c__Flavobacteriia|o__Flavobacteriales|f__Flavobacteriaceae|g__Flavivirga|s__Flavivirga_eckloniae	0	1	0	1.21938e-06
k__Bacteria|p__Bacteroidetes|c__Flavobacteriia|o__Flavobacteriales|f__Flavobacteriaceae|g__Siansivirga	0	3	0	3.65813e-06
k__Bacteria|p__Bacteroidetes|c__Flavobacteriia|o__Flavobacteriales|f__Flavobacteriaceae|g__Siansivirga|s__Siansivirga_zeaxanthinifaciens	0	3	0	3.65813e-06
k__Bacteria|p__Bacteroidetes|c__Flavobacteriia|o__Flavobacteriales|f__Flavobacteriaceae|g__Apibacter	0	10	0	1.21938e-05
k__Bacteria|p__Bacteroidetes|c__Flavobacteriia|o__Flavobacteriales|f__Flavobacteriaceae|g__Apibacter|s__Apibacter_sp._HY041	0	10	0	1.21938e-05
k__Bacteria|p__Bacteroidetes|c__Flavobacteriia|o__Flavobacteriales|f__Flavobacteriaceae|g__Aquimarina	1	0	1.41234e-07	0
k__Bacteria|p__Bacteroidetes|c__Flavobacteriia|o__Flavobacteriales|f__Flavobacteriaceae|g__Aquimarina|s__Aquimarina_sp._BL5	1	0	1.41234e-07	0
k__Bacteria|p__Bacteroidetes|c__Flavobacteriia|o__Flavobacteriales|f__Flavobacteriaceae|g__Robiginitalea	1	0	1.41234e-07	0
k__Bacteria|p__Bacteroidetes|c__Flavobacteriia|o__Flavobacteriales|f__Flavobacteriaceae|g__Robiginitalea|s__Robiginitalea_biformata	1	0	1.41234e-07	0
k__Bacteria|p__Bacteroidetes|c__Flavobacteriia|o__Flavobacteriales|f__Flavobacteriaceae|g__Gillisia	1	0	1.41234e-07	0
k__Bacteria|p__Bacteroidetes|c__Flavobacteriia|o__Flavobacteriales|f__Flavobacteriaceae|g__Gillisia|s__Gillisia_sp._Hel1_33_143	1	0	1.41234e-07	0
k__Bacteria|p__Bacteroidetes|c__Flavobacteriia|o__Flavobacteriales|f__Flavobacteriaceae|g__Zobellia	1	0	1.41234e-07	0
k__Bacteria|p__Bacteroidetes|c__Flavobacteriia|o__Flavobacteriales|f__Flavobacteriaceae|g__Zobellia|s__Zobellia_galactanivorans	1	0	1.41234e-07	0
k__Bacteria|p__Bacteroidetes|c__Flavobacteriia|o__Flavobacteriales|f__Flavobacteriaceae|g__Muricauda	1	12	1.41234e-07	1.46325e-05
k__Bacteria|p__Bacteroidetes|c__Flavobacteriia|o__Flavobacteriales|f__Flavobacteriaceae|g__Muricauda|s__Muricauda_lutaonensis	0	12	0	1.46325e-05
k__Bacteria|p__Bacteroidetes|c__Flavobacteriia|o__Flavobacteriales|f__Flavobacteriaceae|g__Muricauda|s__Muricauda_ruestringensis	1	0	1.41234e-07	0
k__Bacteria|p__Bacteroidetes|c__Flavobacteriia|o__Flavobacteriales|f__Flavobacteriaceae|g__Psychroserpens	1	0	1.41234e-07	0
k__Bacteria|p__Bacteroidetes|c__Flavobacteriia|o__Flavobacteriales|f__Flavobacteriaceae|g__Psychroserpens|s__Psychroserpens_sp._NJDZ02	1	0	1.41234e-07	0
k__Bacteria|p__Bacteroidetes|c__Flavobacteriia|o__Flavobacteriales|f__Flavobacteriaceae|g__Flagellimonas	1	0	1.41234e-07	0
k__Bacteria|p__Bacteroidetes|c__Flavobacteriia|o__Flavobacteriales|f__Flavobacteriaceae|g__Flagellimonas|s__Flagellimonas_sp._HME9304	1	0	1.41234e-07	0
k__Bacteria|p__Bacteroidetes|c__Flavobacteriia|o__Flavobacteriales|f__Flavobacteriaceae|g__Formosa	1	0	1.41234e-07	0
k__Bacteria|p__Bacteroidetes|c__Flavobacteriia|o__Flavobacteriales|f__Flavobacteriaceae|g__Formosa|s__Formosa_agariphila	1	0	1.41234e-07	0
k__Bacteria|p__Bacteroidetes|c__Flavobacteriia|o__Flavobacteriales|f__Flavobacteriaceae|g__Psychroflexus	2	1	2.82467e-07	1.21938e-06
k__Bacteria|p__Bacteroidetes|c__Flavobacteriia|o__Flavobacteriales|f__Flavobacteriaceae|g__Psychroflexus|s__Psychroflexus_torquis	2	1	2.82467e-07	1.21938e-06
k__Bacteria|p__Bacteroidetes|c__Flavobacteriia|o__Flavobacteriales|f__Flavobacteriaceae|g__Ornithobacterium	2	8	2.82467e-07	9.75502e-06
k__Bacteria|p__Bacteroidetes|c__Flavobacteriia|o__Flavobacteriales|f__Flavobacteriaceae|g__Ornithobacterium|s__Ornithobacterium_rhinotracheale	2	8	2.82467e-07	9.75502e-06
k__Bacteria|p__Bacteroidetes|c__Flavobacteriia|o__Flavobacteriales|f__Flavobacteriaceae|g__Antarcticibacterium	2	291	2.82467e-07	0.000354839
k__Bacteria|p__Bacteroidetes|c__Flavobacteriia|o__Flavobacteriales|f__Flavobacteriaceae|g__Antarcticibacterium|s__Antarcticibacterium_flavum	2	291	2.82467e-07	0.000354839
k__Bacteria|p__Bacteroidetes|c__Flavobacteriia|o__Flavobacteriales|f__Flavobacteriaceae|g__Gramella	3	0	4.23701e-07	0
k__Bacteria|p__Bacteroidetes|c__Flavobacteriia|o__Flavobacteriales|f__Flavobacteriaceae|g__Gramella|s__Gramella_sp._SH35	1	0	1.41234e-07	0
k__Bacteria|p__Bacteroidetes|c__Flavobacteriia|o__Flavobacteriales|f__Flavobacteriaceae|g__Gramella|s__Gramella_salexigens	1	0	1.41234e-07	0
k__Bacteria|p__Bacteroidetes|c__Flavobacteriia|o__Flavobacteriales|f__Flavobacteriaceae|g__Gramella|s__Gramella_sp._MAR_2010_102	1	0	1.41234e-07	0
k__Bacteria|p__Bacteroidetes|c__Flavobacteriia|o__Flavobacteriales|f__Flavobacteriaceae|g__Mariniflexile	3	423	4.23701e-07	0.000515797
k__Bacteria|p__Bacteroidetes|c__Flavobacteriia|o__Flavobacteriales|f__Flavobacteriaceae|g__Mariniflexile|s__Mariniflexile_sp._TRM1-10	3	423	4.23701e-07	0.000515797
k__Bacteria|p__Bacteroidetes|c__Flavobacteriia|o__Flavobacteriales|f__Flavobacteriaceae|g__Lacinutrix	4	1	5.64934e-07	1.21938e-06
k__Bacteria|p__Bacteroidetes|c__Flavobacteriia|o__Flavobacteriales|f__Flavobacteriaceae|g__Lacinutrix|s__Lacinutrix_sp._5H-3-7-4	1	0	1.41234e-07	0
k__Bacteria|p__Bacteroidetes|c__Flavobacteriia|o__Flavobacteriales|f__Flavobacteriaceae|g__Lacinutrix|s__Lacinutrix_sp._Bg11-31	3	1	4.23701e-07	1.21938e-06
k__Bacteria|p__Bacteroidetes|c__Flavobacteriia|o__Flavobacteriales|f__Flavobacteriaceae|g__Tamlana	4	0	5.64934e-07	0
k__Bacteria|p__Bacteroidetes|c__Flavobacteriia|o__Flavobacteriales|f__Flavobacteriaceae|g__Tamlana|s__Tamlana_sp._UJ94	4	0	5.64934e-07	0
k__Bacteria|p__Bacteroidetes|c__Flavobacteriia|o__Flavobacteriales|f__Flavobacteriaceae|g__Lutibacter	5	1	7.06168e-07	1.21938e-06
k__Bacteria|p__Bacteroidetes|c__Flavobacteriia|o__Flavobacteriales|f__Flavobacteriaceae|g__Lutibacter|s__Lutibacter_sp._LPB0138	0	1	0	1.21938e-06
k__Bacteria|p__Bacteroidetes|c__Flavobacteriia|o__Flavobacteriales|f__Flavobacteriaceae|g__Lutibacter|s__Lutibacter_profundi	5	0	7.06168e-07	0
k__Bacteria|p__Bacteroidetes|c__Flavobacteriia|o__Flavobacteriales|f__Flavobacteriaceae|g__Winogradskyella	5	9	7.06168e-07	1.09744e-05
k__Bacteria|p__Bacteroidetes|c__Flavobacteriia|o__Flavobacteriales|f__Flavobacteriaceae|g__Winogradskyella|s__Winogradskyella_sp._PG-2	1	9	1.41234e-07	1.09744e-05
k__Bacteria|p__Bacteroidetes|c__Flavobacteriia|o__Flavobacteriales|f__Flavobacteriaceae|g__Winogradskyella|s__Winogradskyella_sp._J14-2	2	0	2.82467e-07	0
k__Bacteria|p__Bacteroidetes|c__Flavobacteriia|o__Flavobacteriales|f__Flavobacteriaceae|g__Winogradskyella|s__Winogradskyella_sp._PC-19	2	0	2.82467e-07	0
k__Bacteria|p__Bacteroidetes|c__Flavobacteriia|o__Flavobacteriales|f__Flavobacteriaceae|g__Olleya	8	0	1.12987e-06	0
k__Bacteria|p__Bacteroidetes|c__Flavobacteriia|o__Flavobacteriales|f__Flavobacteriaceae|g__Olleya|s__Olleya_aquimaris	1	0	1.41234e-07	0
k__Bacteria|p__Bacteroidetes|c__Flavobacteriia|o__Flavobacteriales|f__Flavobacteriaceae|g__Olleya|s__Olleya_sp._Bg11-27	7	0	9.88635e-07	0
k__Bacteria|p__Bacteroidetes|c__Flavobacteriia|o__Flavobacteriales|f__Flavobacteriaceae|g__Cellulophaga	9	2	1.2711e-06	2.43875e-06
k__Bacteria|p__Bacteroidetes|c__Flavobacteriia|o__Flavobacteriales|f__Flavobacteriaceae|g__Cellulophaga|s__Cellulophaga_baltica	1	0	1.41234e-07	0
k__Bacteria|p__Bacteroidetes|c__Flavobacteriia|o__Flavobacteriales|f__Flavobacteriaceae|g__Cellulophaga|s__Cellulophaga_lytica	8	2	1.12987e-06	2.43875e-06
k__Bacteria|p__Bacteroidetes|c__Flavobacteriia|o__Flavobacteriales|f__Flavobacteriaceae|g__Nonlabens	11	3	1.55357e-06	3.65813e-06
k__Bacteria|p__Bacteroidetes|c__Flavobacteriia|o__Flavobacteriales|f__Flavobacteriaceae|g__Nonlabens|s__Nonlabens_sp._Hel1_33_55	1	0	1.41234e-07	0
k__Bacteria|p__Bacteroidetes|c__Flavobacteriia|o__Flavobacteriales|f__Flavobacteriaceae|g__Nonlabens|s__Nonlabens_sp._MJ115	2	0	2.82467e-07	0
k__Bacteria|p__Bacteroidetes|c__Flavobacteriia|o__Flavobacteriales|f__Flavobacteriaceae|g__Nonlabens|s__Nonlabens_dokdonensis	3	2	4.23701e-07	2.43875e-06
k__Bacteria|p__Bacteroidetes|c__Flavobacteriia|o__Flavobacteriales|f__Flavobacteriaceae|g__Nonlabens|s__Nonlabens_marinus	4	0	5.64934e-07	0
k__Bacteria|p__Bacteroidetes|c__Flavobacteriia|o__Flavobacteriales|f__Flavobacteriaceae|g__Maribacter	15	0	2.1185e-06	0
k__Bacteria|p__Bacteroidetes|c__Flavobacteriia|o__Flavobacteriales|f__Flavobacteriaceae|g__Maribacter|s__Maribacter_sp._1_2014MBL_MicDiv	1	0	1.41234e-07	0
k__Bacteria|p__Bacteroidetes|c__Flavobacteriia|o__Flavobacteriales|f__Flavobacteriaceae|g__Maribacter|s__Maribacter_sp._HTCC2170	1	0	1.41234e-07	0
k__Bacteria|p__Bacteroidetes|c__Flavobacteriia|o__Flavobacteriales|f__Flavobacteriaceae|g__Maribacter|s__Maribacter_cobaltidurans	13	0	1.83604e-06	0
k__Bacteria|p__Bacteroidetes|c__Flavobacteriia|o__Flavobacteriales|f__Flavobacteriaceae|g__Tenacibaculum	18	0	2.5422e-06	0
k__Bacteria|p__Bacteroidetes|c__Flavobacteriia|o__Flavobacteriales|f__Flavobacteriaceae|g__Tenacibaculum|s__Tenacibaculum_sp._DSM_106434	1	0	1.41234e-07	0
k__Bacteria|p__Bacteroidetes|c__Flavobacteriia|o__Flavobacteriales|f__Flavobacteriaceae|g__Tenacibaculum|s__Tenacibaculum_todarodis	1	0	1.41234e-07	0
k__Bacteria|p__Bacteroidetes|c__Flavobacteriia|o__Flavobacteriales|f__Flavobacteriaceae|g__Tenacibaculum|s__Tenacibaculum_jejuense	2	0	2.82467e-07	0
k__Bacteria|p__Bacteroidetes|c__Flavobacteriia|o__Flavobacteriales|f__Flavobacteriaceae|g__Tenacibaculum|s__Tenacibaculum_dicentrarchi	3	0	4.23701e-07	0
k__Bacteria|p__Bacteroidetes|c__Flavobacteriia|o__Flavobacteriales|f__Flavobacteriaceae|g__Polaribacter	19	10	2.68344e-06	1.21938e-05
k__Bacteria|p__Bacteroidetes|c__Flavobacteriia|o__Flavobacteriales|f__Flavobacteriaceae|g__Polaribacter|s__Polaribacter_reichenbachii	0	2	0	2.43875e-06
k__Bacteria|p__Bacteroidetes|c__Flavobacteriia|o__Flavobacteriales|f__Flavobacteriaceae|g__Polaribacter|s__Polaribacter_sp._KT25b	0	8	0	9.75502e-06
k__Bacteria|p__Bacteroidetes|c__Flavobacteriia|o__Flavobacteriales|f__Flavobacteriaceae|g__Polaribacter|s__Polaribacter_sp._ALD11	2	0	2.82467e-07	0
k__Bacteria|p__Bacteroidetes|c__Flavobacteriia|o__Flavobacteriales|f__Flavobacteriaceae|g__Polaribacter|s__Polaribacter_sp._MED152	2	0	2.82467e-07	0
k__Bacteria|p__Bacteroidetes|c__Flavobacteriia|o__Flavobacteriales|f__Flavobacteriaceae|g__Polaribacter|s__Polaribacter_sp._KT_15	3	0	4.23701e-07	0
k__Bacteria|p__Bacteroidetes|c__Flavobacteriia|o__Flavobacteriales|f__Flavobacteriaceae|g__Polaribacter|s__Polaribacter_vadi	5	0	7.06168e-07	0
k__Bacteria|p__Bacteroidetes|c__Flavobacteriia|o__Flavobacteriales|f__Flavobacteriaceae|s__Flavobacteriaceae_bacterium	1	0	1.41234e-07	0
k__Bacteria|p__Bacteroidetes|c__Flavobacteriia|o__Flavobacteriales|f__Flavobacteriaceae|s__Flavobacteriaceae_bacterium_MAR_2010_188	3	0	4.23701e-07	0
k__Bacteria|p__Bacteroidetes|c__Flavobacteriia|o__Flavobacteriales|f__Flavobacteriaceae|s__Flavobacteriaceae_bacterium_10Alg115	6	0	8.47402e-07	0
k__Bacteria|p__Bacteroidetes|c__Flavobacteriia|o__Flavobacteriales|f__Flavobacteriaceae|s__Flavobacteriaceae_bacterium_3519-10	9	10	1.2711e-06	1.21938e-05
k__Bacteria|p__Bacteroidetes|c__Flavobacteriia|o__Flavobacteriales|f__Flavobacteriaceae|g__Salegentibacter	22	0	3.10714e-06	0
k__Bacteria|p__Bacteroidetes|c__Flavobacteriia|o__Flavobacteriales|f__Flavobacteriaceae|g__Salegentibacter|s__Salegentibacter_salegens	1	0	1.41234e-07	0
k__Bacteria|p__Bacteroidetes|c__Flavobacteriia|o__Flavobacteriales|f__Flavobacteriaceae|g__Salegentibacter|s__Salegentibacter_sp._T436	18	0	2.5422e-06	0
k__Bacteria|p__Bacteroidetes|c__Flavobacteriia|o__Flavobacteriales|f__Flavobacteriaceae|g__Myroides	75	31	1.05925e-05	3.78007e-05
k__Bacteria|p__Bacteroidetes|c__Flavobacteriia|o__Flavobacteriales|f__Flavobacteriaceae|g__Myroides|s__Myroides_sp._ZB35	0	7	0	8.53564e-06
k__Bacteria|p__Bacteroidetes|c__Flavobacteriia|o__Flavobacteriales|f__Flavobacteriaceae|g__Myroides|s__Myroides_profundi	2	0	2.82467e-07	0
k__Bacteria|p__Bacteroidetes|c__Flavobacteriia|o__Flavobacteriales|f__Flavobacteriaceae|g__Myroides|s__Myroides_odoratimimus	30	0	4.23701e-06	0
k__Bacteria|p__Bacteroidetes|c__Flavobacteriia|o__Flavobacteriales|f__Flavobacteriaceae|g__Myroides|s__Myroides_odoratus	32	5	4.51948e-06	6.09689e-06
k__Bacteria|p__Bacteroidetes|c__Flavobacteriia|o__Flavobacteriales|f__Flavobacteriaceae|g__Riemerella	186	48	2.62694e-05	5.85301e-05
k__Bacteria|p__Bacteroidetes|c__Flavobacteriia|o__Flavobacteriales|f__Flavobacteriaceae|g__Riemerella|s__Riemerella_anatipestifer	186	48	2.62694e-05	5.85301e-05
k__Bacteria|p__Bacteroidetes|c__Flavobacteriia|o__Flavobacteriales|f__Flavobacteriaceae|g__Weeksella	258	4	3.64383e-05	4.87751e-06
k__Bacteria|p__Bacteroidetes|c__Flavobacteriia|o__Flavobacteriales|f__Flavobacteriaceae|g__Weeksella|s__Weeksella_virosa	258	4	3.64383e-05	4.87751e-06
k__Bacteria|p__Bacteroidetes|c__Flavobacteriia|o__Flavobacteriales|f__Flavobacteriaceae|g__Aequorivita	319	0	4.50535e-05	0
k__Bacteria|p__Bacteroidetes|c__Flavobacteriia|o__Flavobacteriales|f__Flavobacteriaceae|g__Aequorivita|s__Aequorivita_sublithincola	1	0	1.41234e-07	0
k__Bacteria|p__Bacteroidetes|c__Flavobacteriia|o__Flavobacteriales|f__Flavobacteriaceae|g__Aequorivita|s__Aequorivita_sp._H23M31	318	0	4.49123e-05	0
k__Bacteria|p__Bacteroidetes|c__Flavobacteriia|o__Flavobacteriales|f__Flavobacteriaceae|g__Capnocytophaga	424	270	5.9883e-05	0.000329232
k__Bacteria|p__Bacteroidetes|c__Flavobacteriia|o__Flavobacteriales|f__Flavobacteriaceae|g__Capnocytophaga|s__Capnocytophaga_haemolytica	0	6	0	7.31626e-06
k__Bacteria|p__Bacteroidetes|c__Flavobacteriia|o__Flavobacteriales|f__Flavobacteriaceae|g__Capnocytophaga|s__Capnocytophaga_cynodegmi	1	0	1.41234e-07	0
k__Bacteria|p__Bacteroidetes|c__Flavobacteriia|o__Flavobacteriales|f__Flavobacteriaceae|g__Capnocytophaga|s__Capnocytophaga_stomatis	2	0	2.82467e-07	0
k__Bacteria|p__Bacteroidetes|c__Flavobacteriia|o__Flavobacteriales|f__Flavobacteriaceae|g__Capnocytophaga|s__Capnocytophaga_canimorsus	4	0	5.64934e-07	0
k__Bacteria|p__Bacteroidetes|c__Flavobacteriia|o__Flavobacteriales|f__Flavobacteriaceae|g__Capnocytophaga|s__Capnocytophaga_sp._oral_taxon_323	5	2	7.06168e-07	2.43875e-06
k__Bacteria|p__Bacteroidetes|c__Flavobacteriia|o__Flavobacteriales|f__Flavobacteriaceae|g__Capnocytophaga|s__Capnocytophaga_sp._oral_taxon_878	8	0	1.12987e-06	0
k__Bacteria|p__Bacteroidetes|c__Flavobacteriia|o__Flavobacteriales|f__Flavobacteriaceae|g__Capnocytophaga|s__Capnocytophaga_sp._oral_taxon_864	9	0	1.2711e-06	0
k__Bacteria|p__Bacteroidetes|c__Flavobacteriia|o__Flavobacteriales|f__Flavobacteriaceae|g__Capnocytophaga|s__Capnocytophaga_sp._ChDC_OS43	9	7	1.2711e-06	8.53564e-06
k__Bacteria|p__Bacteroidetes|c__Flavobacteriia|o__Flavobacteriales|f__Flavobacteriaceae|g__Capnocytophaga|s__Capnocytophaga_ochracea	13	0	1.83604e-06	0
k__Bacteria|p__Bacteroidetes|c__Flavobacteriia|o__Flavobacteriales|f__Flavobacteriaceae|g__Capnocytophaga|s__Capnocytophaga_sputigena	74	33	1.04513e-05	4.02395e-05
k__Bacteria|p__Bacteroidetes|c__Flavobacteriia|o__Flavobacteriales|f__Flavobacteriaceae|g__Capnocytophaga|s__Capnocytophaga_gingivalis	88	51	1.24286e-05	6.21883e-05
k__Bacteria|p__Bacteroidetes|c__Flavobacteriia|o__Flavobacteriales|f__Flavobacteriaceae|g__Capnocytophaga|s__Capnocytophaga_leadbetteri	158	55	2.23149e-05	6.70658e-05
k__Bacteria|p__Bacteroidetes|c__Flavobacteriia|o__Flavobacteriales|f__Flavobacteriaceae|g__Elizabethkingia	3791	114	0.000535417	0.000139009
k__Bacteria|p__Bacteroidetes|c__Flavobacteriia|o__Flavobacteriales|f__Flavobacteriaceae|g__Elizabethkingia|s__Elizabethkingia_miricola	31	0	4.37824e-06	0
k__Bacteria|p__Bacteroidetes|c__Flavobacteriia|o__Flavobacteriales|f__Flavobacteriaceae|g__Elizabethkingia|s__Elizabethkingia_bruuniana	35	14	4.94318e-06	1.70713e-05
k__Bacteria|p__Bacteroidetes|c__Flavobacteriia|o__Flavobacteriales|f__Flavobacteriaceae|g__Elizabethkingia|s__Elizabethkingia_sp._JS20170427COW	69	0	9.74512e-06	0
k__Bacteria|p__Bacteroidetes|c__Flavobacteriia|o__Flavobacteriales|f__Flavobacteriaceae|g__Elizabethkingia|s__Elizabethkingia_sp._2-6	100	0	1.41234e-05	0
k__Bacteria|p__Bacteroidetes|c__Flavobacteriia|o__Flavobacteriales|f__Flavobacteriaceae|g__Elizabethkingia|s__Elizabethkingia_meningoseptica	108	0	1.52532e-05	0
k__Bacteria|p__Bacteroidetes|c__Flavobacteriia|o__Flavobacteriales|f__Flavobacteriaceae|g__Elizabethkingia|s__Elizabethkingia_anophelis	226	98	3.19188e-05	0.000119499
k__Bacteria|p__Bacteroidetes|c__Flavobacteriia|o__Flavobacteriales|f__Flavobacteriaceae|g__Elizabethkingia|s__Elizabethkingia_ursingii	2448	0	0.00034574	0
k__Bacteria|p__Bacteroidetes|c__Flavobacteriia|o__Flavobacteriales|f__Flavobacteriaceae|g__Flavobacterium	7408	328	0.00104626	0.000399956
k__Bacteria|p__Bacteroidetes|c__Flavobacteriia|o__Flavobacteriales|f__Flavobacteriaceae|g__Flavobacterium|s__Flavobacterium_arcticum	1	0	1.41234e-07	0
k__Bacteria|p__Bacteroidetes|c__Flavobacteriia|o__Flavobacteriales|f__Flavobacteriaceae|g__Flavobacterium|s__Flavobacterium_magnum	1	0	1.41234e-07	0
k__Bacteria|p__Bacteroidetes|c__Flavobacteriia|o__Flavobacteriales|f__Flavobacteriaceae|g__Flavobacterium|s__Flavobacterium_pallidum	1	0	1.41234e-07	0
k__Bacteria|p__Bacteroidetes|c__Flavobacteriia|o__Flavobacteriales|f__Flavobacteriaceae|g__Flavobacterium|s__Flavobacterium_faecale	5	0	7.06168e-07	0
k__Bacteria|p__Bacteroidetes|c__Flavobacteriia|o__Flavobacteriales|f__Flavobacteriaceae|g__Flavobacterium|s__Flavobacterium_gilvum	6	0	8.47402e-07	0
k__Bacteria|p__Bacteroidetes|c__Flavobacteriia|o__Flavobacteriales|f__Flavobacteriaceae|g__Flavobacterium|s__Flavobacterium_crassostreae	8	0	1.12987e-06	0
k__Bacteria|p__Bacteroidetes|c__Flavobacteriia|o__Flavobacteriales|f__Flavobacteriaceae|g__Flavobacterium|s__Flavobacterium_sp._GS13	10	7	1.41234e-06	8.53564e-06
k__Bacteria|p__Bacteroidetes|c__Flavobacteriia|o__Flavobacteriales|f__Flavobacteriaceae|g__Flavobacterium|s__Flavobacterium_branchiophilum	11	166	1.55357e-06	0.000202417
k__Bacteria|p__Bacteroidetes|c__Flavobacteriia|o__Flavobacteriales|f__Flavobacteriaceae|g__Flavobacterium|s__Flavobacterium_commune	13	20	1.83604e-06	2.43875e-05
k__Bacteria|p__Bacteroidetes|c__Flavobacteriia|o__Flavobacteriales|f__Flavobacteriaceae|g__Flavobacterium|s__Flavobacterium_sp._GS03	16	0	2.25974e-06	0
k__Bacteria|p__Bacteroidetes|c__Flavobacteriia|o__Flavobacteriales|f__Flavobacteriaceae|g__Flavobacterium|s__Flavobacterium_album	20	0	2.82467e-06	0
k__Bacteria|p__Bacteroidetes|c__Flavobacteriia|o__Flavobacteriales|f__Flavobacteriaceae|g__Flavobacterium|s__Flavobacterium_sp._CJ74	21	4	2.96591e-06	4.87751e-06
k__Bacteria|p__Bacteroidetes|c__Flavobacteriia|o__Flavobacteriales|f__Flavobacteriaceae|g__Flavobacterium|s__Flavobacterium_indicum	27	9	3.81331e-06	1.09744e-05
k__Bacteria|p__Bacteroidetes|c__Flavobacteriia|o__Flavobacteriales|f__Flavobacteriaceae|g__Flavobacterium|s__Flavobacterium_columnare	31	7	4.37824e-06	8.53564e-06
k__Bacteria|p__Bacteroidetes|c__Flavobacteriia|o__Flavobacteriales|f__Flavobacteriaceae|g__Flavobacterium|s__Flavobacterium_psychrophilum	39	1	5.50811e-06	1.21938e-06
k__Bacteria|p__Bacteroidetes|c__Flavobacteriia|o__Flavobacteriales|f__Flavobacteriaceae|g__Flavobacterium|s__Flavobacterium_sp._140616W15	53	0	7.48538e-06	0
k__Bacteria|p__Bacteroidetes|c__Flavobacteriia|o__Flavobacteriales|f__Flavobacteriaceae|g__Flavobacterium|s__Flavobacterium_kingsejongi	60	0	8.47402e-06	0
k__Bacteria|p__Bacteroidetes|c__Flavobacteriia|o__Flavobacteriales|f__Flavobacteriaceae|g__Flavobacterium|s__Flavobacterium_sediminis	94	0	1.3276e-05	0
k__Bacteria|p__Bacteroidetes|c__Flavobacteriia|o__Flavobacteriales|f__Flavobacteriaceae|g__Flavobacterium|s__Flavobacterium_johnsoniae	441	4	6.2284e-05	4.87751e-06
k__Bacteria|p__Bacteroidetes|c__Flavobacteriia|o__Flavobacteriales|f__Flavobacteriaceae|g__Flavobacterium|s__Flavobacterium_sp._HYN0086	641	2	9.05307e-05	2.43875e-06
k__Bacteria|p__Bacteroidetes|c__Flavobacteriia|o__Flavobacteriales|f__Flavobacteriaceae|g__Flavobacterium|s__Flavobacterium_anhuiense	723	11	0.000102112	1.34132e-05
k__Bacteria|p__Bacteroidetes|c__Flavobacteriia|o__Flavobacteriales|f__Flavobacteriaceae|g__Flavobacterium|s__Flavobacterium_crocinum	801	10	0.000113128	1.21938e-05
k__Bacteria|p__Bacteroidetes|c__Flavobacteriia|o__Flavobacteriales|f__Flavobacteriaceae|g__Chryseobacterium	31869	4226	0.00450097	0.00515309
k__Bacteria|p__Bacteroidetes|c__Flavobacteriia|o__Flavobacteriales|f__Flavobacteriaceae|g__Chryseobacterium|s__Chryseobacterium_antarcticum	8	1	1.12987e-06	1.21938e-06
k__Bacteria|p__Bacteroidetes|c__Flavobacteriia|o__Flavobacteriales|f__Flavobacteriaceae|g__Chryseobacterium|s__Chryseobacterium_sp._H3001	9	37	1.2711e-06	4.5117e-05
k__Bacteria|p__Bacteroidetes|c__Flavobacteriia|o__Flavobacteriales|f__Flavobacteriaceae|g__Chryseobacterium|s__Chryseobacterium_jeonii	16	0	2.25974e-06	0
k__Bacteria|p__Bacteroidetes|c__Flavobacteriia|o__Flavobacteriales|f__Flavobacteriaceae|g__Chryseobacterium|s__Chryseobacterium_sp._G0186	21	0	2.96591e-06	0
k__Bacteria|p__Bacteroidetes|c__Flavobacteriia|o__Flavobacteriales|f__Flavobacteriaceae|g__Chryseobacterium|s__Chryseobacterium_sp._NBC122	27	13	3.81331e-06	1.58519e-05
k__Bacteria|p__Bacteroidetes|c__Flavobacteriia|o__Flavobacteriales|f__Flavobacteriaceae|g__Chryseobacterium|s__Chryseobacterium_sp._17S1E7	27	0	3.81331e-06	0
k__Bacteria|p__Bacteroidetes|c__Flavobacteriia|o__Flavobacteriales|f__Flavobacteriaceae|g__Chryseobacterium|s__Chryseobacterium_joostei	29	0	4.09577e-06	0
k__Bacteria|p__Bacteroidetes|c__Flavobacteriia|o__Flavobacteriales|f__Flavobacteriaceae|g__Chryseobacterium|s__Chryseobacterium_piperi	32	6	4.51948e-06	7.31626e-06
k__Bacteria|p__Bacteroidetes|c__Flavobacteriia|o__Flavobacteriales|f__Flavobacteriaceae|g__Chryseobacterium|s__Chryseobacterium_lactis	39	2	5.50811e-06	2.43875e-06
k__Bacteria|p__Bacteroidetes|c__Flavobacteriia|o__Flavobacteriales|f__Flavobacteriaceae|g__Chryseobacterium|s__Chryseobacterium_sp._6424	40	156	5.64934e-06	0.000190223
k__Bacteria|p__Bacteroidetes|c__Flavobacteriia|o__Flavobacteriales|f__Flavobacteriaceae|g__Chryseobacterium|s__Chryseobacterium_carnis	41	86	5.79058e-06	0.000104866
k__Bacteria|p__Bacteroidetes|c__Flavobacteriia|o__Flavobacteriales|f__Flavobacteriaceae|g__Chryseobacterium|s__Chryseobacterium_sp._G0162	45	0	6.35551e-06	0
k__Bacteria|p__Bacteroidetes|c__Flavobacteriia|o__Flavobacteriales|f__Flavobacteriaceae|g__Chryseobacterium|s__Chryseobacterium_gallinarum	47	1	6.63798e-06	1.21938e-06
k__Bacteria|p__Bacteroidetes|c__Flavobacteriia|o__Flavobacteriales|f__Flavobacteriaceae|g__Chryseobacterium|s__Chryseobacterium_sp._StRB126	61	0	8.61525e-06	0
k__Bacteria|p__Bacteroidetes|c__Flavobacteriia|o__Flavobacteriales|f__Flavobacteriaceae|g__Chryseobacterium|s__Chryseobacterium_bernardetii	69	2	9.74512e-06	2.43875e-06
k__Bacteria|p__Bacteroidetes|c__Flavobacteriia|o__Flavobacteriales|f__Flavobacteriaceae|g__Chryseobacterium|s__Chryseobacterium_nakagawai	69	0	9.74512e-06	0
k__Bacteria|p__Bacteroidetes|c__Flavobacteriia|o__Flavobacteriales|f__Flavobacteriaceae|g__Chryseobacterium|s__Chryseobacterium_arthrosphaerae	82	74	1.15812e-05	9.02339e-05
k__Bacteria|p__Bacteroidetes|c__Flavobacteriia|o__Flavobacteriales|f__Flavobacteriaceae|g__Chryseobacterium|s__Chryseobacterium_glaciei	199	137	2.81055e-05	0.000167055
k__Bacteria|p__Bacteroidetes|c__Flavobacteriia|o__Flavobacteriales|f__Flavobacteriaceae|g__Chryseobacterium|s__Chryseobacterium_sp._IHB_B_17019	244	3	3.4461e-05	3.65813e-06
k__Bacteria|p__Bacteroidetes|c__Flavobacteriia|o__Flavobacteriales|f__Flavobacteriaceae|g__Chryseobacterium|s__Chryseobacterium_carnipullorum	246	17	3.47435e-05	2.07294e-05
k__Bacteria|p__Bacteroidetes|c__Flavobacteriia|o__Flavobacteriales|f__Flavobacteriaceae|g__Chryseobacterium|s__Chryseobacterium_gleum	255	6	3.60146e-05	7.31626e-06
k__Bacteria|p__Bacteroidetes|c__Flavobacteriia|o__Flavobacteriales|f__Flavobacteriaceae|g__Chryseobacterium|s__Chryseobacterium_camelliae	272	73	3.84155e-05	8.90146e-05
k__Bacteria|p__Bacteroidetes|c__Flavobacteriia|o__Flavobacteriales|f__Flavobacteriaceae|g__Chryseobacterium|s__Chryseobacterium_shandongense	368	29	5.1974e-05	3.53619e-05
k__Bacteria|p__Bacteroidetes|c__Flavobacteriia|o__Flavobacteriales|f__Flavobacteriaceae|g__Chryseobacterium|s__Chryseobacterium_sp._G0201	368	0	5.1974e-05	0
k__Bacteria|p__Bacteroidetes|c__Flavobacteriia|o__Flavobacteriales|f__Flavobacteriaceae|g__Chryseobacterium|s__Chryseobacterium_sp._T16E-39	409	0	5.77645e-05	0
k__Bacteria|p__Bacteroidetes|c__Flavobacteriia|o__Flavobacteriales|f__Flavobacteriaceae|g__Chryseobacterium|s__Chryseobacterium_indologenes	504	43	7.11817e-05	5.24332e-05
k__Bacteria|p__Bacteroidetes|c__Flavobacteriia|o__Flavobacteriales|f__Flavobacteriaceae|g__Chryseobacterium|s__Chryseobacterium_sp._F5649	926	105	0.000130782	0.000128035
k__Bacteria|p__Bacteroidetes|c__Flavobacteriia|o__Flavobacteriales|f__Flavobacteriaceae|g__Chryseobacterium|s__Chryseobacterium_sp._3008163	928	14	0.000131065	1.70713e-05
k__Bacteria|p__Bacteroidetes|c__Flavobacteriia|o__Flavobacteriales|f__Flavobacteriaceae|g__Chryseobacterium|s__Chryseobacterium_sp._H6466	1038	107	0.0001466	0.000130473
k__Bacteria|p__Bacteroidetes|c__Flavobacteriia|o__Flavobacteriales|f__Flavobacteriaceae|g__Chryseobacterium|s__Chryseobacterium_haifense	1100	83	0.000155357	0.000101208
k__Bacteria|p__Bacteroidetes|c__Flavobacteriia|o__Flavobacteriales|f__Flavobacteriaceae|g__Chryseobacterium|s__Chryseobacterium_balustinum	1310	35	0.000185016	4.26782e-05
k__Bacteria|p__Bacteroidetes|c__Flavobacteriia|o__Flavobacteriales|f__Flavobacteriaceae|g__Chryseobacterium|s__Chryseobacterium_taklimakanense	1506	344	0.000212698	0.000419466
k__Bacteria|p__Bacteroidetes|c__Flavobacteriia|o__Flavobacteriales|f__Flavobacteriaceae|g__Chryseobacterium|s__Chryseobacterium_indoltheticum	1548	267	0.00021863	0.000325574
k__Bacteria|p__Bacteroidetes|c__Flavobacteriia|o__Flavobacteriales|f__Flavobacteriaceae|g__Cloacibacterium	112002	7978	0.0158184	0.00972819
k__Bacteria|p__Bacteroidetes|c__Flavobacteriia|o__Flavobacteriales|f__Flavobacteriaceae|g__Cloacibacterium|s__Cloacibacterium_normanense	112002	7978	0.0158184	0.00972819
k__Bacteria|g__Thermobaculum	2	0	2.82467e-07	0
k__Bacteria|g__Thermobaculum|s__Thermobaculum_terrenum	2	0	2.82467e-07	0
k__Bacteria|p__Armatimonadetes	22	50	3.10714e-06	6.09689e-05
k__Bacteria|p__Armatimonadetes|c__Fimbriimonadia	1	40	1.41234e-07	4.87751e-05
k__Bacteria|p__Armatimonadetes|c__Fimbriimonadia|o__Fimbriimonadales	1	40	1.41234e-07	4.87751e-05
k__Bacteria|p__Armatimonadetes|c__Fimbriimonadia|o__Fimbriimonadales|f__Fimbriimonadaceae	1	40	1.41234e-07	4.87751e-05
k__Bacteria|p__Armatimonadetes|c__Fimbriimonadia|o__Fimbriimonadales|f__Fimbriimonadaceae|g__Fimbriimonas	1	40	1.41234e-07	4.87751e-05
k__Bacteria|p__Armatimonadetes|c__Fimbriimonadia|o__Fimbriimonadales|f__Fimbriimonadaceae|g__Fimbriimonas|s__Fimbriimonas_ginsengisoli	1	40	1.41234e-07	4.87751e-05
k__Bacteria|p__Armatimonadetes|c__Chthonomonadetes	21	10	2.96591e-06	1.21938e-05
k__Bacteria|p__Armatimonadetes|c__Chthonomonadetes|o__Chthonomonadales	21	10	2.96591e-06	1.21938e-05
k__Bacteria|p__Armatimonadetes|c__Chthonomonadetes|o__Chthonomonadales|f__Chthonomonadaceae	21	10	2.96591e-06	1.21938e-05
k__Bacteria|p__Armatimonadetes|c__Chthonomonadetes|o__Chthonomonadales|f__Chthonomonadaceae|g__Chthonomonas	21	10	2.96591e-06	1.21938e-05
k__Bacteria|p__Armatimonadetes|c__Chthonomonadetes|o__Chthonomonadales|f__Chthonomonadaceae|g__Chthonomonas|s__Chthonomonas_calidirosea	21	10	2.96591e-06	1.21938e-05
k__Bacteria|p__Tenericutes	42	120	5.93181e-06	0.000146325
k__Bacteria|p__Tenericutes|s__Tenericutes_bacterium_MZ-XQ	1	0	1.41234e-07	0
k__Bacteria|p__Tenericutes|c__Mollicutes	39	120	5.50811e-06	0.000146325
k__Bacteria|p__Tenericutes|c__Mollicutes|o__Acholeplasmatales	1	26	1.41234e-07	3.17038e-05
k__Bacteria|p__Tenericutes|c__Mollicutes|o__Acholeplasmatales|f__Acholeplasmataceae	1	26	1.41234e-07	3.17038e-05
k__Bacteria|p__Tenericutes|c__Mollicutes|o__Acholeplasmatales|f__Acholeplasmataceae|g__Candidatus_Phytoplasma	0	24	0	2.92651e-05
k__Bacteria|p__Tenericutes|c__Mollicutes|o__Acholeplasmatales|f__Acholeplasmataceae|g__Acholeplasma	1	2	1.41234e-07	2.43875e-06
k__Bacteria|p__Tenericutes|c__Mollicutes|o__Acholeplasmatales|f__Acholeplasmataceae|g__Acholeplasma|s__Acholeplasma_axanthum	1	0	1.41234e-07	0
k__Bacteria|p__Tenericutes|c__Mollicutes|o__Entomoplasmatales	7	2	9.88635e-07	2.43875e-06
k__Bacteria|p__Tenericutes|c__Mollicutes|o__Entomoplasmatales|f__Entomoplasmataceae	2	0	2.82467e-07	0
k__Bacteria|p__Tenericutes|c__Mollicutes|o__Entomoplasmatales|f__Entomoplasmataceae|g__Mesoplasma	2	0	2.82467e-07	0
k__Bacteria|p__Tenericutes|c__Mollicutes|o__Entomoplasmatales|f__Entomoplasmataceae|g__Mesoplasma|s__Mesoplasma_florum	1	0	1.41234e-07	0
k__Bacteria|p__Tenericutes|c__Mollicutes|o__Entomoplasmatales|f__Entomoplasmataceae|g__Mesoplasma|s__Mesoplasma_entomophilum	1	0	1.41234e-07	0
k__Bacteria|p__Tenericutes|c__Mollicutes|o__Entomoplasmatales|f__Spiroplasmataceae	4	2	5.64934e-07	2.43875e-06
k__Bacteria|p__Tenericutes|c__Mollicutes|o__Entomoplasmatales|f__Spiroplasmataceae|g__Spiroplasma	4	2	5.64934e-07	2.43875e-06
k__Bacteria|p__Tenericutes|c__Mollicutes|o__Entomoplasmatales|f__Spiroplasmataceae|g__Spiroplasma|s__Spiroplasma_phoeniceum	1	0	1.41234e-07	0
k__Bacteria|p__Tenericutes|c__Mollicutes|o__Mycoplasmatales	31	90	4.37824e-06	0.000109744
k__Bacteria|p__Tenericutes|c__Mollicutes|o__Mycoplasmatales|f__Mycoplasmataceae	31	90	4.37824e-06	0.000109744
k__Bacteria|p__Tenericutes|c__Mollicutes|o__Mycoplasmatales|f__Mycoplasmataceae|g__Ureaplasma	2	0	2.82467e-07	0
k__Bacteria|p__Tenericutes|c__Mollicutes|o__Mycoplasmatales|f__Mycoplasmataceae|g__Ureaplasma|s__Ureaplasma_urealyticum	2	0	2.82467e-07	0
k__Bacteria|p__Tenericutes|c__Mollicutes|o__Mycoplasmatales|f__Mycoplasmataceae|g__Mycoplasma	29	90	4.09577e-06	0.000109744
k__Bacteria|p__Tenericutes|c__Mollicutes|o__Mycoplasmatales|f__Mycoplasmataceae|g__Mycoplasma|s__Mycoplasma_crocodyli	0	1	0	1.21938e-06
k__Bacteria|p__Tenericutes|c__Mollicutes|o__Mycoplasmatales|f__Mycoplasmataceae|g__Mycoplasma|s__Mycoplasma_iowae	0	1	0	1.21938e-06
k__Bacteria|p__Tenericutes|c__Mollicutes|o__Mycoplasmatales|f__Mycoplasmataceae|g__Mycoplasma|s__Mycoplasma_hyorhinis	0	51	0	6.21883e-05
k__Bacteria|p__Tenericutes|c__Mollicutes|o__Mycoplasmatales|f__Mycoplasmataceae|g__Mycoplasma|s__Mycoplasma_anseris	1	0	1.41234e-07	0
k__Bacteria|p__Tenericutes|c__Mollicutes|o__Mycoplasmatales|f__Mycoplasmataceae|g__Mycoplasma|s__Mycoplasma_parvum	1	0	1.41234e-07	0
k__Bacteria|p__Tenericutes|c__Mollicutes|o__Mycoplasmatales|f__Mycoplasmataceae|g__Mycoplasma|s__Mycoplasma_arginini	1	0	1.41234e-07	0
k__Bacteria|p__Tenericutes|c__Mollicutes|o__Mycoplasmatales|f__Mycoplasmataceae|g__Mycoplasma|s__Mycoplasma_gallisepticum	1	0	1.41234e-07	0
k__Bacteria|p__Tenericutes|c__Mollicutes|o__Mycoplasmatales|f__Mycoplasmataceae|g__Mycoplasma|s__Mycoplasma_suis	2	0	2.82467e-07	0
k__Bacteria|p__Tenericutes|c__Mollicutes|o__Mycoplasmatales|f__Mycoplasmataceae|g__Mycoplasma|s__Mycoplasma_salivarium	16	0	2.25974e-06	0
k__Bacteria|p__Chloroflexi	271	114	3.82743e-05	0.000139009
k__Bacteria|p__Chloroflexi|c__Thermomicrobia	1	11	1.41234e-07	1.34132e-05
k__Bacteria|p__Chloroflexi|c__Thermomicrobia|o__Thermomicrobiales	0	1	0	1.21938e-06
k__Bacteria|p__Chloroflexi|c__Thermomicrobia|o__Thermomicrobiales|f__Thermomicrobiaceae	0	1	0	1.21938e-06
k__Bacteria|p__Chloroflexi|c__Thermomicrobia|o__Thermomicrobiales|f__Thermomicrobiaceae|g__Thermomicrobium	0	1	0	1.21938e-06
k__Bacteria|p__Chloroflexi|c__Thermomicrobia|o__Thermomicrobiales|f__Thermomicrobiaceae|g__Thermomicrobium|s__Thermomicrobium_roseum	0	1	0	1.21938e-06
k__Bacteria|p__Chloroflexi|c__Thermomicrobia|o__Sphaerobacterales	1	0	1.41234e-07	0
k__Bacteria|p__Chloroflexi|c__Thermomicrobia|o__Sphaerobacterales|f__Sphaerobacteraceae	1	0	1.41234e-07	0
k__Bacteria|p__Chloroflexi|c__Thermomicrobia|o__Sphaerobacterales|f__Sphaerobacteraceae|g__Sphaerobacter	1	0	1.41234e-07	0
k__Bacteria|p__Chloroflexi|c__Thermomicrobia|o__Sphaerobacterales|f__Sphaerobacteraceae|g__Sphaerobacter|s__Sphaerobacter_thermophilus	1	0	1.41234e-07	0
k__Bacteria|p__Chloroflexi|c__Caldilineae	2	0	2.82467e-07	0
k__Bacteria|p__Chloroflexi|c__Caldilineae|o__Caldilineales	2	0	2.82467e-07	0
k__Bacteria|p__Chloroflexi|c__Caldilineae|o__Caldilineales|f__Caldilineaceae	2	0	2.82467e-07	0
k__Bacteria|p__Chloroflexi|c__Caldilineae|o__Caldilineales|f__Caldilineaceae|g__Caldilinea	2	0	2.82467e-07	0
k__Bacteria|p__Chloroflexi|c__Caldilineae|o__Caldilineales|f__Caldilineaceae|g__Caldilinea|s__Caldilinea_aerophila	2	0	2.82467e-07	0
k__Bacteria|p__Chloroflexi|c__Anaerolineae	2	70	2.82467e-07	8.53564e-05
k__Bacteria|p__Chloroflexi|c__Anaerolineae|o__Anaerolineales	2	70	2.82467e-07	8.53564e-05
k__Bacteria|p__Chloroflexi|c__Anaerolineae|o__Anaerolineales|f__Anaerolineaceae	2	70	2.82467e-07	8.53564e-05
k__Bacteria|p__Chloroflexi|c__Anaerolineae|o__Anaerolineales|f__Anaerolineaceae|s__Anaerolineaceae_bacterium_oral_taxon_439	0	9	0	1.09744e-05
k__Bacteria|p__Chloroflexi|c__Anaerolineae|o__Anaerolineales|f__Anaerolineaceae|g__Brevefilum	0	17	0	2.07294e-05
k__Bacteria|p__Chloroflexi|c__Anaerolineae|o__Anaerolineales|f__Anaerolineaceae|g__Brevefilum|s__Brevefilum_fermentans	0	17	0	2.07294e-05
k__Bacteria|p__Chloroflexi|c__Anaerolineae|o__Anaerolineales|f__Anaerolineaceae|g__Anaerolinea	2	0	2.82467e-07	0
k__Bacteria|p__Chloroflexi|c__Anaerolineae|o__Anaerolineales|f__Anaerolineaceae|g__Anaerolinea|s__Anaerolinea_thermophila	2	0	2.82467e-07	0
k__Bacteria|p__Chloroflexi|c__Ktedonobacteria	3	0	4.23701e-07	0
k__Bacteria|p__Chloroflexi|c__Ktedonobacteria|o__Ktedonobacterales	3	0	4.23701e-07	0
k__Bacteria|p__Chloroflexi|c__Ktedonobacteria|o__Ktedonobacterales|s__Ktedonobacterales_bacterium_SCAWS-G2	3	0	4.23701e-07	0
k__Bacteria|p__Chloroflexi|c__Dehalococcoidia	4	11	5.64934e-07	1.34132e-05
k__Bacteria|p__Chloroflexi|c__Dehalococcoidia|o__Dehalococcoidales	2	10	2.82467e-07	1.21938e-05
k__Bacteria|p__Chloroflexi|c__Dehalococcoidia|o__Dehalococcoidales|f__Dehalococcoidaceae	2	10	2.82467e-07	1.21938e-05
k__Bacteria|p__Chloroflexi|c__Dehalococcoidia|o__Dehalococcoidales|f__Dehalococcoidaceae|g__Dehalococcoides	2	10	2.82467e-07	1.21938e-05
k__Bacteria|p__Chloroflexi|c__Dehalococcoidia|o__Dehalococcoidales|f__Dehalococcoidaceae|g__Dehalococcoides|s__Dehalococcoides_mccartyi	2	0	2.82467e-07	0
k__Bacteria|p__Chloroflexi|c__Dehalococcoidia|g__Dehalogenimonas	2	1	2.82467e-07	1.21938e-06
k__Bacteria|p__Chloroflexi|c__Dehalococcoidia|g__Dehalogenimonas|s__Dehalogenimonas_formicexedens	1	1	1.41234e-07	1.21938e-06
k__Bacteria|p__Chloroflexi|c__Dehalococcoidia|g__Dehalogenimonas|s__Dehalogenimonas_lykanthroporepellens	1	0	1.41234e-07	0
k__Bacteria|p__Chloroflexi|c__Chloroflexia	11	6	1.55357e-06	7.31626e-06
k__Bacteria|p__Chloroflexi|c__Chloroflexia|o__Chloroflexales	11	6	1.55357e-06	7.31626e-06
k__Bacteria|p__Chloroflexi|c__Chloroflexia|o__Chloroflexales|f__Chloroflexaceae	4	0	5.64934e-07	0
k__Bacteria|p__Chloroflexi|c__Chloroflexia|o__Chloroflexales|f__Chloroflexaceae|g__Chloroflexus	4	0	5.64934e-07	0
k__Bacteria|p__Chloroflexi|c__Chloroflexia|o__Chloroflexales|f__Chloroflexaceae|g__Chloroflexus|s__Chloroflexus_aurantiacus	4	0	5.64934e-07	0
k__Bacteria|p__Chloroflexi|c__Chloroflexia|o__Chloroflexales|f__Roseiflexaceae	7	0	9.88635e-07	0
k__Bacteria|p__Chloroflexi|c__Chloroflexia|o__Chloroflexales|f__Roseiflexaceae|g__Roseiflexus	7	0	9.88635e-07	0
k__Bacteria|p__Chloroflexi|c__Chloroflexia|o__Chloroflexales|f__Roseiflexaceae|g__Roseiflexus|s__Roseiflexus_castenholzii	1	0	1.41234e-07	0
k__Bacteria|p__Chloroflexi|c__Chloroflexia|o__Chloroflexales|f__Roseiflexaceae|g__Roseiflexus|s__Roseiflexus_sp._RS-1	5	0	7.06168e-07	0
k__Bacteria|p__Chloroflexi|c__Ardenticatenia	243	3	3.43198e-05	3.65813e-06
k__Bacteria|p__Chloroflexi|c__Ardenticatenia|o__Ardenticatenales	243	3	3.43198e-05	3.65813e-06
k__Bacteria|p__Chloroflexi|c__Ardenticatenia|o__Ardenticatenales|f__Ardenticatenaceae	243	3	3.43198e-05	3.65813e-06
k__Bacteria|p__Chloroflexi|c__Ardenticatenia|o__Ardenticatenales|f__Ardenticatenaceae|g__Candidatus_Promineofilum	243	3	3.43198e-05	3.65813e-06
k__Bacteria|p__Chloroflexi|c__Ardenticatenia|o__Ardenticatenales|f__Ardenticatenaceae|g__Candidatus_Promineofilum|s__Candidatus_Promineofilum_breve	243	3	3.43198e-05	3.65813e-06
k__Bacteria|p__Cyanobacteria	409	2544	5.77645e-05	0.0031021
k__Bacteria|p__Cyanobacteria|o__Pleurocapsales	0	4	0	4.87751e-06
k__Bacteria|p__Cyanobacteria|o__Pleurocapsales|f__Dermocarpellaceae	0	4	0	4.87751e-06
k__Bacteria|p__Cyanobacteria|o__Pleurocapsales|f__Dermocarpellaceae|g__Stanieria	0	4	0	4.87751e-06
k__Bacteria|p__Cyanobacteria|o__Pleurocapsales|f__Dermocarpellaceae|g__Stanieria|s__Stanieria_cyanosphaera	0	4	0	4.87751e-06
k__Bacteria|p__Cyanobacteria|o__Chroococcidiopsidales	0	35	0	4.26782e-05
k__Bacteria|p__Cyanobacteria|o__Chroococcidiopsidales|f__Chroococcidiopsidaceae	0	35	0	4.26782e-05
k__Bacteria|p__Cyanobacteria|o__Chroococcidiopsidales|f__Chroococcidiopsidaceae|g__Chroococcidiopsis	0	35	0	4.26782e-05
k__Bacteria|p__Cyanobacteria|o__Chroococcidiopsidales|f__Chroococcidiopsidaceae|g__Chroococcidiopsis|s__Chroococcidiopsis_thermalis	0	35	0	4.26782e-05
k__Bacteria|p__Cyanobacteria|c__Gloeobacteria	1	14	1.41234e-07	1.70713e-05
k__Bacteria|p__Cyanobacteria|c__Gloeobacteria|o__Gloeobacterales	1	14	1.41234e-07	1.70713e-05
k__Bacteria|p__Cyanobacteria|c__Gloeobacteria|o__Gloeobacterales|f__Gloeobacteraceae	1	14	1.41234e-07	1.70713e-05
k__Bacteria|p__Cyanobacteria|c__Gloeobacteria|o__Gloeobacterales|f__Gloeobacteraceae|g__Gloeobacter	1	14	1.41234e-07	1.70713e-05
k__Bacteria|p__Cyanobacteria|c__Gloeobacteria|o__Gloeobacterales|f__Gloeobacteraceae|g__Gloeobacter|s__Gloeobacter_kilaueensis	0	14	0	1.70713e-05
k__Bacteria|p__Cyanobacteria|c__Gloeobacteria|o__Gloeobacterales|f__Gloeobacteraceae|g__Gloeobacter|s__Gloeobacter_violaceus	1	0	1.41234e-07	0
k__Bacteria|p__Cyanobacteria|o__Synechococcales	24	56	3.38961e-06	6.82851e-05
k__Bacteria|p__Cyanobacteria|o__Synechococcales|f__Leptolyngbyaceae	1	0	1.41234e-07	0
k__Bacteria|p__Cyanobacteria|o__Synechococcales|f__Leptolyngbyaceae|g__Leptolyngbya	1	0	1.41234e-07	0
k__Bacteria|p__Cyanobacteria|o__Synechococcales|f__Leptolyngbyaceae|g__Leptolyngbya|s__Leptolyngbya_sp._O-77	1	0	1.41234e-07	0
k__Bacteria|p__Cyanobacteria|o__Synechococcales|f__Chamaesiphonaceae	1	1	1.41234e-07	1.21938e-06
k__Bacteria|p__Cyanobacteria|o__Synechococcales|f__Chamaesiphonaceae|g__Chamaesiphon	1	1	1.41234e-07	1.21938e-06
k__Bacteria|p__Cyanobacteria|o__Synechococcales|f__Chamaesiphonaceae|g__Chamaesiphon|s__Chamaesiphon_minutus	1	1	1.41234e-07	1.21938e-06
k__Bacteria|p__Cyanobacteria|o__Synechococcales|f__Acaryochloridaceae	1	0	1.41234e-07	0
k__Bacteria|p__Cyanobacteria|o__Synechococcales|f__Acaryochloridaceae|g__Acaryochloris	1	0	1.41234e-07	0
k__Bacteria|p__Cyanobacteria|o__Synechococcales|f__Acaryochloridaceae|g__Acaryochloris|s__Acaryochloris_marina	1	0	1.41234e-07	0
k__Bacteria|p__Cyanobacteria|o__Synechococcales|f__Prochloraceae	2	3	2.82467e-07	3.65813e-06
k__Bacteria|p__Cyanobacteria|o__Synechococcales|f__Prochloraceae|g__Prochlorococcus	2	3	2.82467e-07	3.65813e-06
k__Bacteria|p__Cyanobacteria|o__Synechococcales|f__Prochloraceae|g__Prochlorococcus|s__Prochlorococcus_marinus	0	3	0	3.65813e-06
k__Bacteria|p__Cyanobacteria|o__Synechococcales|f__Pseudanabaenaceae	3	2	4.23701e-07	2.43875e-06
k__Bacteria|p__Cyanobacteria|o__Synechococcales|f__Pseudanabaenaceae|g__Pseudanabaena	3	2	4.23701e-07	2.43875e-06
k__Bacteria|p__Cyanobacteria|o__Synechococcales|f__Pseudanabaenaceae|g__Pseudanabaena|s__Pseudanabaena_sp._ABRG5-3	0	2	0	2.43875e-06
k__Bacteria|p__Cyanobacteria|o__Synechococcales|f__Pseudanabaenaceae|g__Pseudanabaena|s__Pseudanabaena_sp._PCC_7367	3	0	4.23701e-07	0
k__Bacteria|p__Cyanobacteria|o__Synechococcales|f__Synechococcaceae	16	18	2.25974e-06	2.19488e-05
k__Bacteria|p__Cyanobacteria|o__Synechococcales|f__Synechococcaceae|g__Thermosynechococcus	2	0	2.82467e-07	0
k__Bacteria|p__Cyanobacteria|o__Synechococcales|f__Synechococcaceae|g__Thermosynechococcus|s__Thermosynechococcus_sp._NK55a	1	0	1.41234e-07	0
k__Bacteria|p__Cyanobacteria|o__Synechococcales|f__Synechococcaceae|g__Synechococcus	14	11	1.97727e-06	1.34132e-05
k__Bacteria|p__Cyanobacteria|o__Synechococcales|f__Synechococcaceae|g__Synechococcus|s__Synechococcus_lividus	0	1	0	1.21938e-06
k__Bacteria|p__Cyanobacteria|o__Synechococcales|f__Synechococcaceae|g__Synechococcus|s__Synechococcus_sp._JA-2-3B'a(2-13)	0	4	0	4.87751e-06
k__Bacteria|p__Cyanobacteria|o__Synechococcales|f__Synechococcaceae|g__Synechococcus|s__Synechococcus_sp._CB0101	1	6	1.41234e-07	7.31626e-06
k__Bacteria|p__Cyanobacteria|o__Synechococcales|f__Synechococcaceae|g__Synechococcus|s__Synechococcus_sp._CC9605	1	0	1.41234e-07	0
k__Bacteria|p__Cyanobacteria|o__Synechococcales|f__Synechococcaceae|g__Synechococcus|s__Synechococcus_sp._KORDI-49	2	0	2.82467e-07	0
k__Bacteria|p__Cyanobacteria|o__Synechococcales|f__Synechococcaceae|g__Synechococcus|s__Synechococcus_sp._NIES-970	8	0	1.12987e-06	0
k__Bacteria|p__Cyanobacteria|o__Chroococcales	29	47	4.09577e-06	5.73107e-05
k__Bacteria|p__Cyanobacteria|o__Chroococcales|f__Aphanothecaceae	0	17	0	2.07294e-05
k__Bacteria|p__Cyanobacteria|o__Chroococcales|f__Aphanothecaceae|g__Candidatus_Atelocyanobacterium	0	2	0	2.43875e-06
k__Bacteria|p__Cyanobacteria|o__Chroococcales|f__Aphanothecaceae|g__Candidatus_Atelocyanobacterium|s__Candidatus_Atelocyanobacterium_thalassa	0	2	0	2.43875e-06
k__Bacteria|p__Cyanobacteria|o__Chroococcales|f__Aphanothecaceae|g__Rippkaea	0	7	0	8.53564e-06
k__Bacteria|p__Cyanobacteria|o__Chroococcales|f__Aphanothecaceae|g__Rippkaea|s__Rippkaea_orientalis	0	7	0	8.53564e-06
k__Bacteria|p__Cyanobacteria|o__Chroococcales|f__Microcystaceae	5	2	7.06168e-07	2.43875e-06
k__Bacteria|p__Cyanobacteria|o__Chroococcales|f__Microcystaceae|g__Microcystis	5	2	7.06168e-07	2.43875e-06
k__Bacteria|p__Cyanobacteria|o__Chroococcales|f__Microcystaceae|g__Microcystis|s__Microcystis_aeruginosa	2	0	2.82467e-07	0
k__Bacteria|p__Cyanobacteria|o__Chroococcales|f__Chroococcaceae	24	22	3.38961e-06	2.68263e-05
k__Bacteria|p__Cyanobacteria|o__Chroococcales|f__Chroococcaceae|g__Gloeocapsa	0	9	0	1.09744e-05
k__Bacteria|p__Cyanobacteria|o__Chroococcales|f__Chroococcaceae|g__Gloeocapsa|s__Gloeocapsa_sp._PCC_7428	0	9	0	1.09744e-05
k__Bacteria|p__Cyanobacteria|o__Chroococcales|f__Chroococcaceae|g__Chondrocystis	1	5	1.41234e-07	6.09689e-06
k__Bacteria|p__Cyanobacteria|o__Chroococcales|f__Chroococcaceae|g__Chondrocystis|s__Chondrocystis_sp._NIES-4102	1	5	1.41234e-07	6.09689e-06
k__Bacteria|p__Cyanobacteria|o__Chroococcales|f__Chroococcaceae|g__Geminocystis	23	8	3.24837e-06	9.75502e-06
k__Bacteria|p__Cyanobacteria|o__Chroococcales|f__Chroococcaceae|g__Geminocystis|s__Geminocystis_sp._NIES-3708	1	0	1.41234e-07	0
k__Bacteria|p__Cyanobacteria|o__Chroococcales|f__Chroococcaceae|g__Geminocystis|s__Geminocystis_sp._NIES-3709	22	2	3.10714e-06	2.43875e-06
k__Bacteria|p__Cyanobacteria|o__Oscillatoriales	101	624	1.42646e-05	0.000760892
k__Bacteria|p__Cyanobacteria|o__Oscillatoriales|f__Cyanothecaceae	0	2	0	2.43875e-06
k__Bacteria|p__Cyanobacteria|o__Oscillatoriales|f__Cyanothecaceae|g__Cyanothece	0	2	0	2.43875e-06
k__Bacteria|p__Cyanobacteria|o__Oscillatoriales|f__Cyanothecaceae|g__Cyanothece|s__Cyanothece_sp._PCC_7822	0	2	0	2.43875e-06
k__Bacteria|p__Cyanobacteria|o__Oscillatoriales|f__Gomontiellaceae	0	5	0	6.09689e-06
k__Bacteria|p__Cyanobacteria|o__Oscillatoriales|f__Gomontiellaceae|g__Crinalium	0	5	0	6.09689e-06
k__Bacteria|p__Cyanobacteria|o__Oscillatoriales|f__Gomontiellaceae|g__Crinalium|s__Crinalium_epipsammum	0	5	0	6.09689e-06
k__Bacteria|p__Cyanobacteria|o__Oscillatoriales|f__Microcoleaceae	9	32	1.2711e-06	3.90201e-05
k__Bacteria|p__Cyanobacteria|o__Oscillatoriales|f__Microcoleaceae|g__Planktothrix	0	25	0	3.04844e-05
k__Bacteria|p__Cyanobacteria|o__Oscillatoriales|f__Microcoleaceae|g__Planktothrix|s__Planktothrix_agardhii	0	25	0	3.04844e-05
k__Bacteria|p__Cyanobacteria|o__Oscillatoriales|f__Microcoleaceae|g__Microcoleus	1	3	1.41234e-07	3.65813e-06
k__Bacteria|p__Cyanobacteria|o__Oscillatoriales|f__Microcoleaceae|g__Microcoleus|s__Microcoleus_sp._PCC_7113	1	3	1.41234e-07	3.65813e-06
k__Bacteria|p__Cyanobacteria|o__Oscillatoriales|f__Microcoleaceae|g__Trichodesmium	1	4	1.41234e-07	4.87751e-06
k__Bacteria|p__Cyanobacteria|o__Oscillatoriales|f__Microcoleaceae|g__Trichodesmium|s__Trichodesmium_erythraeum	1	4	1.41234e-07	4.87751e-06
k__Bacteria|p__Cyanobacteria|o__Oscillatoriales|f__Microcoleaceae|g__Arthrospira	7	0	9.88635e-07	0
k__Bacteria|p__Cyanobacteria|o__Oscillatoriales|f__Microcoleaceae|g__Arthrospira|s__Arthrospira_platensis	5	0	7.06168e-07	0
k__Bacteria|p__Cyanobacteria|o__Oscillatoriales|f__Oscillatoriaceae	92	554	1.29935e-05	0.000675535
k__Bacteria|p__Cyanobacteria|o__Oscillatoriales|f__Oscillatoriaceae|g__Moorea	0	3	0	3.65813e-06
k__Bacteria|p__Cyanobacteria|o__Oscillatoriales|f__Oscillatoriaceae|g__Moorea|s__Moorea_producens	0	3	0	3.65813e-06
k__Bacteria|p__Cyanobacteria|o__Oscillatoriales|f__Oscillatoriaceae|g__Oscillatoria	92	551	1.29935e-05	0.000671877
k__Bacteria|p__Cyanobacteria|o__Oscillatoriales|f__Oscillatoriaceae|g__Oscillatoria|s__Oscillatoria_nigro-viridis	92	551	1.29935e-05	0.000671877
k__Bacteria|p__Cyanobacteria|o__Nostocales	219	310	3.09302e-05	0.000378007
k__Bacteria|p__Cyanobacteria|o__Nostocales|f__Hapalosiphonaceae	3	0	4.23701e-07	0
k__Bacteria|p__Cyanobacteria|o__Nostocales|f__Hapalosiphonaceae|g__Fischerella	3	0	4.23701e-07	0
k__Bacteria|p__Cyanobacteria|o__Nostocales|f__Hapalosiphonaceae|g__Fischerella|s__Fischerella_sp._NIES-3754	3	0	4.23701e-07	0
k__Bacteria|p__Cyanobacteria|o__Nostocales|f__Scytonemataceae	10	3	1.41234e-06	3.65813e-06
k__Bacteria|p__Cyanobacteria|o__Nostocales|f__Scytonemataceae|g__Scytonema	10	3	1.41234e-06	3.65813e-06
k__Bacteria|p__Cyanobacteria|o__Nostocales|f__Scytonemataceae|g__Scytonema|s__Scytonema_sp._NIES-4073	0	1	0	1.21938e-06
k__Bacteria|p__Cyanobacteria|o__Nostocales|f__Scytonemataceae|g__Scytonema|s__Scytonema_sp._HK-05	6	2	8.47402e-07	2.43875e-06
k__Bacteria|p__Cyanobacteria|o__Nostocales|f__Rivulariaceae	27	21	3.81331e-06	2.56069e-05
k__Bacteria|p__Cyanobacteria|o__Nostocales|f__Rivulariaceae|g__Rivularia	10	0	1.41234e-06	0
k__Bacteria|p__Cyanobacteria|o__Nostocales|f__Rivulariaceae|g__Rivularia|s__Rivularia_sp._PCC_7116	10	0	1.41234e-06	0
k__Bacteria|p__Cyanobacteria|o__Nostocales|f__Rivulariaceae|g__Calothrix	12	21	1.6948e-06	2.56069e-05
k__Bacteria|p__Cyanobacteria|o__Nostocales|f__Rivulariaceae|g__Calothrix|s__Calothrix_sp._NIES-2100	0	10	0	1.21938e-05
k__Bacteria|p__Cyanobacteria|o__Nostocales|f__Rivulariaceae|g__Calothrix|s__Calothrix_parietina	0	10	0	1.21938e-05
k__Bacteria|p__Cyanobacteria|o__Nostocales|f__Rivulariaceae|g__Calothrix|s__Calothrix_brevissima	1	0	1.41234e-07	0
k__Bacteria|p__Cyanobacteria|o__Nostocales|f__Rivulariaceae|g__Calothrix|s__Calothrix_sp._PCC_7507	2	0	2.82467e-07	0
k__Bacteria|p__Cyanobacteria|o__Nostocales|f__Rivulariaceae|g__Calothrix|s__Calothrix_sp._NIES-3974	3	0	4.23701e-07	0
k__Bacteria|p__Cyanobacteria|o__Nostocales|f__Rivulariaceae|g__Calothrix|s__Calothrix_parasitica	4	1	5.64934e-07	1.21938e-06
k__Bacteria|p__Cyanobacteria|o__Nostocales|f__Nostocaceae	29	67	4.09577e-06	8.16983e-05
k__Bacteria|p__Cyanobacteria|o__Nostocales|f__Nostocaceae|g__Trichormus	0	8	0	9.75502e-06
k__Bacteria|p__Cyanobacteria|o__Nostocales|f__Nostocaceae|g__Trichormus|s__Trichormus_azollae	0	8	0	9.75502e-06
k__Bacteria|p__Cyanobacteria|o__Nostocales|f__Nostocaceae|g__Anabaena	3	9	4.23701e-07	1.09744e-05
k__Bacteria|p__Cyanobacteria|o__Nostocales|f__Nostocaceae|g__Anabaena|s__Anabaena_sp._WA102	0	9	0	1.09744e-05
k__Bacteria|p__Cyanobacteria|o__Nostocales|f__Nostocaceae|g__Anabaena|s__Anabaena_cylindrica	3	0	4.23701e-07	0
k__Bacteria|p__Cyanobacteria|o__Nostocales|f__Nostocaceae|g__Nostoc	24	44	3.38961e-06	5.36526e-05
k__Bacteria|p__Cyanobacteria|o__Nostocales|f__Nostocaceae|g__Nostoc|s__Nostoc_sp._NIES-3756	0	1	0	1.21938e-06
k__Bacteria|p__Cyanobacteria|o__Nostocales|f__Nostocaceae|g__Nostoc|s__Nostoc_sp._CENA543	0	4	0	4.87751e-06
k__Bacteria|p__Cyanobacteria|o__Nostocales|f__Nostocaceae|g__Nostoc|s__Nostoc_sphaeroides	0	8	0	9.75502e-06
k__Bacteria|p__Cyanobacteria|o__Nostocales|f__Nostocaceae|g__Nostoc|s__Nostoc_flagelliforme	0	11	0	1.34132e-05
k__Bacteria|p__Cyanobacteria|o__Nostocales|f__Nostocaceae|g__Nostoc|s__Nostoc_linckia	1	0	1.41234e-07	0
k__Bacteria|p__Cyanobacteria|o__Nostocales|f__Nostocaceae|g__Nostoc|s__Nostoc_sp._'Lobaria_pulmonaria_(5183)_cyanobiont'	3	2	4.23701e-07	2.43875e-06
k__Bacteria|p__Cyanobacteria|o__Nostocales|f__Nostocaceae|g__Nostoc|s__Nostoc_punctiforme	3	9	4.23701e-07	1.09744e-05
k__Bacteria|p__Cyanobacteria|o__Nostocales|f__Nostocaceae|g__Nostoc|s__Nostoc_sp._'Peltigera_membranacea_cyanobiont'_N6	6	2	8.47402e-07	2.43875e-06
k__Bacteria|p__Cyanobacteria|o__Nostocales|f__Aphanizomenonaceae	104	14	1.46883e-05	1.70713e-05
k__Bacteria|p__Cyanobacteria|o__Nostocales|f__Aphanizomenonaceae|g__Dolichospermum	0	6	0	7.31626e-06
k__Bacteria|p__Cyanobacteria|o__Nostocales|f__Aphanizomenonaceae|g__Dolichospermum|s__Dolichospermum_compactum	0	6	0	7.31626e-06
k__Bacteria|p__Cyanobacteria|o__Nostocales|f__Aphanizomenonaceae|g__Nodularia	104	8	1.46883e-05	9.75502e-06
k__Bacteria|p__Cyanobacteria|o__Nostocales|f__Aphanizomenonaceae|g__Nodularia|s__Nodularia_spumigena	104	8	1.46883e-05	9.75502e-06
k__Bacteria|p__Deinococcus-Thermus	2171	624	0.000306618	0.000760892
k__Bacteria|p__Deinococcus-Thermus|c__Deinococci	2171	624	0.000306618	0.000760892
k__Bacteria|p__Deinococcus-Thermus|c__Deinococci|o__Thermales	392	90	5.53636e-05	0.000109744
k__Bacteria|p__Deinococcus-Thermus|c__Deinococci|o__Thermales|f__Thermaceae	392	90	5.53636e-05	0.000109744
k__Bacteria|p__Deinococcus-Thermus|c__Deinococci|o__Thermales|f__Thermaceae|g__Thermus	58	33	8.19155e-06	4.02395e-05
k__Bacteria|p__Deinococcus-Thermus|c__Deinococci|o__Thermales|f__Thermaceae|g__Thermus|s__Thermus_sp._YIM_78456	1	0	1.41234e-07	0
k__Bacteria|p__Deinococcus-Thermus|c__Deinococci|o__Thermales|f__Thermaceae|g__Thermus|s__Thermus_brockianus	1	0	1.41234e-07	0
k__Bacteria|p__Deinococcus-Thermus|c__Deinococci|o__Thermales|f__Thermaceae|g__Thermus|s__Thermus_parvatiensis	3	0	4.23701e-07	0
k__Bacteria|p__Deinococcus-Thermus|c__Deinococci|o__Thermales|f__Thermaceae|g__Thermus|s__Thermus_aquaticus	5	0	7.06168e-07	0
k__Bacteria|p__Deinococcus-Thermus|c__Deinococci|o__Thermales|f__Thermaceae|g__Thermus|s__Thermus_thermophilus	6	9	8.47402e-07	1.09744e-05
k__Bacteria|p__Deinococcus-Thermus|c__Deinococci|o__Thermales|f__Thermaceae|g__Thermus|s__Thermus_scotoductus	22	17	3.10714e-06	2.07294e-05
k__Bacteria|p__Deinococcus-Thermus|c__Deinococci|o__Thermales|f__Thermaceae|g__Meiothermus	328	47	4.63246e-05	5.73107e-05
k__Bacteria|p__Deinococcus-Thermus|c__Deinococci|o__Thermales|f__Thermaceae|g__Meiothermus|s__Meiothermus_silvanus	12	22	1.6948e-06	2.68263e-05
k__Bacteria|p__Deinococcus-Thermus|c__Deinococci|o__Thermales|f__Thermaceae|g__Meiothermus|s__Meiothermus_ruber	316	25	4.46298e-05	3.04844e-05
k__Bacteria|p__Deinococcus-Thermus|c__Deinococci|o__Deinococcales	1777	516	0.000250972	0.000629199
k__Bacteria|p__Deinococcus-Thermus|c__Deinococci|o__Deinococcales|f__Trueperaceae	4	5	5.64934e-07	6.09689e-06
k__Bacteria|p__Deinococcus-Thermus|c__Deinococci|o__Deinococcales|f__Trueperaceae|g__Truepera	4	5	5.64934e-07	6.09689e-06
k__Bacteria|p__Deinococcus-Thermus|c__Deinococci|o__Deinococcales|f__Trueperaceae|g__Truepera|s__Truepera_radiovictrix	4	5	5.64934e-07	6.09689e-06
k__Bacteria|p__Deinococcus-Thermus|c__Deinococci|o__Deinococcales|f__Deinococcaceae	1772	511	0.000250266	0.000623102
k__Bacteria|p__Deinococcus-Thermus|c__Deinococci|o__Deinococcales|f__Deinococcaceae|g__Deinococcus	1772	511	0.000250266	0.000623102
k__Bacteria|p__Deinococcus-Thermus|c__Deinococci|o__Deinococcales|f__Deinococcaceae|g__Deinococcus|s__Deinococcus_maricopensis	1	0	1.41234e-07	0
k__Bacteria|p__Deinococcus-Thermus|c__Deinococci|o__Deinococcales|f__Deinococcaceae|g__Deinococcus|s__Deinococcus_irradiatisoli	2	9	2.82467e-07	1.09744e-05
k__Bacteria|p__Deinococcus-Thermus|c__Deinococci|o__Deinococcales|f__Deinococcaceae|g__Deinococcus|s__Deinococcus_proteolyticus	2	0	2.82467e-07	0
k__Bacteria|p__Deinococcus-Thermus|c__Deinococci|o__Deinococcales|f__Deinococcaceae|g__Deinococcus|s__Deinococcus_sp._S14-83	3	0	4.23701e-07	0
k__Bacteria|p__Deinococcus-Thermus|c__Deinococci|o__Deinococcales|f__Deinococcaceae|g__Deinococcus|s__Deinococcus_swuensis	4	32	5.64934e-07	3.90201e-05
k__Bacteria|p__Deinococcus-Thermus|c__Deinococci|o__Deinococcales|f__Deinococcaceae|g__Deinococcus|s__Deinococcus_radiodurans	4	0	5.64934e-07	0
k__Bacteria|p__Deinococcus-Thermus|c__Deinococci|o__Deinococcales|f__Deinococcaceae|g__Deinococcus|s__Deinococcus_puniceus	5	68	7.06168e-07	8.29177e-05
k__Bacteria|p__Deinococcus-Thermus|c__Deinococci|o__Deinococcales|f__Deinococcaceae|g__Deinococcus|s__Deinococcus_sp._NW-56	10	34	1.41234e-06	4.14588e-05
k__Bacteria|p__Deinococcus-Thermus|c__Deinococci|o__Deinococcales|f__Deinococcaceae|g__Deinococcus|s__Deinococcus_ficus	17	144	2.40097e-06	0.00017559
k__Bacteria|p__Deinococcus-Thermus|c__Deinococci|o__Deinococcales|f__Deinococcaceae|g__Deinococcus|s__Deinococcus_actinosclerus	37	11	5.22564e-06	1.34132e-05
k__Bacteria|p__Deinococcus-Thermus|c__Deinococci|o__Deinococcales|f__Deinococcaceae|g__Deinococcus|s__Deinococcus_soli_Cha_et_al._2016	51	0	7.20291e-06	0
k__Bacteria|p__Deinococcus-Thermus|c__Deinococci|o__Deinococcales|f__Deinococcaceae|g__Deinococcus|s__Deinococcus_gobiensis	93	23	1.31347e-05	2.80457e-05
k__Bacteria|p__Deinococcus-Thermus|c__Deinococci|o__Deinococcales|f__Deinococcaceae|g__Deinococcus|s__Deinococcus_wulumuqiensis	172	43	2.42922e-05	5.24332e-05
k__Bacteria|p__Deinococcus-Thermus|c__Deinococci|o__Deinococcales|f__Deinococcaceae|g__Deinococcus|s__Deinococcus_geothermalis	1227	12	0.000173294	1.46325e-05
k__Bacteria|p__Firmicutes	73618	110113	0.0103973	0.134269
k__Bacteria|p__Firmicutes|s__endosymbiont_'TC1'_of_Trimyema_compressum	0	6	0	7.31626e-06
k__Bacteria|p__Firmicutes|g__Ndongobacter	0	231	0	0.000281676
k__Bacteria|p__Firmicutes|g__Ndongobacter|s__Ndongobacter_massiliensis	0	231	0	0.000281676
k__Bacteria|p__Firmicutes|c__Erysipelotrichia	38	54	5.36688e-06	6.58464e-05
k__Bacteria|p__Firmicutes|c__Erysipelotrichia|o__Erysipelotrichales	38	54	5.36688e-06	6.58464e-05
k__Bacteria|p__Firmicutes|c__Erysipelotrichia|o__Erysipelotrichales|f__Erysipelotrichaceae	38	54	5.36688e-06	6.58464e-05
k__Bacteria|p__Firmicutes|c__Erysipelotrichia|o__Erysipelotrichales|f__Erysipelotrichaceae|g__Turicibacter	0	1	0	1.21938e-06
k__Bacteria|p__Firmicutes|c__Erysipelotrichia|o__Erysipelotrichales|f__Erysipelotrichaceae|g__Turicibacter|s__Turicibacter_sp._H121	0	1	0	1.21938e-06
k__Bacteria|p__Firmicutes|c__Erysipelotrichia|o__Erysipelotrichales|f__Erysipelotrichaceae|s__Erysipelotrichaceae_bacterium_SG0102	0	2	0	2.43875e-06
k__Bacteria|p__Firmicutes|c__Erysipelotrichia|o__Erysipelotrichales|f__Erysipelotrichaceae|s__Erysipelotrichaceae_bacterium_GAM147	16	0	2.25974e-06	0
k__Bacteria|p__Firmicutes|c__Erysipelotrichia|o__Erysipelotrichales|f__Erysipelotrichaceae|g__Faecalitalea	19	13	2.68344e-06	1.58519e-05
k__Bacteria|p__Firmicutes|c__Erysipelotrichia|o__Erysipelotrichales|f__Erysipelotrichaceae|g__Faecalitalea|s__Faecalitalea_cylindroides	19	13	2.68344e-06	1.58519e-05
k__Bacteria|p__Firmicutes|c__Tissierellia	2089	1572	0.000295037	0.00191686
k__Bacteria|p__Firmicutes|c__Tissierellia|g__Ezakiella	40	26	5.64934e-06	3.17038e-05
k__Bacteria|p__Firmicutes|c__Tissierellia|g__Ezakiella|s__Ezakiella_massiliensis	40	26	5.64934e-06	3.17038e-05
k__Bacteria|p__Firmicutes|c__Tissierellia|o__Tissierellales	2048	1529	0.000289246	0.00186443
k__Bacteria|p__Firmicutes|c__Tissierellia|o__Tissierellales|f__Tissierellaceae	0	6	0	7.31626e-06
k__Bacteria|p__Firmicutes|c__Tissierellia|o__Tissierellales|f__Tissierellaceae|g__Soehngenia	0	6	0	7.31626e-06
k__Bacteria|p__Firmicutes|c__Tissierellia|o__Tissierellales|f__Tissierellaceae|g__Soehngenia|s__Soehngenia_sp._W6	0	6	0	7.31626e-06
k__Bacteria|p__Firmicutes|c__Tissierellia|o__Tissierellales|g__Sporanaerobacter	0	11	0	1.34132e-05
k__Bacteria|p__Firmicutes|c__Tissierellia|o__Tissierellales|g__Sporanaerobacter|s__Sporanaerobacter_sp._NJN-17	0	11	0	1.34132e-05
k__Bacteria|p__Firmicutes|c__Tissierellia|o__Tissierellales|f__Gottschalkiaceae	1	3	1.41234e-07	3.65813e-06
k__Bacteria|p__Firmicutes|c__Tissierellia|o__Tissierellales|f__Gottschalkiaceae|g__Gottschalkia	1	3	1.41234e-07	3.65813e-06
k__Bacteria|p__Firmicutes|c__Tissierellia|o__Tissierellales|f__Gottschalkiaceae|g__Gottschalkia|s__Gottschalkia_acidurici	1	3	1.41234e-07	3.65813e-06
k__Bacteria|p__Firmicutes|c__Tissierellia|o__Tissierellales|f__Peptoniphilaceae	2046	1503	0.000288964	0.00183272
k__Bacteria|p__Firmicutes|c__Tissierellia|o__Tissierellales|f__Peptoniphilaceae|g__Murdochiella	2	4	2.82467e-07	4.87751e-06
k__Bacteria|p__Firmicutes|c__Tissierellia|o__Tissierellales|f__Peptoniphilaceae|g__Murdochiella|s__Murdochiella_vaginalis	2	4	2.82467e-07	4.87751e-06
k__Bacteria|p__Firmicutes|c__Tissierellia|o__Tissierellales|f__Peptoniphilaceae|g__Parvimonas	96	42	1.35584e-05	5.12139e-05
k__Bacteria|p__Firmicutes|c__Tissierellia|o__Tissierellales|f__Peptoniphilaceae|g__Parvimonas|s__Parvimonas_micra	96	42	1.35584e-05	5.12139e-05
k__Bacteria|p__Firmicutes|c__Tissierellia|o__Tissierellales|f__Peptoniphilaceae|g__Peptoniphilus	252	544	3.55909e-05	0.000663341
k__Bacteria|p__Firmicutes|c__Tissierellia|o__Tissierellales|f__Peptoniphilaceae|g__Peptoniphilus|s__Peptoniphilus_ivorii	0	3	0	3.65813e-06
k__Bacteria|p__Firmicutes|c__Tissierellia|o__Tissierellales|f__Peptoniphilaceae|g__Peptoniphilus|s__Peptoniphilus_sp._ING2-D1G	2	2	2.82467e-07	2.43875e-06
k__Bacteria|p__Firmicutes|c__Tissierellia|o__Tissierellales|f__Peptoniphilaceae|g__Peptoniphilus|s__Peptoniphilus_harei	249	509	3.51672e-05	0.000620663
k__Bacteria|p__Firmicutes|c__Tissierellia|o__Tissierellales|f__Peptoniphilaceae|g__Anaerococcus	463	400	6.53912e-05	0.000487751
k__Bacteria|p__Firmicutes|c__Tissierellia|o__Tissierellales|f__Peptoniphilaceae|g__Anaerococcus|s__Anaerococcus_mediterraneensis	23	79	3.24837e-06	9.63308e-05
k__Bacteria|p__Firmicutes|c__Tissierellia|o__Tissierellales|f__Peptoniphilaceae|g__Anaerococcus|s__Anaerococcus_prevotii	427	150	6.03067e-05	0.000182907
k__Bacteria|p__Firmicutes|c__Tissierellia|o__Tissierellales|f__Peptoniphilaceae|g__Finegoldia	1225	482	0.000173011	0.00058774
k__Bacteria|p__Firmicutes|c__Tissierellia|o__Tissierellales|f__Peptoniphilaceae|g__Finegoldia|s__Finegoldia_magna	1225	482	0.000173011	0.00058774
k__Bacteria|p__Firmicutes|c__Negativicutes	2607	1457	0.000368196	0.00177663
k__Bacteria|p__Firmicutes|c__Negativicutes|o__Acidaminococcales	1	8	1.41234e-07	9.75502e-06
k__Bacteria|p__Firmicutes|c__Negativicutes|o__Acidaminococcales|f__Acidaminococcaceae	1	8	1.41234e-07	9.75502e-06
k__Bacteria|p__Firmicutes|c__Negativicutes|o__Acidaminococcales|f__Acidaminococcaceae|g__Phascolarctobacterium	1	4	1.41234e-07	4.87751e-06
k__Bacteria|p__Firmicutes|c__Negativicutes|o__Acidaminococcales|f__Acidaminococcaceae|g__Phascolarctobacterium|s__Phascolarctobacterium_succinatutens	1	0	1.41234e-07	0
k__Bacteria|p__Firmicutes|c__Negativicutes|o__Selenomonadales	82	254	1.15812e-05	0.000309722
k__Bacteria|p__Firmicutes|c__Negativicutes|o__Selenomonadales|f__Sporomusaceae	4	34	5.64934e-07	4.14588e-05
k__Bacteria|p__Firmicutes|c__Negativicutes|o__Selenomonadales|f__Sporomusaceae|g__Methylomusa	2	11	2.82467e-07	1.34132e-05
k__Bacteria|p__Firmicutes|c__Negativicutes|o__Selenomonadales|f__Sporomusaceae|g__Methylomusa|s__Methylomusa_anaerophila	2	11	2.82467e-07	1.34132e-05
k__Bacteria|p__Firmicutes|c__Negativicutes|o__Selenomonadales|f__Sporomusaceae|g__Pelosinus	2	17	2.82467e-07	2.07294e-05
k__Bacteria|p__Firmicutes|c__Negativicutes|o__Selenomonadales|f__Sporomusaceae|g__Pelosinus|s__Pelosinus_sp._UFO1	1	7	1.41234e-07	8.53564e-06
k__Bacteria|p__Firmicutes|c__Negativicutes|o__Selenomonadales|f__Sporomusaceae|g__Pelosinus|s__Pelosinus_fermentans	1	1	1.41234e-07	1.21938e-06
k__Bacteria|p__Firmicutes|c__Negativicutes|o__Selenomonadales|f__Selenomonadaceae	78	218	1.10162e-05	0.000265824
k__Bacteria|p__Firmicutes|c__Negativicutes|o__Selenomonadales|f__Selenomonadaceae|g__Megamonas	0	82	0	9.9989e-05
k__Bacteria|p__Firmicutes|c__Negativicutes|o__Selenomonadales|f__Selenomonadaceae|g__Megamonas|s__Megamonas_hypermegale	0	82	0	9.9989e-05
k__Bacteria|p__Firmicutes|c__Negativicutes|o__Selenomonadales|f__Selenomonadaceae|g__Selenomonas	78	135	1.10162e-05	0.000164616
k__Bacteria|p__Firmicutes|c__Negativicutes|o__Selenomonadales|f__Selenomonadaceae|g__Selenomonas|s__Selenomonas_sp._oral_taxon_478	3	15	4.23701e-07	1.82907e-05
k__Bacteria|p__Firmicutes|c__Negativicutes|o__Selenomonadales|f__Selenomonadaceae|g__Selenomonas|s__Selenomonas_sp._oral_taxon_920	5	12	7.06168e-07	1.46325e-05
k__Bacteria|p__Firmicutes|c__Negativicutes|o__Selenomonadales|f__Selenomonadaceae|g__Selenomonas|s__Selenomonas_sp._oral_taxon_126	6	10	8.47402e-07	1.21938e-05
k__Bacteria|p__Firmicutes|c__Negativicutes|o__Selenomonadales|f__Selenomonadaceae|g__Selenomonas|s__Selenomonas_sp._oral_taxon_136	8	21	1.12987e-06	2.56069e-05
k__Bacteria|p__Firmicutes|c__Negativicutes|o__Selenomonadales|f__Selenomonadaceae|g__Selenomonas|s__Selenomonas_sputigena	50	29	7.06168e-06	3.53619e-05
k__Bacteria|p__Firmicutes|c__Negativicutes|o__Veillonellales	2518	1131	0.000355626	0.00137912
k__Bacteria|p__Firmicutes|c__Negativicutes|o__Veillonellales|f__Veillonellaceae	2518	1131	0.000355626	0.00137912
k__Bacteria|p__Firmicutes|c__Negativicutes|o__Veillonellales|f__Veillonellaceae|g__Megasphaera	2	21	2.82467e-07	2.56069e-05
k__Bacteria|p__Firmicutes|c__Negativicutes|o__Veillonellales|f__Veillonellaceae|g__Megasphaera|s__Megasphaera_elsdenii	2	6	2.82467e-07	7.31626e-06
k__Bacteria|p__Firmicutes|c__Negativicutes|o__Veillonellales|f__Veillonellaceae|g__Negativicoccus	3	14	4.23701e-07	1.70713e-05
k__Bacteria|p__Firmicutes|c__Negativicutes|o__Veillonellales|f__Veillonellaceae|g__Negativicoccus|s__Negativicoccus_massiliensis	3	14	4.23701e-07	1.70713e-05
k__Bacteria|p__Firmicutes|c__Negativicutes|o__Veillonellales|f__Veillonellaceae|g__Dialister	9	4	1.2711e-06	4.87751e-06
k__Bacteria|p__Firmicutes|c__Negativicutes|o__Veillonellales|f__Veillonellaceae|g__Dialister|s__Dialister_sp._Marseille-P5638	1	3	1.41234e-07	3.65813e-06
k__Bacteria|p__Firmicutes|c__Negativicutes|o__Veillonellales|f__Veillonellaceae|g__Dialister|s__Dialister_pneumosintes	8	1	1.12987e-06	1.21938e-06
k__Bacteria|p__Firmicutes|c__Negativicutes|o__Veillonellales|f__Veillonellaceae|g__Veillonella	2502	1065	0.000353366	0.00129864
k__Bacteria|p__Firmicutes|c__Negativicutes|o__Veillonellales|f__Veillonellaceae|g__Veillonella|s__Veillonella_rodentium	8	20	1.12987e-06	2.43875e-05
k__Bacteria|p__Firmicutes|c__Negativicutes|o__Veillonellales|f__Veillonellaceae|g__Veillonella|s__Veillonella_dispar	244	175	3.4461e-05	0.000213391
k__Bacteria|p__Firmicutes|c__Negativicutes|o__Veillonellales|f__Veillonellaceae|g__Veillonella|s__Veillonella_parvula	2128	531	0.000300545	0.000647489
k__Bacteria|p__Firmicutes|c__Clostridia	2867	9491	0.000404917	0.0115731
k__Bacteria|p__Firmicutes|c__Clostridia|o__Halanaerobiales	3	2	4.23701e-07	2.43875e-06
k__Bacteria|p__Firmicutes|c__Clostridia|o__Halanaerobiales|g__Anoxybacter	1	0	1.41234e-07	0
k__Bacteria|p__Firmicutes|c__Clostridia|o__Halanaerobiales|g__Anoxybacter|s__Anoxybacter_fermentans	1	0	1.41234e-07	0
k__Bacteria|p__Firmicutes|c__Clostridia|o__Halanaerobiales|f__Halobacteroidaceae	1	1	1.41234e-07	1.21938e-06
k__Bacteria|p__Firmicutes|c__Clostridia|o__Halanaerobiales|f__Halobacteroidaceae|g__Halobacteroides	1	1	1.41234e-07	1.21938e-06
k__Bacteria|p__Firmicutes|c__Clostridia|o__Halanaerobiales|f__Halobacteroidaceae|g__Halobacteroides|s__Halobacteroides_halobius	1	1	1.41234e-07	1.21938e-06
k__Bacteria|p__Firmicutes|c__Clostridia|o__Halanaerobiales|f__Halanaerobiaceae	1	1	1.41234e-07	1.21938e-06
k__Bacteria|p__Firmicutes|c__Clostridia|o__Halanaerobiales|f__Halanaerobiaceae|g__Halanaerobium	1	1	1.41234e-07	1.21938e-06
k__Bacteria|p__Firmicutes|c__Clostridia|o__Halanaerobiales|f__Halanaerobiaceae|g__Halanaerobium|s__Halanaerobium_praevalens	1	0	1.41234e-07	0
k__Bacteria|p__Firmicutes|c__Clostridia|o__Thermoanaerobacterales	26	509	3.67207e-06	0.000620663
k__Bacteria|p__Firmicutes|c__Clostridia|o__Thermoanaerobacterales|f__Thermoanaerobacterales_Family_IV._Incertae_Sedis	0	1	0	1.21938e-06
k__Bacteria|p__Firmicutes|c__Clostridia|o__Thermoanaerobacterales|f__Thermoanaerobacterales_Family_IV._Incertae_Sedis|g__Mahella	0	1	0	1.21938e-06
k__Bacteria|p__Firmicutes|c__Clostridia|o__Thermoanaerobacterales|f__Thermoanaerobacterales_Family_IV._Incertae_Sedis|g__Mahella|s__Mahella_australiensis	0	1	0	1.21938e-06
k__Bacteria|p__Firmicutes|c__Clostridia|o__Thermoanaerobacterales|s__Thermoanaerobacterales_bacterium_SK-G1	0	28	0	3.41426e-05
k__Bacteria|p__Firmicutes|c__Clostridia|o__Thermoanaerobacterales|f__Thermoanaerobacteraceae	1	343	1.41234e-07	0.000418246
k__Bacteria|p__Firmicutes|c__Clostridia|o__Thermoanaerobacterales|f__Thermoanaerobacteraceae|g__Tepidanaerobacter	0	3	0	3.65813e-06
k__Bacteria|p__Firmicutes|c__Clostridia|o__Thermoanaerobacterales|f__Thermoanaerobacteraceae|g__Tepidanaerobacter|s__Tepidanaerobacter_acetatoxydans	0	3	0	3.65813e-06
k__Bacteria|p__Firmicutes|c__Clostridia|o__Thermoanaerobacterales|f__Thermoanaerobacteraceae|g__Carboxydothermus	0	7	0	8.53564e-06
k__Bacteria|p__Firmicutes|c__Clostridia|o__Thermoanaerobacterales|f__Thermoanaerobacteraceae|g__Carboxydothermus|s__Carboxydothermus_hydrogenoformans	0	7	0	8.53564e-06
k__Bacteria|p__Firmicutes|c__Clostridia|o__Thermoanaerobacterales|f__Thermoanaerobacteraceae|g__Thermoanaerobacter	0	59	0	7.19433e-05
k__Bacteria|p__Firmicutes|c__Clostridia|o__Thermoanaerobacterales|f__Thermoanaerobacteraceae|g__Moorella	1	2	1.41234e-07	2.43875e-06
k__Bacteria|p__Firmicutes|c__Clostridia|o__Thermoanaerobacterales|f__Thermoanaerobacteraceae|g__Moorella|s__Moorella_thermoacetica	1	2	1.41234e-07	2.43875e-06
k__Bacteria|p__Firmicutes|c__Clostridia|o__Thermoanaerobacterales|f__Thermodesulfobiaceae	2	6	2.82467e-07	7.31626e-06
k__Bacteria|p__Firmicutes|c__Clostridia|o__Thermoanaerobacterales|f__Thermodesulfobiaceae|g__Thermodesulfobium	2	6	2.82467e-07	7.31626e-06
k__Bacteria|p__Firmicutes|c__Clostridia|o__Thermoanaerobacterales|f__Thermodesulfobiaceae|g__Thermodesulfobium|s__Thermodesulfobium_acidiphilum	2	0	2.82467e-07	0
k__Bacteria|p__Firmicutes|c__Clostridia|o__Thermoanaerobacterales|f__Thermoanaerobacterales_Family_III._Incertae_Sedis	23	131	3.24837e-06	0.000159738
k__Bacteria|p__Firmicutes|c__Clostridia|o__Thermoanaerobacterales|f__Thermoanaerobacterales_Family_III._Incertae_Sedis|g__Thermoanaerobacterium	1	131	1.41234e-07	0.000159738
k__Bacteria|p__Firmicutes|c__Clostridia|o__Thermoanaerobacterales|f__Thermoanaerobacterales_Family_III._Incertae_Sedis|g__Thermoanaerobacterium|s__Thermoanaerobacterium_sp._RBIITD	0	31	0	3.78007e-05
k__Bacteria|p__Firmicutes|c__Clostridia|o__Thermoanaerobacterales|f__Thermoanaerobacterales_Family_III._Incertae_Sedis|g__Thermoanaerobacterium|s__Thermoanaerobacterium_thermosaccharolyticum	0	77	0	9.38921e-05
k__Bacteria|p__Firmicutes|c__Clostridia|o__Thermoanaerobacterales|f__Thermoanaerobacterales_Family_III._Incertae_Sedis|g__Thermoanaerobacterium|s__Thermoanaerobacterium_xylanolyticum	1	0	1.41234e-07	0
k__Bacteria|p__Firmicutes|c__Clostridia|o__Thermoanaerobacterales|f__Thermoanaerobacterales_Family_III._Incertae_Sedis|g__Caldicellulosiruptor	22	0	3.10714e-06	0
k__Bacteria|p__Firmicutes|c__Clostridia|o__Thermoanaerobacterales|f__Thermoanaerobacterales_Family_III._Incertae_Sedis|g__Caldicellulosiruptor|s__Caldicellulosiruptor_owensensis	3	0	4.23701e-07	0
k__Bacteria|p__Firmicutes|c__Clostridia|o__Thermoanaerobacterales|f__Thermoanaerobacterales_Family_III._Incertae_Sedis|g__Caldicellulosiruptor|s__Caldicellulosiruptor_kristjanssonii	3	0	4.23701e-07	0
k__Bacteria|p__Firmicutes|c__Clostridia|o__Thermoanaerobacterales|f__Thermoanaerobacterales_Family_III._Incertae_Sedis|g__Caldicellulosiruptor|s__Caldicellulosiruptor_saccharolyticus	4	0	5.64934e-07	0
k__Bacteria|p__Firmicutes|c__Clostridia|o__Clostridiales	2828	8364	0.000399409	0.0101989
k__Bacteria|p__Firmicutes|c__Clostridia|o__Clostridiales|g__Monoglobus	0	8	0	9.75502e-06
k__Bacteria|p__Firmicutes|c__Clostridia|o__Clostridiales|g__Monoglobus|s__Monoglobus_pectinilyticus	0	8	0	9.75502e-06
k__Bacteria|p__Firmicutes|c__Clostridia|o__Clostridiales|s__Clostridiales_bacterium_70B-A	0	8	0	9.75502e-06
k__Bacteria|p__Firmicutes|c__Clostridia|o__Clostridiales|f__Symbiobacteriaceae	1	0	1.41234e-07	0
k__Bacteria|p__Firmicutes|c__Clostridia|o__Clostridiales|f__Symbiobacteriaceae|g__Symbiobacterium	1	0	1.41234e-07	0
k__Bacteria|p__Firmicutes|c__Clostridia|o__Clostridiales|f__Symbiobacteriaceae|g__Symbiobacterium|s__Symbiobacterium_thermophilum	1	0	1.41234e-07	0
k__Bacteria|p__Firmicutes|c__Clostridia|o__Clostridiales|f__Syntrophomonadaceae	1	0	1.41234e-07	0
k__Bacteria|p__Firmicutes|c__Clostridia|o__Clostridiales|f__Syntrophomonadaceae|g__Syntrophothermus	1	0	1.41234e-07	0
k__Bacteria|p__Firmicutes|c__Clostridia|o__Clostridiales|f__Syntrophomonadaceae|g__Syntrophothermus|s__Syntrophothermus_lipocalidus	1	0	1.41234e-07	0
k__Bacteria|p__Firmicutes|c__Clostridia|o__Clostridiales|f__Heliobacteriaceae	1	0	1.41234e-07	0
k__Bacteria|p__Firmicutes|c__Clostridia|o__Clostridiales|f__Heliobacteriaceae|g__Heliobacterium	1	0	1.41234e-07	0
k__Bacteria|p__Firmicutes|c__Clostridia|o__Clostridiales|f__Heliobacteriaceae|g__Heliobacterium|s__Heliobacterium_modesticaldum	1	0	1.41234e-07	0
k__Bacteria|p__Firmicutes|c__Clostridia|o__Clostridiales|f__Christensenellaceae	23	1	3.24837e-06	1.21938e-06
k__Bacteria|p__Firmicutes|c__Clostridia|o__Clostridiales|f__Christensenellaceae|g__Christensenella	23	1	3.24837e-06	1.21938e-06
k__Bacteria|p__Firmicutes|c__Clostridia|o__Clostridiales|f__Christensenellaceae|g__Christensenella|s__Christensenella_sp._Marseille-P3954	0	1	0	1.21938e-06
k__Bacteria|p__Firmicutes|c__Clostridia|o__Clostridiales|f__Christensenellaceae|g__Christensenella|s__Christensenella_minuta	23	0	3.24837e-06	0
k__Bacteria|p__Firmicutes|c__Clostridia|o__Clostridiales|f__Hungateiclostridiaceae	28	95	3.95454e-06	0.000115841
k__Bacteria|p__Firmicutes|c__Clostridia|o__Clostridiales|f__Hungateiclostridiaceae|g__Thermoclostridium	0	5	0	6.09689e-06
k__Bacteria|p__Firmicutes|c__Clostridia|o__Clostridiales|f__Hungateiclostridiaceae|g__Thermoclostridium|s__Thermoclostridium_stercorarium	0	5	0	6.09689e-06
k__Bacteria|p__Firmicutes|c__Clostridia|o__Clostridiales|f__Hungateiclostridiaceae|g__Mageeibacillus	2	7	2.82467e-07	8.53564e-06
k__Bacteria|p__Firmicutes|c__Clostridia|o__Clostridiales|f__Hungateiclostridiaceae|g__Mageeibacillus|s__Mageeibacillus_indolicus	2	7	2.82467e-07	8.53564e-06
k__Bacteria|p__Firmicutes|c__Clostridia|o__Clostridiales|f__Hungateiclostridiaceae|g__Fastidiosipila	8	0	1.12987e-06	0
k__Bacteria|p__Firmicutes|c__Clostridia|o__Clostridiales|f__Hungateiclostridiaceae|g__Fastidiosipila|s__Fastidiosipila_sanguinis	8	0	1.12987e-06	0
k__Bacteria|p__Firmicutes|c__Clostridia|o__Clostridiales|f__Hungateiclostridiaceae|g__Hungateiclostridium	16	8	2.25974e-06	9.75502e-06
k__Bacteria|p__Firmicutes|c__Clostridia|o__Clostridiales|f__Hungateiclostridiaceae|g__Hungateiclostridium|s__Hungateiclostridium_thermocellum	4	3	5.64934e-07	3.65813e-06
k__Bacteria|p__Firmicutes|c__Clostridia|o__Clostridiales|f__Hungateiclostridiaceae|g__Hungateiclostridium|s__Hungateiclostridium_clariflavum	5	0	7.06168e-07	0
k__Bacteria|p__Firmicutes|c__Clostridia|o__Clostridiales|f__Hungateiclostridiaceae|g__Hungateiclostridium|s__Hungateiclostridium_saccincola	7	5	9.88635e-07	6.09689e-06
k__Bacteria|p__Firmicutes|c__Clostridia|o__Clostridiales|g__Intestinimonas	16	0	2.25974e-06	0
k__Bacteria|p__Firmicutes|c__Clostridia|o__Clostridiales|g__Intestinimonas|s__Intestinimonas_butyriciproducens	16	0	2.25974e-06	0
k__Bacteria|p__Firmicutes|c__Clostridia|o__Clostridiales|s__Clostridiales_bacterium_CCNA10	22	12	3.10714e-06	1.46325e-05
k__Bacteria|p__Firmicutes|c__Clostridia|o__Clostridiales|f__Clostridiales_Family_XVII._Incertae_Sedis	1	1	1.41234e-07	1.21938e-06
k__Bacteria|p__Firmicutes|c__Clostridia|o__Clostridiales|f__Clostridiales_Family_XVII._Incertae_Sedis|g__Thermaerobacter	1	1	1.41234e-07	1.21938e-06
k__Bacteria|p__Firmicutes|c__Clostridia|o__Clostridiales|f__Clostridiales_Family_XVII._Incertae_Sedis|g__Thermaerobacter|s__Thermaerobacter_marianensis	0	1	0	1.21938e-06
k__Bacteria|p__Firmicutes|c__Clostridia|o__Clostridiales|f__Clostridiales_Family_XVII._Incertae_Sedis|g__Thermaerobacter|s__Thermaerobacter_sp._FW80	1	0	1.41234e-07	0
k__Bacteria|p__Firmicutes|c__Clostridia|o__Clostridiales|f__Clostridiales_Family_XIII._Incertae_Sedis	39	149	5.50811e-06	0.000181687
k__Bacteria|p__Firmicutes|c__Clostridia|o__Clostridiales|f__Clostridiales_Family_XIII._Incertae_Sedis|g__Aminipila	0	24	0	2.92651e-05
k__Bacteria|p__Firmicutes|c__Clostridia|o__Clostridiales|f__Clostridiales_Family_XIII._Incertae_Sedis|g__Aminipila|s__Aminipila_sp._JN-39	0	24	0	2.92651e-05
k__Bacteria|p__Firmicutes|c__Clostridia|o__Clostridiales|f__Clostridiales_Family_XIII._Incertae_Sedis|s__[Eubacterium]_minutum	1	14	1.41234e-07	1.70713e-05
k__Bacteria|p__Firmicutes|c__Clostridia|o__Clostridiales|f__Clostridiales_Family_XIII._Incertae_Sedis|s__[Eubacterium]_sulci	11	38	1.55357e-06	4.63363e-05
k__Bacteria|p__Firmicutes|c__Clostridia|o__Clostridiales|f__Clostridiales_Family_XIII._Incertae_Sedis|g__Mogibacterium	26	45	3.67207e-06	5.4872e-05
k__Bacteria|p__Firmicutes|c__Clostridia|o__Clostridiales|f__Clostridiales_Family_XIII._Incertae_Sedis|g__Mogibacterium|s__Mogibacterium_pumilum	8	0	1.12987e-06	0
k__Bacteria|p__Firmicutes|c__Clostridia|o__Clostridiales|f__Clostridiales_Family_XIII._Incertae_Sedis|g__Mogibacterium|s__Mogibacterium_diversum	10	25	1.41234e-06	3.04844e-05
k__Bacteria|p__Firmicutes|c__Clostridia|o__Clostridiales|f__Eubacteriaceae	41	38	5.79058e-06	4.63363e-05
k__Bacteria|p__Firmicutes|c__Clostridia|o__Clostridiales|f__Eubacteriaceae|g__Eubacterium	41	38	5.79058e-06	4.63363e-05
k__Bacteria|p__Firmicutes|c__Clostridia|o__Clostridiales|f__Eubacteriaceae|g__Eubacterium|s__[Eubacterium]_cellulosolvens	0	24	0	2.92651e-05
k__Bacteria|p__Firmicutes|c__Clostridia|o__Clostridiales|f__Eubacteriaceae|g__Eubacterium|s__Eubacterium_limosum	3	0	4.23701e-07	0
k__Bacteria|p__Firmicutes|c__Clostridia|o__Clostridiales|f__Eubacteriaceae|g__Eubacterium|s__[Eubacterium]_eligens	38	14	5.36688e-06	1.70713e-05
k__Bacteria|p__Firmicutes|c__Clostridia|o__Clostridiales|f__Oscillospiraceae	51	61	7.20291e-06	7.4382e-05
k__Bacteria|p__Firmicutes|c__Clostridia|o__Clostridiales|f__Oscillospiraceae|g__Oscillibacter	14	31	1.97727e-06	3.78007e-05
k__Bacteria|p__Firmicutes|c__Clostridia|o__Clostridiales|f__Oscillospiraceae|g__Oscillibacter|s__Oscillibacter_valericigenes	0	31	0	3.78007e-05
k__Bacteria|p__Firmicutes|c__Clostridia|o__Clostridiales|f__Oscillospiraceae|g__Oscillibacter|s__Oscillibacter_sp._PEA192	14	0	1.97727e-06	0
k__Bacteria|p__Firmicutes|c__Clostridia|o__Clostridiales|f__Oscillospiraceae|g__Dysosmobacter	26	3	3.67207e-06	3.65813e-06
k__Bacteria|p__Firmicutes|c__Clostridia|o__Clostridiales|f__Oscillospiraceae|g__Dysosmobacter|s__Dysosmobacter_welbionis	26	3	3.67207e-06	3.65813e-06
k__Bacteria|p__Firmicutes|c__Clostridia|o__Clostridiales|f__Peptostreptococcaceae	67	461	9.46265e-06	0.000562133
k__Bacteria|p__Firmicutes|c__Clostridia|o__Clostridiales|f__Peptostreptococcaceae|g__Paeniclostridium	2	113	2.82467e-07	0.00013779
k__Bacteria|p__Firmicutes|c__Clostridia|o__Clostridiales|f__Peptostreptococcaceae|g__Paeniclostridium|s__Paeniclostridium_sordellii	2	113	2.82467e-07	0.00013779
k__Bacteria|p__Firmicutes|c__Clostridia|o__Clostridiales|f__Peptostreptococcaceae|g__Acetoanaerobium	5	0	7.06168e-07	0
k__Bacteria|p__Firmicutes|c__Clostridia|o__Clostridiales|f__Peptostreptococcaceae|g__Acetoanaerobium|s__Acetoanaerobium_sticklandii	5	0	7.06168e-07	0
k__Bacteria|p__Firmicutes|c__Clostridia|o__Clostridiales|f__Peptostreptococcaceae|s__Peptostreptococcaceae_bacterium_oral_taxon_929	10	24	1.41234e-06	2.92651e-05
k__Bacteria|p__Firmicutes|c__Clostridia|o__Clostridiales|f__Peptostreptococcaceae|g__Clostridioides	12	69	1.6948e-06	8.4137e-05
k__Bacteria|p__Firmicutes|c__Clostridia|o__Clostridiales|f__Peptostreptococcaceae|g__Clostridioides|s__Clostridioides_difficile	12	69	1.6948e-06	8.4137e-05
k__Bacteria|p__Firmicutes|c__Clostridia|o__Clostridiales|f__Peptostreptococcaceae|g__Filifactor	38	45	5.36688e-06	5.4872e-05
k__Bacteria|p__Firmicutes|c__Clostridia|o__Clostridiales|f__Peptostreptococcaceae|g__Filifactor|s__Filifactor_alocis	38	45	5.36688e-06	5.4872e-05
k__Bacteria|p__Firmicutes|c__Clostridia|o__Clostridiales|f__Clostridiaceae	120	4151	1.6948e-05	0.00506164
k__Bacteria|p__Firmicutes|c__Clostridia|o__Clostridiales|f__Clostridiaceae|g__Hathewaya	0	1	0	1.21938e-06
k__Bacteria|p__Firmicutes|c__Clostridia|o__Clostridiales|f__Clostridiaceae|g__Hathewaya|s__Hathewaya_histolytica	0	1	0	1.21938e-06
k__Bacteria|p__Firmicutes|c__Clostridia|o__Clostridiales|f__Clostridiaceae|g__Candidatus_Arthromitus	0	2	0	2.43875e-06
k__Bacteria|p__Firmicutes|c__Clostridia|o__Clostridiales|f__Clostridiaceae|g__Hungatella	0	7	0	8.53564e-06
k__Bacteria|p__Firmicutes|c__Clostridia|o__Clostridiales|f__Clostridiaceae|g__Hungatella|s__Hungatella_hathewayi	0	7	0	8.53564e-06
k__Bacteria|p__Firmicutes|c__Clostridia|o__Clostridiales|f__Clostridiaceae|g__Alkaliphilus	0	13	0	1.58519e-05
k__Bacteria|p__Firmicutes|c__Clostridia|o__Clostridiales|f__Clostridiaceae|g__Alkaliphilus|s__Alkaliphilus_metalliredigens	0	13	0	1.58519e-05
k__Bacteria|p__Firmicutes|c__Clostridia|o__Clostridiales|f__Clostridiaceae|s__Clostridiaceae_bacterium_14S0207	1	0	1.41234e-07	0
k__Bacteria|p__Firmicutes|c__Clostridia|o__Clostridiales|f__Clostridiaceae|g__Geosporobacter	2	2	2.82467e-07	2.43875e-06
k__Bacteria|p__Firmicutes|c__Clostridia|o__Clostridiales|f__Clostridiaceae|g__Geosporobacter|s__Geosporobacter_ferrireducens	2	2	2.82467e-07	2.43875e-06
k__Bacteria|p__Firmicutes|c__Clostridia|o__Clostridiales|f__Clostridiaceae|g__Mordavella	20	4	2.82467e-06	4.87751e-06
k__Bacteria|p__Firmicutes|c__Clostridia|o__Clostridiales|f__Clostridiaceae|g__Mordavella|s__Mordavella_sp._Marseille-P3756	20	4	2.82467e-06	4.87751e-06
k__Bacteria|p__Firmicutes|c__Clostridia|o__Clostridiales|f__Clostridiaceae|g__Clostridium	92	3074	1.29935e-05	0.00374837
k__Bacteria|p__Firmicutes|c__Clostridia|o__Clostridiales|f__Clostridiaceae|g__Clostridium|s__Clostridium_acetobutylicum	0	1	0	1.21938e-06
k__Bacteria|p__Firmicutes|c__Clostridia|o__Clostridiales|f__Clostridiaceae|g__Clostridium|s__Clostridium_sp._JN-1	0	2	0	2.43875e-06
k__Bacteria|p__Firmicutes|c__Clostridia|o__Clostridiales|f__Clostridiaceae|g__Clostridium|s__Clostridium_estertheticum	0	3	0	3.65813e-06
k__Bacteria|p__Firmicutes|c__Clostridia|o__Clostridiales|f__Clostridiaceae|g__Clostridium|s__Clostridium_sp._SY8519	0	3	0	3.65813e-06
k__Bacteria|p__Firmicutes|c__Clostridia|o__Clostridiales|f__Clostridiaceae|g__Clostridium|s__Clostridium_cochlearium	0	11	0	1.34132e-05
k__Bacteria|p__Firmicutes|c__Clostridia|o__Clostridiales|f__Clostridiaceae|g__Clostridium|s__Clostridium_sp._CT4	0	15	0	1.82907e-05
k__Bacteria|p__Firmicutes|c__Clostridia|o__Clostridiales|f__Clostridiaceae|g__Clostridium|s__Clostridium_sp._JN-9	0	18	0	2.19488e-05
k__Bacteria|p__Firmicutes|c__Clostridia|o__Clostridiales|f__Clostridiaceae|g__Clostridium|s__Clostridium_argentinense	1	0	1.41234e-07	0
k__Bacteria|p__Firmicutes|c__Clostridia|o__Clostridiales|f__Clostridiaceae|g__Clostridium|s__Clostridium_chauvoei	1	0	1.41234e-07	0
k__Bacteria|p__Firmicutes|c__Clostridia|o__Clostridiales|f__Clostridiaceae|g__Clostridium|s__Clostridium_cellulovorans	1	5	1.41234e-07	6.09689e-06
k__Bacteria|p__Firmicutes|c__Clostridia|o__Clostridiales|f__Clostridiaceae|g__Clostridium|s__Clostridium_sp._JN500901	1	0	1.41234e-07	0
k__Bacteria|p__Firmicutes|c__Clostridia|o__Clostridiales|f__Clostridiaceae|g__Clostridium|s__Clostridium_kluyveri	2	3	2.82467e-07	3.65813e-06
k__Bacteria|p__Firmicutes|c__Clostridia|o__Clostridiales|f__Clostridiaceae|g__Clostridium|s__Clostridium_beijerinckii	6	1	8.47402e-07	1.21938e-06
k__Bacteria|p__Firmicutes|c__Clostridia|o__Clostridiales|f__Clostridiaceae|g__Clostridium|s__Clostridium_baratii	7	0	9.88635e-07	0
k__Bacteria|p__Firmicutes|c__Clostridia|o__Clostridiales|f__Clostridiaceae|g__Clostridium|s__Clostridium_sp._AWRP	9	77	1.2711e-06	9.38921e-05
k__Bacteria|p__Firmicutes|c__Clostridia|o__Clostridiales|f__Clostridiaceae|g__Clostridium|s__Clostridium_bornimense	10	0	1.41234e-06	0
k__Bacteria|p__Firmicutes|c__Clostridia|o__Clostridiales|f__Clostridiaceae|g__Clostridium|s__Clostridium_perfringens	11	5	1.55357e-06	6.09689e-06
k__Bacteria|p__Firmicutes|c__Clostridia|o__Clostridiales|f__Clostridiaceae|g__Clostridium|s__Clostridium_botulinum	12	201	1.6948e-06	0.000245095
k__Bacteria|p__Firmicutes|c__Clostridia|o__Clostridiales|f__Clostridiaceae|g__Clostridium|s__Clostridium_sporogenes	14	0	1.97727e-06	0
k__Bacteria|p__Firmicutes|c__Clostridia|o__Clostridiales|f__Peptococcaceae	135	43	1.90665e-05	5.24332e-05
k__Bacteria|p__Firmicutes|c__Clostridia|o__Clostridiales|f__Peptococcaceae|g__Dehalobacterium	0	2	0	2.43875e-06
k__Bacteria|p__Firmicutes|c__Clostridia|o__Clostridiales|f__Peptococcaceae|g__Dehalobacterium|s__Dehalobacterium_formicoaceticum	0	2	0	2.43875e-06
k__Bacteria|p__Firmicutes|c__Clostridia|o__Clostridiales|f__Peptococcaceae|g__Desulfofarcimen	0	4	0	4.87751e-06
k__Bacteria|p__Firmicutes|c__Clostridia|o__Clostridiales|f__Peptococcaceae|g__Desulfofarcimen|s__Desulfofarcimen_acetoxidans	0	4	0	4.87751e-06
k__Bacteria|p__Firmicutes|c__Clostridia|o__Clostridiales|f__Peptococcaceae|g__Candidatus_Desulforudis	1	0	1.41234e-07	0
k__Bacteria|p__Firmicutes|c__Clostridia|o__Clostridiales|f__Peptococcaceae|g__Candidatus_Desulforudis|s__Candidatus_Desulforudis_audaxviator	1	0	1.41234e-07	0
k__Bacteria|p__Firmicutes|c__Clostridia|o__Clostridiales|f__Peptococcaceae|g__Desulfitobacterium	1	21	1.41234e-07	2.56069e-05
k__Bacteria|p__Firmicutes|c__Clostridia|o__Clostridiales|f__Peptococcaceae|g__Desulfitobacterium|s__Desulfitobacterium_metallireducens	0	3	0	3.65813e-06
k__Bacteria|p__Firmicutes|c__Clostridia|o__Clostridiales|f__Peptococcaceae|g__Desulfitobacterium|s__Desulfitobacterium_hafniense	1	0	1.41234e-07	0
k__Bacteria|p__Firmicutes|c__Clostridia|o__Clostridiales|f__Peptococcaceae|g__Desulfosporosinus	4	0	5.64934e-07	0
k__Bacteria|p__Firmicutes|c__Clostridia|o__Clostridiales|f__Peptococcaceae|g__Desulfosporosinus|s__Desulfosporosinus_youngiae	1	0	1.41234e-07	0
k__Bacteria|p__Firmicutes|c__Clostridia|o__Clostridiales|f__Peptococcaceae|g__Desulfosporosinus|s__Desulfosporosinus_meridiei	3	0	4.23701e-07	0
k__Bacteria|p__Firmicutes|c__Clostridia|o__Clostridiales|f__Peptococcaceae|g__Syntrophobotulus	14	0	1.97727e-06	0
k__Bacteria|p__Firmicutes|c__Clostridia|o__Clostridiales|f__Peptococcaceae|g__Syntrophobotulus|s__Syntrophobotulus_glycolicus	14	0	1.97727e-06	0
k__Bacteria|p__Firmicutes|c__Clostridia|o__Clostridiales|f__Peptococcaceae|g__Desulfotomaculum	115	14	1.62419e-05	1.70713e-05
k__Bacteria|p__Firmicutes|c__Clostridia|o__Clostridiales|f__Peptococcaceae|g__Desulfotomaculum|s__Desulfotomaculum_ferrireducens	1	0	1.41234e-07	0
k__Bacteria|p__Firmicutes|c__Clostridia|o__Clostridiales|f__Peptococcaceae|g__Desulfotomaculum|s__Desulfotomaculum_nigrificans	2	9	2.82467e-07	1.09744e-05
k__Bacteria|p__Firmicutes|c__Clostridia|o__Clostridiales|f__Peptococcaceae|g__Desulfotomaculum|s__Desulfotomaculum_ruminis	112	0	1.58182e-05	0
k__Bacteria|p__Firmicutes|c__Clostridia|o__Clostridiales|f__Lachnospiraceae	946	628	0.000133607	0.000765769
k__Bacteria|p__Firmicutes|c__Clostridia|o__Clostridiales|f__Lachnospiraceae|g__Butyrivibrio	0	10	0	1.21938e-05
k__Bacteria|p__Firmicutes|c__Clostridia|o__Clostridiales|f__Lachnospiraceae|g__Anaerotignum	2	0	2.82467e-07	0
k__Bacteria|p__Firmicutes|c__Clostridia|o__Clostridiales|f__Lachnospiraceae|g__Anaerotignum|s__Anaerotignum_propionicum	2	0	2.82467e-07	0
k__Bacteria|p__Firmicutes|c__Clostridia|o__Clostridiales|f__Lachnospiraceae|g__Cellulosilyticum	3	0	4.23701e-07	0
k__Bacteria|p__Firmicutes|c__Clostridia|o__Clostridiales|f__Lachnospiraceae|g__Lachnoclostridium	13	64	1.83604e-06	7.80402e-05
k__Bacteria|p__Firmicutes|c__Clostridia|o__Clostridiales|f__Lachnospiraceae|g__Lachnoclostridium|s__Lachnoclostridium_phytofermentans	0	16	0	1.951e-05
k__Bacteria|p__Firmicutes|c__Clostridia|o__Clostridiales|f__Lachnospiraceae|g__Lachnoclostridium|s__[Clostridium]_saccharolyticum	1	7	1.41234e-07	8.53564e-06
k__Bacteria|p__Firmicutes|c__Clostridia|o__Clostridiales|f__Lachnospiraceae|g__Lachnoclostridium|s__[Clostridium]_scindens	2	7	2.82467e-07	8.53564e-06
k__Bacteria|p__Firmicutes|c__Clostridia|o__Clostridiales|f__Lachnospiraceae|g__Lachnoclostridium|s__[Clostridium]_bolteae	9	0	1.2711e-06	0
k__Bacteria|p__Firmicutes|c__Clostridia|o__Clostridiales|f__Lachnospiraceae|g__Lachnoanaerobaculum	27	24	3.81331e-06	2.92651e-05
k__Bacteria|p__Firmicutes|c__Clostridia|o__Clostridiales|f__Lachnospiraceae|g__Lachnoanaerobaculum|s__Lachnoanaerobaculum_umeaense	27	24	3.81331e-06	2.92651e-05
k__Bacteria|p__Firmicutes|c__Clostridia|o__Clostridiales|f__Lachnospiraceae|g__Anaerobutyricum	56	1	7.90908e-06	1.21938e-06
k__Bacteria|p__Firmicutes|c__Clostridia|o__Clostridiales|f__Lachnospiraceae|g__Anaerobutyricum|s__Anaerobutyricum_hallii	56	1	7.90908e-06	1.21938e-06
k__Bacteria|p__Firmicutes|c__Clostridia|o__Clostridiales|f__Lachnospiraceae|g__Blautia	66	83	9.32142e-06	0.000101208
k__Bacteria|p__Firmicutes|c__Clostridia|o__Clostridiales|f__Lachnospiraceae|g__Blautia|s__Blautia_producta	1	5	1.41234e-07	6.09689e-06
k__Bacteria|p__Firmicutes|c__Clostridia|o__Clostridiales|f__Lachnospiraceae|g__Blautia|s__Blautia_sp._N6H1-15	2	0	2.82467e-07	0
k__Bacteria|p__Firmicutes|c__Clostridia|o__Clostridiales|f__Lachnospiraceae|g__Blautia|s__Blautia_hansenii	5	16	7.06168e-07	1.951e-05
k__Bacteria|p__Firmicutes|c__Clostridia|o__Clostridiales|f__Lachnospiraceae|g__Blautia|s__Blautia_sp._SC05B48	55	5	7.76785e-06	6.09689e-06
k__Bacteria|p__Firmicutes|c__Clostridia|o__Clostridiales|f__Lachnospiraceae|g__Anaerostipes	66	21	9.32142e-06	2.56069e-05
k__Bacteria|p__Firmicutes|c__Clostridia|o__Clostridiales|f__Lachnospiraceae|g__Anaerostipes|s__Anaerostipes_rhamnosivorans	4	0	5.64934e-07	0
k__Bacteria|p__Firmicutes|c__Clostridia|o__Clostridiales|f__Lachnospiraceae|g__Anaerostipes|s__Anaerostipes_hadrus	62	21	8.75648e-06	2.56069e-05
k__Bacteria|p__Firmicutes|c__Clostridia|o__Clostridiales|f__Lachnospiraceae|g__Roseburia	81	33	1.14399e-05	4.02395e-05
k__Bacteria|p__Firmicutes|c__Clostridia|o__Clostridiales|f__Lachnospiraceae|g__Roseburia|s__Roseburia_hominis	20	7	2.82467e-06	8.53564e-06
k__Bacteria|p__Firmicutes|c__Clostridia|o__Clostridiales|f__Lachnospiraceae|g__Roseburia|s__Roseburia_intestinalis	54	21	7.62661e-06	2.56069e-05
k__Bacteria|p__Firmicutes|c__Clostridia|o__Clostridiales|f__Lachnospiraceae|s__Lachnospiraceae_bacterium_oral_taxon_500	2	30	2.82467e-07	3.65813e-05
k__Bacteria|p__Firmicutes|c__Clostridia|o__Clostridiales|f__Lachnospiraceae|s__Lachnospiraceae_bacterium_Choco86	6	7	8.47402e-07	8.53564e-06
k__Bacteria|p__Firmicutes|c__Clostridia|o__Clostridiales|f__Lachnospiraceae|s__Lachnospiraceae_bacterium_GAM79	68	22	9.60388e-06	2.68263e-05
k__Bacteria|p__Firmicutes|c__Clostridia|o__Clostridiales|f__Lachnospiraceae|s__[Eubacterium]_rectale	460	78	6.49675e-05	9.51114e-05
k__Bacteria|p__Firmicutes|c__Clostridia|o__Clostridiales|f__Ruminococcaceae	1135	494	0.0001603	0.000602372
k__Bacteria|p__Firmicutes|c__Clostridia|o__Clostridiales|f__Ruminococcaceae|s__[Clostridium]_cellulosi	0	1	0	1.21938e-06
k__Bacteria|p__Firmicutes|c__Clostridia|o__Clostridiales|f__Ruminococcaceae|g__Caproiciproducens	1	3	1.41234e-07	3.65813e-06
k__Bacteria|p__Firmicutes|c__Clostridia|o__Clostridiales|f__Ruminococcaceae|g__Caproiciproducens|s__Caproiciproducens_sp._NJN-50	1	3	1.41234e-07	3.65813e-06
k__Bacteria|p__Firmicutes|c__Clostridia|o__Clostridiales|f__Ruminococcaceae|g__Ethanoligenens	1	22	1.41234e-07	2.68263e-05
k__Bacteria|p__Firmicutes|c__Clostridia|o__Clostridiales|f__Ruminococcaceae|g__Ethanoligenens|s__Ethanoligenens_harbinense	1	22	1.41234e-07	2.68263e-05
k__Bacteria|p__Firmicutes|c__Clostridia|o__Clostridiales|f__Ruminococcaceae|g__Flavonifractor	3	0	4.23701e-07	0
k__Bacteria|p__Firmicutes|c__Clostridia|o__Clostridiales|f__Ruminococcaceae|g__Flavonifractor|s__Flavonifractor_plautii	3	0	4.23701e-07	0
k__Bacteria|p__Firmicutes|c__Clostridia|o__Clostridiales|f__Ruminococcaceae|s__Ruminococcaceae_bacterium_CPB6	3	8	4.23701e-07	9.75502e-06
k__Bacteria|p__Firmicutes|c__Clostridia|o__Clostridiales|f__Ruminococcaceae|g__Ruthenibacterium	35	7	4.94318e-06	8.53564e-06
k__Bacteria|p__Firmicutes|c__Clostridia|o__Clostridiales|f__Ruminococcaceae|g__Ruthenibacterium|s__Ruthenibacterium_lactatiformans	35	7	4.94318e-06	8.53564e-06
k__Bacteria|p__Firmicutes|c__Clostridia|o__Clostridiales|f__Ruminococcaceae|g__Faecalibacterium	398	57	5.6211e-05	6.95045e-05
k__Bacteria|p__Firmicutes|c__Clostridia|o__Clostridiales|f__Ruminococcaceae|g__Faecalibacterium|s__Faecalibacterium_prausnitzii	398	57	5.6211e-05	6.95045e-05
k__Bacteria|p__Firmicutes|c__Clostridia|o__Clostridiales|f__Ruminococcaceae|g__Ruminococcus	679	221	9.58976e-05	0.000269482
k__Bacteria|p__Firmicutes|c__Clostridia|o__Clostridiales|f__Ruminococcaceae|g__Ruminococcus|s__Ruminococcus_sp._JE7A12	2	27	2.82467e-07	3.29232e-05
k__Bacteria|p__Firmicutes|c__Clostridia|o__Clostridiales|f__Ruminococcaceae|g__Ruminococcus|s__Ruminococcus_bicirculans	305	11	4.30762e-05	1.34132e-05
k__Bacteria|p__Firmicutes|c__Clostridia|o__Clostridiales|f__Ruminococcaceae|g__Ruminococcus|s__Ruminococcus_champanellensis	368	125	5.1974e-05	0.000152422
k__Bacteria|p__Firmicutes|c__Bacilli	65652	87334	0.00927227	0.106493
k__Bacteria|p__Firmicutes|c__Bacilli|o__Bacillales	30260	54144	0.00427373	0.066022
k__Bacteria|p__Firmicutes|c__Bacilli|o__Bacillales|f__Thermoactinomycetaceae	0	86	0	0.000104866
k__Bacteria|p__Firmicutes|c__Bacilli|o__Bacillales|f__Thermoactinomycetaceae|g__Novibacillus	0	16	0	1.951e-05
k__Bacteria|p__Firmicutes|c__Bacilli|o__Bacillales|f__Thermoactinomycetaceae|g__Novibacillus|s__Novibacillus_thermophilus	0	16	0	1.951e-05
k__Bacteria|p__Firmicutes|c__Bacilli|o__Bacillales|f__Sporolactobacillaceae	1	0	1.41234e-07	0
k__Bacteria|p__Firmicutes|c__Bacilli|o__Bacillales|f__Sporolactobacillaceae|s__[Bacillus]_selenitireducens	1	0	1.41234e-07	0
k__Bacteria|p__Firmicutes|c__Bacilli|o__Bacillales|f__Alicyclobacillaceae	9	177	1.2711e-06	0.00021583
k__Bacteria|p__Firmicutes|c__Bacilli|o__Bacillales|f__Alicyclobacillaceae|g__Kyrpidia	0	136	0	0.000165835
k__Bacteria|p__Firmicutes|c__Bacilli|o__Bacillales|f__Alicyclobacillaceae|g__Kyrpidia|s__Kyrpidia_tusciae	0	131	0	0.000159738
k__Bacteria|p__Firmicutes|c__Bacilli|o__Bacillales|f__Alicyclobacillaceae|g__Alicyclobacillus	1	11	1.41234e-07	1.34132e-05
k__Bacteria|p__Firmicutes|c__Bacilli|o__Bacillales|f__Alicyclobacillaceae|g__Alicyclobacillus|s__Alicyclobacillus_acidocaldarius	1	11	1.41234e-07	1.34132e-05
k__Bacteria|p__Firmicutes|c__Bacilli|o__Bacillales|f__Alicyclobacillaceae|g__Tumebacillus	8	15	1.12987e-06	1.82907e-05
k__Bacteria|p__Firmicutes|c__Bacilli|o__Bacillales|f__Alicyclobacillaceae|g__Tumebacillus|s__Tumebacillus_algifaecis	0	6	0	7.31626e-06
k__Bacteria|p__Firmicutes|c__Bacilli|o__Bacillales|f__Alicyclobacillaceae|g__Tumebacillus|s__Tumebacillus_avium	7	0	9.88635e-07	0
k__Bacteria|p__Firmicutes|c__Bacilli|o__Bacillales|f__Planococcaceae	12	117	1.6948e-06	0.000142667
k__Bacteria|p__Firmicutes|c__Bacilli|o__Bacillales|f__Planococcaceae|g__Kurthia	0	39	0	4.75557e-05
k__Bacteria|p__Firmicutes|c__Bacilli|o__Bacillales|f__Planococcaceae|g__Kurthia|s__Kurthia_sp._11kri321	0	37	0	4.5117e-05
k__Bacteria|p__Firmicutes|c__Bacilli|o__Bacillales|f__Planococcaceae|g__Paenisporosarcina	1	6	1.41234e-07	7.31626e-06
k__Bacteria|p__Firmicutes|c__Bacilli|o__Bacillales|f__Planococcaceae|g__Paenisporosarcina|s__Paenisporosarcina_antarctica	1	6	1.41234e-07	7.31626e-06
k__Bacteria|p__Firmicutes|c__Bacilli|o__Bacillales|f__Planococcaceae|g__Sporosarcina	1	2	1.41234e-07	2.43875e-06
k__Bacteria|p__Firmicutes|c__Bacilli|o__Bacillales|f__Planococcaceae|g__Sporosarcina|s__Sporosarcina_sp._PTS2304	0	1	0	1.21938e-06
k__Bacteria|p__Firmicutes|c__Bacilli|o__Bacillales|f__Planococcaceae|g__Sporosarcina|s__Sporosarcina_pasteurii	0	1	0	1.21938e-06
k__Bacteria|p__Firmicutes|c__Bacilli|o__Bacillales|f__Planococcaceae|g__Planococcus	2	41	2.82467e-07	4.99945e-05
k__Bacteria|p__Firmicutes|c__Bacilli|o__Bacillales|f__Planococcaceae|g__Planococcus|s__Planococcus_sp._MB-3u-03	0	27	0	3.29232e-05
k__Bacteria|p__Firmicutes|c__Bacilli|o__Bacillales|f__Planococcaceae|g__Planococcus|s__Planococcus_sp._PAMC_21323	1	0	1.41234e-07	0
k__Bacteria|p__Firmicutes|c__Bacilli|o__Bacillales|f__Planococcaceae|g__Planococcus|s__Planococcus_rifietoensis	1	0	1.41234e-07	0
k__Bacteria|p__Firmicutes|c__Bacilli|o__Bacillales|f__Planococcaceae|g__Solibacillus	3	4	4.23701e-07	4.87751e-06
k__Bacteria|p__Firmicutes|c__Bacilli|o__Bacillales|f__Planococcaceae|g__Solibacillus|s__Solibacillus_silvestris	1	4	1.41234e-07	4.87751e-06
k__Bacteria|p__Firmicutes|c__Bacilli|o__Bacillales|f__Planococcaceae|g__Ureibacillus	4	4	5.64934e-07	4.87751e-06
k__Bacteria|p__Firmicutes|c__Bacilli|o__Bacillales|f__Planococcaceae|g__Ureibacillus|s__Ureibacillus_thermosphaericus	4	4	5.64934e-07	4.87751e-06
k__Bacteria|p__Firmicutes|c__Bacilli|o__Bacillales|f__Listeriaceae	61	224	8.61525e-06	0.000273141
k__Bacteria|p__Firmicutes|c__Bacilli|o__Bacillales|f__Listeriaceae|g__Listeria	5	93	7.06168e-07	0.000113402
k__Bacteria|p__Firmicutes|c__Bacilli|o__Bacillales|f__Listeriaceae|g__Listeria|s__Listeria_monocytogenes	0	13	0	1.58519e-05
k__Bacteria|p__Firmicutes|c__Bacilli|o__Bacillales|f__Listeriaceae|g__Listeria|s__Listeria_welshimeri	3	80	4.23701e-07	9.75502e-05
k__Bacteria|p__Firmicutes|c__Bacilli|o__Bacillales|f__Listeriaceae|g__Brochothrix	56	131	7.90908e-06	0.000159738
k__Bacteria|p__Firmicutes|c__Bacilli|o__Bacillales|f__Listeriaceae|g__Brochothrix|s__Brochothrix_thermosphacta	56	131	7.90908e-06	0.000159738
k__Bacteria|p__Firmicutes|c__Bacilli|o__Bacillales|f__Paenibacillaceae	81	1136	1.14399e-05	0.00138521
k__Bacteria|p__Firmicutes|c__Bacilli|o__Bacillales|f__Paenibacillaceae|g__Aneurinibacillus	0	23	0	2.80457e-05
k__Bacteria|p__Firmicutes|c__Bacilli|o__Bacillales|f__Paenibacillaceae|g__Aneurinibacillus|s__Aneurinibacillus_soli	0	23	0	2.80457e-05
k__Bacteria|p__Firmicutes|c__Bacilli|o__Bacillales|f__Paenibacillaceae|g__Brevibacillus	3	28	4.23701e-07	3.41426e-05
k__Bacteria|p__Firmicutes|c__Bacilli|o__Bacillales|f__Paenibacillaceae|g__Brevibacillus|s__Brevibacillus_sp._SCSIO_07484	0	1	0	1.21938e-06
k__Bacteria|p__Firmicutes|c__Bacilli|o__Bacillales|f__Paenibacillaceae|g__Brevibacillus|s__Brevibacillus_agri	1	16	1.41234e-07	1.951e-05
k__Bacteria|p__Firmicutes|c__Bacilli|o__Bacillales|f__Paenibacillaceae|g__Brevibacillus|s__Brevibacillus_laterosporus	2	0	2.82467e-07	0
k__Bacteria|p__Firmicutes|c__Bacilli|o__Bacillales|f__Paenibacillaceae|g__Cohnella	5	0	7.06168e-07	0
k__Bacteria|p__Firmicutes|c__Bacilli|o__Bacillales|f__Paenibacillaceae|g__Cohnella|s__Cohnella_sp._HS21	5	0	7.06168e-07	0
k__Bacteria|p__Firmicutes|c__Bacilli|o__Bacillales|f__Paenibacillaceae|g__Thermobacillus	7	310	9.88635e-07	0.000378007
k__Bacteria|p__Firmicutes|c__Bacilli|o__Bacillales|f__Paenibacillaceae|g__Thermobacillus|s__Thermobacillus_composti	7	310	9.88635e-07	0.000378007
k__Bacteria|p__Firmicutes|c__Bacilli|o__Bacillales|f__Paenibacillaceae|g__Paenibacillus	63	610	8.89772e-06	0.00074382
k__Bacteria|p__Firmicutes|c__Bacilli|o__Bacillales|f__Paenibacillaceae|g__Paenibacillus|s__Paenibacillus_alvei	0	2	0	2.43875e-06
k__Bacteria|p__Firmicutes|c__Bacilli|o__Bacillales|f__Paenibacillaceae|g__Paenibacillus|s__Paenibacillus_larvae	0	3	0	3.65813e-06
k__Bacteria|p__Firmicutes|c__Bacilli|o__Bacillales|f__Paenibacillaceae|g__Paenibacillus|s__Paenibacillus_sp._IHB_B_3084	0	6	0	7.31626e-06
k__Bacteria|p__Firmicutes|c__Bacilli|o__Bacillales|f__Paenibacillaceae|g__Paenibacillus|s__Paenibacillus_bovis	0	8	0	9.75502e-06
k__Bacteria|p__Firmicutes|c__Bacilli|o__Bacillales|f__Paenibacillaceae|g__Paenibacillus|s__Paenibacillus_sp._FSL_P4-0081	0	9	0	1.09744e-05
k__Bacteria|p__Firmicutes|c__Bacilli|o__Bacillales|f__Paenibacillaceae|g__Paenibacillus|s__Paenibacillus_physcomitrellae	0	11	0	1.34132e-05
k__Bacteria|p__Firmicutes|c__Bacilli|o__Bacillales|f__Paenibacillaceae|g__Paenibacillus|s__Paenibacillus_sp._CAA11	0	19	0	2.31682e-05
k__Bacteria|p__Firmicutes|c__Bacilli|o__Bacillales|f__Paenibacillaceae|g__Paenibacillus|s__Paenibacillus_sp._HB172198	0	19	0	2.31682e-05
k__Bacteria|p__Firmicutes|c__Bacilli|o__Bacillales|f__Paenibacillaceae|g__Paenibacillus|s__Paenibacillus_stellifer	0	23	0	2.80457e-05
k__Bacteria|p__Firmicutes|c__Bacilli|o__Bacillales|f__Paenibacillaceae|g__Paenibacillus|s__Paenibacillus_lentus	0	34	0	4.14588e-05
k__Bacteria|p__Firmicutes|c__Bacilli|o__Bacillales|f__Paenibacillaceae|g__Paenibacillus|s__Paenibacillus_swuensis	0	66	0	8.04789e-05
k__Bacteria|p__Firmicutes|c__Bacilli|o__Bacillales|f__Paenibacillaceae|g__Paenibacillus|s__Paenibacillus_beijingensis	1	0	1.41234e-07	0
k__Bacteria|p__Firmicutes|c__Bacilli|o__Bacillales|f__Paenibacillaceae|g__Paenibacillus|s__Paenibacillus_sp._Y412MC10	1	0	1.41234e-07	0
k__Bacteria|p__Firmicutes|c__Bacilli|o__Bacillales|f__Paenibacillaceae|g__Paenibacillus|s__Paenibacillus_sp._32O-W	1	3	1.41234e-07	3.65813e-06
k__Bacteria|p__Firmicutes|c__Bacilli|o__Bacillales|f__Paenibacillaceae|g__Paenibacillus|s__Paenibacillus_sp._IHBB_10380	1	0	1.41234e-07	0
k__Bacteria|p__Firmicutes|c__Bacilli|o__Bacillales|f__Paenibacillaceae|g__Paenibacillus|s__Paenibacillus_sp._18JY67-1	1	0	1.41234e-07	0
k__Bacteria|p__Firmicutes|c__Bacilli|o__Bacillales|f__Paenibacillaceae|g__Paenibacillus|s__Paenibacillus_sp._FSL_H7-0357	1	0	1.41234e-07	0
k__Bacteria|p__Firmicutes|c__Bacilli|o__Bacillales|f__Paenibacillaceae|g__Paenibacillus|s__Paenibacillus_xylanexedens	2	0	2.82467e-07	0
k__Bacteria|p__Firmicutes|c__Bacilli|o__Bacillales|f__Paenibacillaceae|g__Paenibacillus|s__Paenibacillus_sp._FSL_R7-0273	2	0	2.82467e-07	0
k__Bacteria|p__Firmicutes|c__Bacilli|o__Bacillales|f__Paenibacillaceae|g__Paenibacillus|s__Paenibacillus_polymyxa	2	1	2.82467e-07	1.21938e-06
k__Bacteria|p__Firmicutes|c__Bacilli|o__Bacillales|f__Paenibacillaceae|g__Paenibacillus|s__Paenibacillus_graminis	3	0	4.23701e-07	0
k__Bacteria|p__Firmicutes|c__Bacilli|o__Bacillales|f__Paenibacillaceae|g__Paenibacillus|s__Paenibacillus_mucilaginosus	3	0	4.23701e-07	0
k__Bacteria|p__Firmicutes|c__Bacilli|o__Bacillales|f__Paenibacillaceae|g__Paenibacillus|s__Paenibacillus_glucanolyticus	4	15	5.64934e-07	1.82907e-05
k__Bacteria|p__Firmicutes|c__Bacilli|o__Bacillales|f__Paenibacillaceae|g__Paenibacillus|s__Paenibacillus_sp._BIHB4019	4	0	5.64934e-07	0
k__Bacteria|p__Firmicutes|c__Bacilli|o__Bacillales|f__Paenibacillaceae|g__Paenibacillus|s__Paenibacillus_sp._RUD330	7	3	9.88635e-07	3.65813e-06
k__Bacteria|p__Firmicutes|c__Bacilli|o__Bacillales|f__Paenibacillaceae|g__Paenibacillus|s__Paenibacillus_yonginensis	16	4	2.25974e-06	4.87751e-06
k__Bacteria|p__Firmicutes|c__Bacilli|o__Bacillales|g__Exiguobacterium	40	99	5.64934e-06	0.000120718
k__Bacteria|p__Firmicutes|c__Bacilli|o__Bacillales|g__Exiguobacterium|s__Exiguobacterium_sibiricum	0	11	0	1.34132e-05
k__Bacteria|p__Firmicutes|c__Bacilli|o__Bacillales|g__Exiguobacterium|s__Exiguobacterium_sp._N4-1P	1	0	1.41234e-07	0
k__Bacteria|p__Firmicutes|c__Bacilli|o__Bacillales|g__Exiguobacterium|s__Exiguobacterium_sp._MH3	3	3	4.23701e-07	3.65813e-06
k__Bacteria|p__Firmicutes|c__Bacilli|o__Bacillales|g__Exiguobacterium|s__Exiguobacterium_sp._U13-1	4	11	5.64934e-07	1.34132e-05
k__Bacteria|p__Firmicutes|c__Bacilli|o__Bacillales|g__Exiguobacterium|s__Exiguobacterium_sp._ZWU0009	6	0	8.47402e-07	0
k__Bacteria|p__Firmicutes|c__Bacilli|o__Bacillales|g__Exiguobacterium|s__Exiguobacterium_mexicanum	6	6	8.47402e-07	7.31626e-06
k__Bacteria|p__Firmicutes|c__Bacilli|o__Bacillales|g__Exiguobacterium|s__Exiguobacterium_sp._AT1b	12	49	1.6948e-06	5.97495e-05
k__Bacteria|p__Firmicutes|c__Bacilli|o__Bacillales|g__Gemella	427	113	6.03067e-05	0.00013779
k__Bacteria|p__Firmicutes|c__Bacilli|o__Bacillales|g__Gemella|s__Gemella_sp._oral_taxon_928	3	0	4.23701e-07	0
k__Bacteria|p__Firmicutes|c__Bacilli|o__Bacillales|g__Gemella|s__Gemella_morbillorum	78	7	1.10162e-05	8.53564e-06
k__Bacteria|p__Firmicutes|c__Bacilli|o__Bacillales|g__Gemella|s__Gemella_haemolysans	328	43	4.63246e-05	5.24332e-05
k__Bacteria|p__Firmicutes|c__Bacilli|o__Bacillales|f__Bacillaceae	3618	20421	0.000510983	0.0249009
k__Bacteria|p__Firmicutes|c__Bacilli|o__Bacillales|f__Bacillaceae|g__Amphibacillus	0	8	0	9.75502e-06
k__Bacteria|p__Firmicutes|c__Bacilli|o__Bacillales|f__Bacillaceae|g__Amphibacillus|s__Amphibacillus_xylanus	0	8	0	9.75502e-06
k__Bacteria|p__Firmicutes|c__Bacilli|o__Bacillales|f__Bacillaceae|g__Fictibacillus	1	0	1.41234e-07	0
k__Bacteria|p__Firmicutes|c__Bacilli|o__Bacillales|f__Bacillaceae|g__Fictibacillus|s__Fictibacillus_arsenicus	1	0	1.41234e-07	0
k__Bacteria|p__Firmicutes|c__Bacilli|o__Bacillales|f__Bacillaceae|g__Salimicrobium	1	2	1.41234e-07	2.43875e-06
k__Bacteria|p__Firmicutes|c__Bacilli|o__Bacillales|f__Bacillaceae|g__Salimicrobium|s__Salimicrobium_jeotgali	1	2	1.41234e-07	2.43875e-06
k__Bacteria|p__Firmicutes|c__Bacilli|o__Bacillales|f__Bacillaceae|g__Lentibacillus	2	0	2.82467e-07	0
k__Bacteria|p__Firmicutes|c__Bacilli|o__Bacillales|f__Bacillaceae|g__Lentibacillus|s__Lentibacillus_amyloliquefaciens	2	0	2.82467e-07	0
k__Bacteria|p__Firmicutes|c__Bacilli|o__Bacillales|f__Bacillaceae|g__Virgibacillus	2	0	2.82467e-07	0
k__Bacteria|p__Firmicutes|c__Bacilli|o__Bacillales|f__Bacillaceae|g__Virgibacillus|s__Virgibacillus_sp._6R	1	0	1.41234e-07	0
k__Bacteria|p__Firmicutes|c__Bacilli|o__Bacillales|f__Bacillaceae|g__Virgibacillus|s__Virgibacillus_necropolis	1	0	1.41234e-07	0
k__Bacteria|p__Firmicutes|c__Bacilli|o__Bacillales|f__Bacillaceae|g__Lysinibacillus	3	4	4.23701e-07	4.87751e-06
k__Bacteria|p__Firmicutes|c__Bacilli|o__Bacillales|f__Bacillaceae|g__Lysinibacillus|s__Lysinibacillus_sp._2017	0	1	0	1.21938e-06
k__Bacteria|p__Firmicutes|c__Bacilli|o__Bacillales|f__Bacillaceae|g__Lysinibacillus|s__Lysinibacillus_timonensis	0	3	0	3.65813e-06
k__Bacteria|p__Firmicutes|c__Bacilli|o__Bacillales|f__Bacillaceae|g__Lysinibacillus|s__Lysinibacillus_sphaericus	3	0	4.23701e-07	0
k__Bacteria|p__Firmicutes|c__Bacilli|o__Bacillales|f__Bacillaceae|g__Halobacillus	3	0	4.23701e-07	0
k__Bacteria|p__Firmicutes|c__Bacilli|o__Bacillales|f__Bacillaceae|g__Halobacillus|s__Halobacillus_halophilus	3	0	4.23701e-07	0
k__Bacteria|p__Firmicutes|c__Bacilli|o__Bacillales|f__Bacillaceae|g__Oceanobacillus	15	0	2.1185e-06	0
k__Bacteria|p__Firmicutes|c__Bacilli|o__Bacillales|f__Bacillaceae|g__Oceanobacillus|s__Oceanobacillus_iheyensis	15	0	2.1185e-06	0
k__Bacteria|p__Firmicutes|c__Bacilli|o__Bacillales|f__Bacillaceae|g__Parageobacillus	22	453	3.10714e-06	0.000552378
k__Bacteria|p__Firmicutes|c__Bacilli|o__Bacillales|f__Bacillaceae|g__Parageobacillus|s__Parageobacillus_genomosp._1	8	426	1.12987e-06	0.000519455
k__Bacteria|p__Firmicutes|c__Bacilli|o__Bacillales|f__Bacillaceae|g__Parageobacillus|s__Parageobacillus_thermoglucosidasius	14	27	1.97727e-06	3.29232e-05
k__Bacteria|p__Firmicutes|c__Bacilli|o__Bacillales|f__Bacillaceae|g__Aeribacillus	31	421	4.37824e-06	0.000513358
k__Bacteria|p__Firmicutes|c__Bacilli|o__Bacillales|f__Bacillaceae|g__Aeribacillus|s__Aeribacillus_pallidus	31	421	4.37824e-06	0.000513358
k__Bacteria|p__Firmicutes|c__Bacilli|o__Bacillales|f__Bacillaceae|g__Geobacillus	440	134	6.21428e-05	0.000163397
k__Bacteria|p__Firmicutes|c__Bacilli|o__Bacillales|f__Bacillaceae|g__Geobacillus|s__Geobacillus_sp._C56-T3	0	1	0	1.21938e-06
k__Bacteria|p__Firmicutes|c__Bacilli|o__Bacillales|f__Bacillaceae|g__Geobacillus|s__Geobacillus_genomosp._3	0	30	0	3.65813e-05
k__Bacteria|p__Firmicutes|c__Bacilli|o__Bacillales|f__Bacillaceae|g__Geobacillus|s__Geobacillus_sp._JS12	2	0	2.82467e-07	0
k__Bacteria|p__Firmicutes|c__Bacilli|o__Bacillales|f__Bacillaceae|g__Geobacillus|s__Geobacillus_sp._GHH01	2	0	2.82467e-07	0
k__Bacteria|p__Firmicutes|c__Bacilli|o__Bacillales|f__Bacillaceae|g__Geobacillus|s__Geobacillus_subterraneus	4	5	5.64934e-07	6.09689e-06
k__Bacteria|p__Firmicutes|c__Bacilli|o__Bacillales|f__Bacillaceae|g__Geobacillus|s__Geobacillus_sp._WCH70	7	11	9.88635e-07	1.34132e-05
k__Bacteria|p__Firmicutes|c__Bacilli|o__Bacillales|f__Bacillaceae|g__Geobacillus|s__Geobacillus_stearothermophilus	30	11	4.23701e-06	1.34132e-05
k__Bacteria|p__Firmicutes|c__Bacilli|o__Bacillales|f__Bacillaceae|g__Geobacillus|s__Geobacillus_thermodenitrificans	38	12	5.36688e-06	1.46325e-05
k__Bacteria|p__Firmicutes|c__Bacilli|o__Bacillales|f__Bacillaceae|g__Geobacillus|s__Geobacillus_thermocatenulatus	13	4	1.83604e-06	4.87751e-06
k__Bacteria|p__Firmicutes|c__Bacilli|o__Bacillales|f__Bacillaceae|g__Geobacillus|s__Geobacillus_thermoleovorans	14	12	1.97727e-06	1.46325e-05
k__Bacteria|p__Firmicutes|c__Bacilli|o__Bacillales|f__Bacillaceae|g__Geobacillus|s__Geobacillus_lituanicus	32	9	4.51948e-06	1.09744e-05
k__Bacteria|p__Firmicutes|c__Bacilli|o__Bacillales|f__Bacillaceae|g__Bacillus	861	7151	0.000121602	0.00871977
k__Bacteria|p__Firmicutes|c__Bacilli|o__Bacillales|f__Bacillaceae|g__Bacillus|s__Bacillus_sp._FJAT-45348	0	1	0	1.21938e-06
k__Bacteria|p__Firmicutes|c__Bacilli|o__Bacillales|f__Bacillaceae|g__Bacillus|s__Bacillus_sp._Y1	0	2	0	2.43875e-06
k__Bacteria|p__Firmicutes|c__Bacilli|o__Bacillales|f__Bacillaceae|g__Bacillus|s__Bacillus_simplex	0	7	0	8.53564e-06
k__Bacteria|p__Firmicutes|c__Bacilli|o__Bacillales|f__Bacillaceae|g__Bacillus|s__Bacillus_sp._Lzh-5	0	9	0	1.09744e-05
k__Bacteria|p__Firmicutes|c__Bacilli|o__Bacillales|f__Bacillaceae|g__Bacillus|s__Bacillus_oceanisediminis	0	14	0	1.70713e-05
k__Bacteria|p__Firmicutes|c__Bacilli|o__Bacillales|f__Bacillaceae|g__Bacillus|s__Bacillus_sp._1NLA3E	0	15	0	1.82907e-05
k__Bacteria|p__Firmicutes|c__Bacilli|o__Bacillales|f__Bacillaceae|g__Bacillus|s__Bacillus_licheniformis	0	1	0	1.21938e-06
k__Bacteria|p__Firmicutes|c__Bacilli|o__Bacillales|f__Bacillaceae|g__Bacillus|s__Bacillus_paralicheniformis	0	2	0	2.43875e-06
k__Bacteria|p__Firmicutes|c__Bacilli|o__Bacillales|f__Bacillaceae|g__Bacillus|s__Bacillus_amyloliquefaciens	0	3	0	3.65813e-06
k__Bacteria|p__Firmicutes|c__Bacilli|o__Bacillales|f__Bacillaceae|g__Bacillus|s__Bacillus_velezensis	0	14	0	1.70713e-05
k__Bacteria|p__Firmicutes|c__Bacilli|o__Bacillales|f__Bacillaceae|g__Bacillus|s__Bacillus_clausii	0	91	0	0.000110963
k__Bacteria|p__Firmicutes|c__Bacilli|o__Bacillales|f__Bacillaceae|g__Bacillus|s__Bacillus_wiedmannii	0	6	0	7.31626e-06
k__Bacteria|p__Firmicutes|c__Bacilli|o__Bacillales|f__Bacillaceae|g__Bacillus|s__Bacillus_smithii	0	507	0	0.000618224
k__Bacteria|p__Firmicutes|c__Bacilli|o__Bacillales|f__Bacillaceae|g__Bacillus|s__Bacillus_kochii	1	0	1.41234e-07	0
k__Bacteria|p__Firmicutes|c__Bacilli|o__Bacillales|f__Bacillaceae|g__Bacillus|s__Bacillus_horikoshii	1	0	1.41234e-07	0
k__Bacteria|p__Firmicutes|c__Bacilli|o__Bacillales|f__Bacillaceae|g__Bacillus|s__Bacillus_pseudofirmus	1	0	1.41234e-07	0
k__Bacteria|p__Firmicutes|c__Bacilli|o__Bacillales|f__Bacillaceae|g__Bacillus|s__Bacillus_sp._X1(2014)	1	34	1.41234e-07	4.14588e-05
k__Bacteria|p__Firmicutes|c__Bacilli|o__Bacillales|f__Bacillaceae|g__Bacillus|s__Bacillus_jeotgali	1	9	1.41234e-07	1.09744e-05
k__Bacteria|p__Firmicutes|c__Bacilli|o__Bacillales|f__Bacillaceae|g__Bacillus|s__Bacillus_methanolicus	1	6	1.41234e-07	7.31626e-06
k__Bacteria|p__Firmicutes|c__Bacilli|o__Bacillales|f__Bacillaceae|g__Bacillus|s__Bacillus_sp._FJAT-18017	1	0	1.41234e-07	0
k__Bacteria|p__Firmicutes|c__Bacilli|o__Bacillales|f__Bacillaceae|g__Bacillus|s__Bacillus_circulans	2	1	2.82467e-07	1.21938e-06
k__Bacteria|p__Firmicutes|c__Bacilli|o__Bacillales|f__Bacillaceae|g__Bacillus|s__Bacillus_altitudinis	2	3	2.82467e-07	3.65813e-06
k__Bacteria|p__Firmicutes|c__Bacilli|o__Bacillales|f__Bacillaceae|g__Bacillus|s__Bacillus_weihaiensis	3	0	4.23701e-07	0
k__Bacteria|p__Firmicutes|c__Bacilli|o__Bacillales|f__Bacillaceae|g__Bacillus|s__[Brevibacterium]_frigoritolerans	3	11	4.23701e-07	1.34132e-05
k__Bacteria|p__Firmicutes|c__Bacilli|o__Bacillales|f__Bacillaceae|g__Bacillus|s__Bacillus_megaterium	4	5	5.64934e-07	6.09689e-06
k__Bacteria|p__Firmicutes|c__Bacilli|o__Bacillales|f__Bacillaceae|g__Bacillus|s__Bacillus_glycinifermentans	4	0	5.64934e-07	0
k__Bacteria|p__Firmicutes|c__Bacilli|o__Bacillales|f__Bacillaceae|g__Bacillus|s__Bacillus_coagulans	4	491	5.64934e-07	0.000598714
k__Bacteria|p__Firmicutes|c__Bacilli|o__Bacillales|f__Bacillaceae|g__Bacillus|s__Bacillus_flexus	5	0	7.06168e-07	0
k__Bacteria|p__Firmicutes|c__Bacilli|o__Bacillales|f__Bacillaceae|g__Bacillus|s__Bacillus_subtilis	5	23	7.06168e-07	2.80457e-05
k__Bacteria|p__Firmicutes|c__Bacilli|o__Bacillales|f__Bacillaceae|g__Bacillus|s__Bacillus_cytotoxicus	1	5	1.41234e-07	6.09689e-06
k__Bacteria|p__Firmicutes|c__Bacilli|o__Bacillales|f__Bacillaceae|g__Bacillus|s__Bacillus_mycoides	1	3	1.41234e-07	3.65813e-06
k__Bacteria|p__Firmicutes|c__Bacilli|o__Bacillales|f__Bacillaceae|g__Bacillus|s__Bacillus_anthracis	1	18	1.41234e-07	2.19488e-05
k__Bacteria|p__Firmicutes|c__Bacilli|o__Bacillales|f__Bacillaceae|g__Bacillus|s__Bacillus_thuringiensis	5	8	7.06168e-07	9.75502e-06
k__Bacteria|p__Firmicutes|c__Bacilli|o__Bacillales|f__Bacillaceae|g__Bacillus|s__Bacillus_cereus	96	26	1.35584e-05	3.17038e-05
k__Bacteria|p__Firmicutes|c__Bacilli|o__Bacillales|f__Bacillaceae|g__Bacillus|s__Bacillus_thermoamylovorans	191	5240	2.69756e-05	0.00638954
k__Bacteria|p__Firmicutes|c__Bacilli|o__Bacillales|f__Bacillaceae|g__Bacillus|s__Bacillus_thermocopriae	457	29	6.45438e-05	3.53619e-05
k__Bacteria|p__Firmicutes|c__Bacilli|o__Bacillales|f__Bacillaceae|g__Anoxybacillus	1288	2565	0.000181909	0.0031277
k__Bacteria|p__Firmicutes|c__Bacilli|o__Bacillales|f__Bacillaceae|g__Anoxybacillus|s__Anoxybacillus_kamchatkensis	9	0	1.2711e-06	0
k__Bacteria|p__Firmicutes|c__Bacilli|o__Bacillales|f__Bacillaceae|g__Anoxybacillus|s__Anoxybacillus_gonensis	19	0	2.68344e-06	0
k__Bacteria|p__Firmicutes|c__Bacilli|o__Bacillales|f__Bacillaceae|g__Anoxybacillus|s__Anoxybacillus_amylolyticus	126	982	1.77954e-05	0.00119743
k__Bacteria|p__Firmicutes|c__Bacilli|o__Bacillales|f__Bacillaceae|g__Anoxybacillus|s__Anoxybacillus_flavithermus	1000	50	0.000141234	6.09689e-05
k__Bacteria|p__Firmicutes|c__Bacilli|o__Bacillales|f__Staphylococcaceae	25905	23891	0.00365866	0.0291321
k__Bacteria|p__Firmicutes|c__Bacilli|o__Bacillales|f__Staphylococcaceae|g__Auricoccus	5	214	7.06168e-07	0.000260947
k__Bacteria|p__Firmicutes|c__Bacilli|o__Bacillales|f__Staphylococcaceae|g__Auricoccus|s__Auricoccus_indicus	5	214	7.06168e-07	0.000260947
k__Bacteria|p__Firmicutes|c__Bacilli|o__Bacillales|f__Staphylococcaceae|g__Jeotgalicoccus	7	81	9.88635e-07	9.87696e-05
k__Bacteria|p__Firmicutes|c__Bacilli|o__Bacillales|f__Staphylococcaceae|g__Jeotgalicoccus|s__Jeotgalicoccus_saudimassiliensis	7	81	9.88635e-07	9.87696e-05
k__Bacteria|p__Firmicutes|c__Bacilli|o__Bacillales|f__Staphylococcaceae|g__Salinicoccus	12	10	1.6948e-06	1.21938e-05
k__Bacteria|p__Firmicutes|c__Bacilli|o__Bacillales|f__Staphylococcaceae|g__Salinicoccus|s__Salinicoccus_halodurans	12	10	1.6948e-06	1.21938e-05
k__Bacteria|p__Firmicutes|c__Bacilli|o__Bacillales|f__Staphylococcaceae|g__Macrococcus	38	29	5.36688e-06	3.53619e-05
k__Bacteria|p__Firmicutes|c__Bacilli|o__Bacillales|f__Staphylococcaceae|g__Macrococcus|s__Macrococcus_caseolyticus	4	7	5.64934e-07	8.53564e-06
k__Bacteria|p__Firmicutes|c__Bacilli|o__Bacillales|f__Staphylococcaceae|g__Macrococcus|s__Macrococcus_canis	7	0	9.88635e-07	0
k__Bacteria|p__Firmicutes|c__Bacilli|o__Bacillales|f__Staphylococcaceae|g__Macrococcus|s__Macrococcus_sp._IME1552	27	6	3.81331e-06	7.31626e-06
k__Bacteria|p__Firmicutes|c__Bacilli|o__Bacillales|f__Staphylococcaceae|g__Staphylococcus	25796	23265	0.00364326	0.0283688
k__Bacteria|p__Firmicutes|c__Bacilli|o__Bacillales|f__Staphylococcaceae|g__Staphylococcus|s__Staphylococcus_simiae	0	2	0	2.43875e-06
k__Bacteria|p__Firmicutes|c__Bacilli|o__Bacillales|f__Staphylococcaceae|g__Staphylococcus|s__Staphylococcus_stepanovicii	0	17	0	2.07294e-05
k__Bacteria|p__Firmicutes|c__Bacilli|o__Bacillales|f__Staphylococcaceae|g__Staphylococcus|s__Staphylococcus_schleiferi	1	8	1.41234e-07	9.75502e-06
k__Bacteria|p__Firmicutes|c__Bacilli|o__Bacillales|f__Staphylococcaceae|g__Staphylococcus|s__Staphylococcus_kloosii	2	0	2.82467e-07	0
k__Bacteria|p__Firmicutes|c__Bacilli|o__Bacillales|f__Staphylococcaceae|g__Staphylococcus|s__Staphylococcus_delphini	2	0	2.82467e-07	0
k__Bacteria|p__Firmicutes|c__Bacilli|o__Bacillales|f__Staphylococcaceae|g__Staphylococcus|s__Staphylococcus_argenteus	3	1	4.23701e-07	1.21938e-06
k__Bacteria|p__Firmicutes|c__Bacilli|o__Bacillales|f__Staphylococcaceae|g__Staphylococcus|s__Staphylococcus_pseudintermedius	3	0	4.23701e-07	0
k__Bacteria|p__Firmicutes|c__Bacilli|o__Bacillales|f__Staphylococcaceae|g__Staphylococcus|s__Staphylococcus_carnosus	5	0	7.06168e-07	0
k__Bacteria|p__Firmicutes|c__Bacilli|o__Bacillales|f__Staphylococcaceae|g__Staphylococcus|s__Staphylococcus_condimenti	7	0	9.88635e-07	0
k__Bacteria|p__Firmicutes|c__Bacilli|o__Bacillales|f__Staphylococcaceae|g__Staphylococcus|s__Staphylococcus_caprae	16	72	2.25974e-06	8.77952e-05
k__Bacteria|p__Firmicutes|c__Bacilli|o__Bacillales|f__Staphylococcaceae|g__Staphylococcus|s__Staphylococcus_succinus	17	6	2.40097e-06	7.31626e-06
k__Bacteria|p__Firmicutes|c__Bacilli|o__Bacillales|f__Staphylococcaceae|g__Staphylococcus|s__Staphylococcus_sp._M0911	34	95	4.80194e-06	0.000115841
k__Bacteria|p__Firmicutes|c__Bacilli|o__Bacillales|f__Staphylococcaceae|g__Staphylococcus|s__Staphylococcus_pettenkoferi	50	43	7.06168e-06	5.24332e-05
k__Bacteria|p__Firmicutes|c__Bacilli|o__Bacillales|f__Staphylococcaceae|g__Staphylococcus|s__Staphylococcus_cohnii	59	133	8.33278e-06	0.000162177
k__Bacteria|p__Firmicutes|c__Bacilli|o__Bacillales|f__Staphylococcaceae|g__Staphylococcus|s__Staphylococcus_sp._AntiMn-1	60	0	8.47402e-06	0
k__Bacteria|p__Firmicutes|c__Bacilli|o__Bacillales|f__Staphylococcaceae|g__Staphylococcus|s__Staphylococcus_lugdunensis	63	122	8.89772e-06	0.000148764
k__Bacteria|p__Firmicutes|c__Bacilli|o__Bacillales|f__Staphylococcaceae|g__Staphylococcus|s__Staphylococcus_pasteuri	64	86	9.03895e-06	0.000104866
k__Bacteria|p__Firmicutes|c__Bacilli|o__Bacillales|f__Staphylococcaceae|g__Staphylococcus|s__Staphylococcus_sciuri	111	423	1.56769e-05	0.000515797
k__Bacteria|p__Firmicutes|c__Bacilli|o__Bacillales|f__Staphylococcaceae|g__Staphylococcus|s__Staphylococcus_aureus	129	971	1.82191e-05	0.00118402
k__Bacteria|p__Firmicutes|c__Bacilli|o__Bacillales|f__Staphylococcaceae|g__Staphylococcus|s__Staphylococcus_nepalensis	162	6	2.28798e-05	7.31626e-06
k__Bacteria|p__Firmicutes|c__Bacilli|o__Bacillales|f__Staphylococcaceae|g__Staphylococcus|s__Staphylococcus_haemolyticus	243	434	3.43198e-05	0.00052921
k__Bacteria|p__Firmicutes|c__Bacilli|o__Bacillales|f__Staphylococcaceae|g__Staphylococcus|s__Staphylococcus_saprophyticus	246	61	3.47435e-05	7.4382e-05
k__Bacteria|p__Firmicutes|c__Bacilli|o__Bacillales|f__Staphylococcaceae|g__Staphylococcus|s__Staphylococcus_simulans	353	445	4.98555e-05	0.000542623
k__Bacteria|p__Firmicutes|c__Bacilli|o__Bacillales|f__Staphylococcaceae|g__Staphylococcus|s__Staphylococcus_xylosus	369	8	5.21152e-05	9.75502e-06
k__Bacteria|p__Firmicutes|c__Bacilli|o__Bacillales|f__Staphylococcaceae|g__Staphylococcus|s__Staphylococcus_warneri	405	149	5.71996e-05	0.000181687
k__Bacteria|p__Firmicutes|c__Bacilli|o__Bacillales|f__Staphylococcaceae|g__Staphylococcus|s__Staphylococcus_equorum	991	24	0.000139962	2.92651e-05
k__Bacteria|p__Firmicutes|c__Bacilli|o__Bacillales|f__Staphylococcaceae|g__Staphylococcus|s__Staphylococcus_capitis	2390	1290	0.000337548	0.001573
k__Bacteria|p__Firmicutes|c__Bacilli|o__Bacillales|f__Staphylococcaceae|g__Staphylococcus|s__Staphylococcus_hominis	2900	1729	0.000409577	0.0021083
k__Bacteria|p__Firmicutes|c__Bacilli|o__Bacillales|f__Staphylococcaceae|g__Staphylococcus|s__Staphylococcus_auricularis	3770	338	0.000532451	0.00041215
k__Bacteria|p__Firmicutes|c__Bacilli|o__Bacillales|f__Staphylococcaceae|g__Staphylococcus|s__Staphylococcus_epidermidis	9119	12900	0.00128791	0.01573
k__Bacteria|p__Firmicutes|c__Bacilli|o__Lactobacillales	35113	29026	0.00495914	0.0353936
k__Bacteria|p__Firmicutes|c__Bacilli|o__Lactobacillales|f__Aerococcaceae	165	186	2.33035e-05	0.000226804
k__Bacteria|p__Firmicutes|c__Bacilli|o__Lactobacillales|f__Aerococcaceae|s__Aerococcaceae_bacterium_ZY16052	0	36	0	4.38976e-05
k__Bacteria|p__Firmicutes|c__Bacilli|o__Lactobacillales|f__Aerococcaceae|g__Aerococcus	165	148	2.33035e-05	0.000180468
k__Bacteria|p__Firmicutes|c__Bacilli|o__Lactobacillales|f__Aerococcaceae|g__Aerococcus|s__Aerococcus_christensenii	3	0	4.23701e-07	0
k__Bacteria|p__Firmicutes|c__Bacilli|o__Lactobacillales|f__Aerococcaceae|g__Aerococcus|s__Aerococcus_urinae	5	1	7.06168e-07	1.21938e-06
k__Bacteria|p__Firmicutes|c__Bacilli|o__Lactobacillales|f__Aerococcaceae|g__Aerococcus|s__Aerococcus_viridans	36	50	5.08441e-06	6.09689e-05
k__Bacteria|p__Firmicutes|c__Bacilli|o__Lactobacillales|f__Aerococcaceae|g__Aerococcus|s__Aerococcus_urinaeequi	91	36	1.28523e-05	4.38976e-05
k__Bacteria|p__Firmicutes|c__Bacilli|o__Lactobacillales|f__Carnobacteriaceae	441	210	6.2284e-05	0.000256069
k__Bacteria|p__Firmicutes|c__Bacilli|o__Lactobacillales|f__Carnobacteriaceae|g__Jeotgalibaca	9	11	1.2711e-06	1.34132e-05
k__Bacteria|p__Firmicutes|c__Bacilli|o__Lactobacillales|f__Carnobacteriaceae|g__Jeotgalibaca|s__Jeotgalibaca_dankookensis	0	1	0	1.21938e-06
k__Bacteria|p__Firmicutes|c__Bacilli|o__Lactobacillales|f__Carnobacteriaceae|g__Jeotgalibaca|s__Jeotgalibaca_sp._H21T32	0	2	0	2.43875e-06
k__Bacteria|p__Firmicutes|c__Bacilli|o__Lactobacillales|f__Carnobacteriaceae|g__Jeotgalibaca|s__Jeotgalibaca_sp._PTS2502	8	0	1.12987e-06	0
k__Bacteria|p__Firmicutes|c__Bacilli|o__Lactobacillales|f__Carnobacteriaceae|g__Marinilactibacillus	122	20	1.72305e-05	2.43875e-05
k__Bacteria|p__Firmicutes|c__Bacilli|o__Lactobacillales|f__Carnobacteriaceae|g__Marinilactibacillus|s__Marinilactibacillus_sp._15R	122	20	1.72305e-05	2.43875e-05
k__Bacteria|p__Firmicutes|c__Bacilli|o__Lactobacillales|f__Carnobacteriaceae|g__Carnobacterium	310	174	4.37824e-05	0.000212172
k__Bacteria|p__Firmicutes|c__Bacilli|o__Lactobacillales|f__Carnobacteriaceae|g__Carnobacterium|s__Carnobacterium_sp._CP1	1	26	1.41234e-07	3.17038e-05
k__Bacteria|p__Firmicutes|c__Bacilli|o__Lactobacillales|f__Carnobacteriaceae|g__Carnobacterium|s__Carnobacterium_sp._17-4	5	4	7.06168e-07	4.87751e-06
k__Bacteria|p__Firmicutes|c__Bacilli|o__Lactobacillales|f__Carnobacteriaceae|g__Carnobacterium|s__Carnobacterium_maltaromaticum	10	35	1.41234e-06	4.26782e-05
k__Bacteria|p__Firmicutes|c__Bacilli|o__Lactobacillales|f__Carnobacteriaceae|g__Carnobacterium|s__Carnobacterium_inhibens	12	48	1.6948e-06	5.85301e-05
k__Bacteria|p__Firmicutes|c__Bacilli|o__Lactobacillales|f__Carnobacteriaceae|g__Carnobacterium|s__Carnobacterium_divergens	274	16	3.8698e-05	1.951e-05
k__Bacteria|p__Firmicutes|c__Bacilli|o__Lactobacillales|f__Lactobacillaceae	532	2735	7.51363e-05	0.003335
k__Bacteria|p__Firmicutes|c__Bacilli|o__Lactobacillales|f__Lactobacillaceae|g__Pediococcus	7	6	9.88635e-07	7.31626e-06
k__Bacteria|p__Firmicutes|c__Bacilli|o__Lactobacillales|f__Lactobacillaceae|g__Pediococcus|s__Pediococcus_claussenii	0	1	0	1.21938e-06
k__Bacteria|p__Firmicutes|c__Bacilli|o__Lactobacillales|f__Lactobacillaceae|g__Pediococcus|s__Pediococcus_acidilactici	1	0	1.41234e-07	0
k__Bacteria|p__Firmicutes|c__Bacilli|o__Lactobacillales|f__Lactobacillaceae|g__Pediococcus|s__Pediococcus_pentosaceus	6	1	8.47402e-07	1.21938e-06
k__Bacteria|p__Firmicutes|c__Bacilli|o__Lactobacillales|f__Lactobacillaceae|g__Lactobacillus	506	2674	7.14642e-05	0.00326062
k__Bacteria|p__Firmicutes|c__Bacilli|o__Lactobacillales|f__Lactobacillaceae|g__Lactobacillus|s__Lactobacillus_acidipiscis	0	1	0	1.21938e-06
k__Bacteria|p__Firmicutes|c__Bacilli|o__Lactobacillales|f__Lactobacillaceae|g__Lactobacillus|s__Lactobacillus_ruminis	0	1	0	1.21938e-06
k__Bacteria|p__Firmicutes|c__Bacilli|o__Lactobacillales|f__Lactobacillaceae|g__Lactobacillus|s__Lactobacillus_buchneri	0	5	0	6.09689e-06
k__Bacteria|p__Firmicutes|c__Bacilli|o__Lactobacillales|f__Lactobacillaceae|g__Lactobacillus|s__Lactobacillus_koreensis	0	8	0	9.75502e-06
k__Bacteria|p__Firmicutes|c__Bacilli|o__Lactobacillales|f__Lactobacillaceae|g__Lactobacillus|s__Lactobacillus_jensenii	0	10	0	1.21938e-05
k__Bacteria|p__Firmicutes|c__Bacilli|o__Lactobacillales|f__Lactobacillaceae|g__Lactobacillus|s__Lactobacillus_rhamnosus	0	10	0	1.21938e-05
k__Bacteria|p__Firmicutes|c__Bacilli|o__Lactobacillales|f__Lactobacillaceae|g__Lactobacillus|s__Lactobacillus_paragasseri	0	12	0	1.46325e-05
k__Bacteria|p__Firmicutes|c__Bacilli|o__Lactobacillales|f__Lactobacillaceae|g__Lactobacillus|s__Lactobacillus_coryniformis	0	16	0	1.951e-05
k__Bacteria|p__Firmicutes|c__Bacilli|o__Lactobacillales|f__Lactobacillaceae|g__Lactobacillus|s__Lactobacillus_kunkeei	1	5	1.41234e-07	6.09689e-06
k__Bacteria|p__Firmicutes|c__Bacilli|o__Lactobacillales|f__Lactobacillaceae|g__Lactobacillus|s__Lactobacillus_zymae	1	0	1.41234e-07	0
k__Bacteria|p__Firmicutes|c__Bacilli|o__Lactobacillales|f__Lactobacillaceae|g__Lactobacillus|s__Lactobacillus_backii	1	0	1.41234e-07	0
k__Bacteria|p__Firmicutes|c__Bacilli|o__Lactobacillales|f__Lactobacillaceae|g__Lactobacillus|s__Lactobacillus_apis	1	0	1.41234e-07	0
k__Bacteria|p__Firmicutes|c__Bacilli|o__Lactobacillales|f__Lactobacillaceae|g__Lactobacillus|s__Lactobacillus_gasseri	2	30	2.82467e-07	3.65813e-05
k__Bacteria|p__Firmicutes|c__Bacilli|o__Lactobacillales|f__Lactobacillaceae|g__Lactobacillus|s__Lactobacillus_acidophilus	2	3	2.82467e-07	3.65813e-06
k__Bacteria|p__Firmicutes|c__Bacilli|o__Lactobacillales|f__Lactobacillaceae|g__Lactobacillus|s__Lactobacillus_sp._Koumiss	2	0	2.82467e-07	0
k__Bacteria|p__Firmicutes|c__Bacilli|o__Lactobacillales|f__Lactobacillaceae|g__Lactobacillus|s__Lactobacillus_murinus	2	4	2.82467e-07	4.87751e-06
k__Bacteria|p__Firmicutes|c__Bacilli|o__Lactobacillales|f__Lactobacillaceae|g__Lactobacillus|s__Lactobacillus_agilis	3	22	4.23701e-07	2.68263e-05
k__Bacteria|p__Firmicutes|c__Bacilli|o__Lactobacillales|f__Lactobacillaceae|g__Lactobacillus|s__Lactobacillus_fermentum	3	136	4.23701e-07	0.000165835
k__Bacteria|p__Firmicutes|c__Bacilli|o__Lactobacillales|f__Lactobacillaceae|g__Lactobacillus|s__Lactobacillus_fuchuensis	3	0	4.23701e-07	0
k__Bacteria|p__Firmicutes|c__Bacilli|o__Lactobacillales|f__Lactobacillaceae|g__Lactobacillus|s__Lactobacillus_brevis	3	1	4.23701e-07	1.21938e-06
k__Bacteria|p__Firmicutes|c__Bacilli|o__Lactobacillales|f__Lactobacillaceae|g__Lactobacillus|s__Lactobacillus_amylovorus	4	8	5.64934e-07	9.75502e-06
k__Bacteria|p__Firmicutes|c__Bacilli|o__Lactobacillales|f__Lactobacillaceae|g__Lactobacillus|s__Lactobacillus_salivarius	4	300	5.64934e-07	0.000365813
k__Bacteria|p__Firmicutes|c__Bacilli|o__Lactobacillales|f__Lactobacillaceae|g__Lactobacillus|s__Lactobacillus_reuteri	7	24	9.88635e-07	2.92651e-05
k__Bacteria|p__Firmicutes|c__Bacilli|o__Lactobacillales|f__Lactobacillaceae|g__Lactobacillus|s__Lactobacillus_johnsonii	8	7	1.12987e-06	8.53564e-06
k__Bacteria|p__Firmicutes|c__Bacilli|o__Lactobacillales|f__Lactobacillaceae|g__Lactobacillus|s__Lactobacillus_paracasei	10	7	1.41234e-06	8.53564e-06
k__Bacteria|p__Firmicutes|c__Bacilli|o__Lactobacillales|f__Lactobacillaceae|g__Lactobacillus|s__Lactobacillus_sakei	19	63	2.68344e-06	7.68208e-05
k__Bacteria|p__Firmicutes|c__Bacilli|o__Lactobacillales|f__Lactobacillaceae|g__Lactobacillus|s__Lactobacillus_delbrueckii	22	15	3.10714e-06	1.82907e-05
k__Bacteria|p__Firmicutes|c__Bacilli|o__Lactobacillales|f__Lactobacillaceae|g__Lactobacillus|s__Lactobacillus_helveticus	29	37	4.09577e-06	4.5117e-05
k__Bacteria|p__Firmicutes|c__Bacilli|o__Lactobacillales|f__Lactobacillaceae|g__Lactobacillus|s__Lactobacillus_plantarum	31	15	4.37824e-06	1.82907e-05
k__Bacteria|p__Firmicutes|c__Bacilli|o__Lactobacillales|f__Lactobacillaceae|g__Lactobacillus|s__Lactobacillus_curieae	61	0	8.61525e-06	0
k__Bacteria|p__Firmicutes|c__Bacilli|o__Lactobacillales|f__Lactobacillaceae|g__Lactobacillus|s__Lactobacillus_curvatus	98	49	1.38409e-05	5.97495e-05
k__Bacteria|p__Firmicutes|c__Bacilli|o__Lactobacillales|f__Lactobacillaceae|g__Lactobacillus|s__Lactobacillus_crispatus	104	683	1.46883e-05	0.000832835
k__Bacteria|p__Firmicutes|c__Bacilli|o__Lactobacillales|f__Leuconostocaceae	576	762	8.13506e-05	0.000929166
k__Bacteria|p__Firmicutes|c__Bacilli|o__Lactobacillales|f__Leuconostocaceae|g__Oenococcus	1	1	1.41234e-07	1.21938e-06
k__Bacteria|p__Firmicutes|c__Bacilli|o__Lactobacillales|f__Leuconostocaceae|g__Oenococcus|s__Oenococcus_oeni	1	0	1.41234e-07	0
k__Bacteria|p__Firmicutes|c__Bacilli|o__Lactobacillales|f__Leuconostocaceae|g__Weissella	108	563	1.52532e-05	0.00068651
k__Bacteria|p__Firmicutes|c__Bacilli|o__Lactobacillales|f__Leuconostocaceae|g__Weissella|s__Weissella_koreensis	0	8	0	9.75502e-06
k__Bacteria|p__Firmicutes|c__Bacilli|o__Lactobacillales|f__Leuconostocaceae|g__Weissella|s__Weissella_viridescens	0	10	0	1.21938e-05
k__Bacteria|p__Firmicutes|c__Bacilli|o__Lactobacillales|f__Leuconostocaceae|g__Weissella|s__Weissella_soli	2	3	2.82467e-07	3.65813e-06
k__Bacteria|p__Firmicutes|c__Bacilli|o__Lactobacillales|f__Leuconostocaceae|g__Weissella|s__Weissella_jogaejeotgali	13	0	1.83604e-06	0
k__Bacteria|p__Firmicutes|c__Bacilli|o__Lactobacillales|f__Leuconostocaceae|g__Weissella|s__Weissella_paramesenteroides	16	179	2.25974e-06	0.000218269
k__Bacteria|p__Firmicutes|c__Bacilli|o__Lactobacillales|f__Leuconostocaceae|g__Weissella|s__Weissella_cibaria	20	20	2.82467e-06	2.43875e-05
k__Bacteria|p__Firmicutes|c__Bacilli|o__Lactobacillales|f__Leuconostocaceae|g__Weissella|s__Weissella_confusa	30	17	4.23701e-06	2.07294e-05
k__Bacteria|p__Firmicutes|c__Bacilli|o__Lactobacillales|f__Leuconostocaceae|g__Leuconostoc	441	190	6.2284e-05	0.000231682
k__Bacteria|p__Firmicutes|c__Bacilli|o__Lactobacillales|f__Leuconostocaceae|g__Leuconostoc|s__Leuconostoc_kimchii	0	5	0	6.09689e-06
k__Bacteria|p__Firmicutes|c__Bacilli|o__Lactobacillales|f__Leuconostocaceae|g__Leuconostoc|s__Leuconostoc_garlicum	2	0	2.82467e-07	0
k__Bacteria|p__Firmicutes|c__Bacilli|o__Lactobacillales|f__Leuconostocaceae|g__Leuconostoc|s__Leuconostoc_suionicum	3	7	4.23701e-07	8.53564e-06
k__Bacteria|p__Firmicutes|c__Bacilli|o__Lactobacillales|f__Leuconostocaceae|g__Leuconostoc|s__Leuconostoc_lactis	3	4	4.23701e-07	4.87751e-06
k__Bacteria|p__Firmicutes|c__Bacilli|o__Lactobacillales|f__Leuconostocaceae|g__Leuconostoc|s__Leuconostoc_citreum	18	10	2.5422e-06	1.21938e-05
k__Bacteria|p__Firmicutes|c__Bacilli|o__Lactobacillales|f__Leuconostocaceae|g__Leuconostoc|s__Leuconostoc_carnosum	21	35	2.96591e-06	4.26782e-05
k__Bacteria|p__Firmicutes|c__Bacilli|o__Lactobacillales|f__Leuconostocaceae|g__Leuconostoc|s__Leuconostoc_mesenteroides	49	45	6.92045e-06	5.4872e-05
k__Bacteria|p__Firmicutes|c__Bacilli|o__Lactobacillales|f__Leuconostocaceae|g__Leuconostoc|s__Leuconostoc_gelidum	330	0	4.66071e-05	0
k__Bacteria|p__Firmicutes|c__Bacilli|o__Lactobacillales|f__Enterococcaceae	649	9628	9.16606e-05	0.0117402
k__Bacteria|p__Firmicutes|c__Bacilli|o__Lactobacillales|f__Enterococcaceae|g__Vagococcus	4	3	5.64934e-07	3.65813e-06
k__Bacteria|p__Firmicutes|c__Bacilli|o__Lactobacillales|f__Enterococcaceae|g__Vagococcus|s__Vagococcus_penaei	0	3	0	3.65813e-06
k__Bacteria|p__Firmicutes|c__Bacilli|o__Lactobacillales|f__Enterococcaceae|g__Vagococcus|s__Vagococcus_sp._MN-17	1	0	1.41234e-07	0
k__Bacteria|p__Firmicutes|c__Bacilli|o__Lactobacillales|f__Enterococcaceae|g__Tetragenococcus	20	1	2.82467e-06	1.21938e-06
k__Bacteria|p__Firmicutes|c__Bacilli|o__Lactobacillales|f__Enterococcaceae|g__Tetragenococcus|s__Tetragenococcus_osmophilus	0	1	0	1.21938e-06
k__Bacteria|p__Firmicutes|c__Bacilli|o__Lactobacillales|f__Enterococcaceae|g__Tetragenococcus|s__Tetragenococcus_halophilus	5	0	7.06168e-07	0
k__Bacteria|p__Firmicutes|c__Bacilli|o__Lactobacillales|f__Enterococcaceae|g__Enterococcus	621	8259	8.77061e-05	0.0100708
k__Bacteria|p__Firmicutes|c__Bacilli|o__Lactobacillales|f__Enterococcaceae|g__Enterococcus|s__Enterococcus_sp._FDAARGOS_553	1	0	1.41234e-07	0
k__Bacteria|p__Firmicutes|c__Bacilli|o__Lactobacillales|f__Enterococcaceae|g__Enterococcus|s__Enterococcus_hirae	1	0	1.41234e-07	0
k__Bacteria|p__Firmicutes|c__Bacilli|o__Lactobacillales|f__Enterococcaceae|g__Enterococcus|s__Enterococcus_durans	2	0	2.82467e-07	0
k__Bacteria|p__Firmicutes|c__Bacilli|o__Lactobacillales|f__Enterococcaceae|g__Enterococcus|s__Enterococcus_mundtii	6	0	8.47402e-07	0
k__Bacteria|p__Firmicutes|c__Bacilli|o__Lactobacillales|f__Enterococcaceae|g__Enterococcus|s__Enterococcus_sp._CR-Ec1	9	0	1.2711e-06	0
k__Bacteria|p__Firmicutes|c__Bacilli|o__Lactobacillales|f__Enterococcaceae|g__Enterococcus|s__Enterococcus_gallinarum	13	0	1.83604e-06	0
k__Bacteria|p__Firmicutes|c__Bacilli|o__Lactobacillales|f__Enterococcaceae|g__Enterococcus|s__Enterococcus_faecium	18	644	2.5422e-06	0.000785279
k__Bacteria|p__Firmicutes|c__Bacilli|o__Lactobacillales|f__Enterococcaceae|g__Enterococcus|s__Enterococcus_faecalis	53	37	7.48538e-06	4.5117e-05
k__Bacteria|p__Firmicutes|c__Bacilli|o__Lactobacillales|f__Enterococcaceae|g__Enterococcus|s__Enterococcus_casseliflavus	55	1	7.76785e-06	1.21938e-06
k__Bacteria|p__Firmicutes|c__Bacilli|o__Lactobacillales|f__Enterococcaceae|g__Enterococcus|s__Enterococcus_sp._FDAARGOS_375	75	38	1.05925e-05	4.63363e-05
k__Bacteria|p__Firmicutes|c__Bacilli|o__Lactobacillales|f__Enterococcaceae|g__Enterococcus|s__Enterococcus_cecorum	242	6852	3.41785e-05	0.00835517
k__Bacteria|p__Firmicutes|c__Bacilli|o__Lactobacillales|f__Streptococcaceae	32506	12269	0.00459094	0.0149605
k__Bacteria|p__Firmicutes|c__Bacilli|o__Lactobacillales|f__Streptococcaceae|g__Lactococcus	808	470	0.000114117	0.000573107
k__Bacteria|p__Firmicutes|c__Bacilli|o__Lactobacillales|f__Streptococcaceae|g__Lactococcus|s__Lactococcus_piscium	0	24	0	2.92651e-05
k__Bacteria|p__Firmicutes|c__Bacilli|o__Lactobacillales|f__Streptococcaceae|g__Lactococcus|s__Lactococcus_raffinolactis	6	13	8.47402e-07	1.58519e-05
k__Bacteria|p__Firmicutes|c__Bacilli|o__Lactobacillales|f__Streptococcaceae|g__Lactococcus|s__Lactococcus_garvieae	9	0	1.2711e-06	0
k__Bacteria|p__Firmicutes|c__Bacilli|o__Lactobacillales|f__Streptococcaceae|g__Lactococcus|s__Lactococcus_lactis	778	300	0.00010988	0.000365813
k__Bacteria|p__Firmicutes|c__Bacilli|o__Lactobacillales|f__Streptococcaceae|g__Streptococcus	31646	11595	0.00446948	0.0141387
k__Bacteria|p__Firmicutes|c__Bacilli|o__Lactobacillales|f__Streptococcaceae|g__Streptococcus|s__Streptococcus_troglodytae	0	1	0	1.21938e-06
k__Bacteria|p__Firmicutes|c__Bacilli|o__Lactobacillales|f__Streptococcaceae|g__Streptococcus|s__Streptococcus_merionis	0	5	0	6.09689e-06
k__Bacteria|p__Firmicutes|c__Bacilli|o__Lactobacillales|f__Streptococcaceae|g__Streptococcus|s__Streptococcus_respiraculi	1	0	1.41234e-07	0
k__Bacteria|p__Firmicutes|c__Bacilli|o__Lactobacillales|f__Streptococcaceae|g__Streptococcus|s__Streptococcus_pluranimalium	1	0	1.41234e-07	0
k__Bacteria|p__Firmicutes|c__Bacilli|o__Lactobacillales|f__Streptococcaceae|g__Streptococcus|s__Streptococcus_sp._HSISS2	1	0	1.41234e-07	0
k__Bacteria|p__Firmicutes|c__Bacilli|o__Lactobacillales|f__Streptococcaceae|g__Streptococcus|s__Streptococcus_parauberis	1	4	1.41234e-07	4.87751e-06
k__Bacteria|p__Firmicutes|c__Bacilli|o__Lactobacillales|f__Streptococcaceae|g__Streptococcus|s__Streptococcus_ferus	2	9	2.82467e-07	1.09744e-05
k__Bacteria|p__Firmicutes|c__Bacilli|o__Lactobacillales|f__Streptococcaceae|g__Streptococcus|s__Streptococcus_ruminantium	3	0	4.23701e-07	0
k__Bacteria|p__Firmicutes|c__Bacilli|o__Lactobacillales|f__Streptococcaceae|g__Streptococcus|s__Streptococcus_acidominimus	3	1	4.23701e-07	1.21938e-06
k__Bacteria|p__Firmicutes|c__Bacilli|o__Lactobacillales|f__Streptococcaceae|g__Streptococcus|s__Streptococcus_infantarius	4	4	5.64934e-07	4.87751e-06
k__Bacteria|p__Firmicutes|c__Bacilli|o__Lactobacillales|f__Streptococcaceae|g__Streptococcus|s__Streptococcus_macedonicus	5	0	7.06168e-07	0
k__Bacteria|p__Firmicutes|c__Bacilli|o__Lactobacillales|f__Streptococcaceae|g__Streptococcus|s__Streptococcus_sp._HSISS3	5	22	7.06168e-07	2.68263e-05
k__Bacteria|p__Firmicutes|c__Bacilli|o__Lactobacillales|f__Streptococcaceae|g__Streptococcus|s__Streptococcus_sp._KCOM_2412	6	0	8.47402e-07	0
k__Bacteria|p__Firmicutes|c__Bacilli|o__Lactobacillales|f__Streptococcaceae|g__Streptococcus|s__Streptococcus_pasteurianus	7	8	9.88635e-07	9.75502e-06
k__Bacteria|p__Firmicutes|c__Bacilli|o__Lactobacillales|f__Streptococcaceae|g__Streptococcus|s__Streptococcus_pseudoporcinus	8	0	1.12987e-06	0
k__Bacteria|p__Firmicutes|c__Bacilli|o__Lactobacillales|f__Streptococcaceae|g__Streptococcus|s__Streptococcus_sobrinus	8	94	1.12987e-06	0.000114621
k__Bacteria|p__Firmicutes|c__Bacilli|o__Lactobacillales|f__Streptococcaceae|g__Streptococcus|s__Streptococcus_lutetiensis	11	0	1.55357e-06	0
k__Bacteria|p__Firmicutes|c__Bacilli|o__Lactobacillales|f__Streptococcaceae|g__Streptococcus|s__Streptococcus_sp._FDAARGOS_192	12	1	1.6948e-06	1.21938e-06
k__Bacteria|p__Firmicutes|c__Bacilli|o__Lactobacillales|f__Streptococcaceae|g__Streptococcus|s__Streptococcus_equi	6	0	8.47402e-07	0
k__Bacteria|p__Firmicutes|c__Bacilli|o__Lactobacillales|f__Streptococcaceae|g__Streptococcus|s__Streptococcus_dysgalactiae	10	3	1.41234e-06	3.65813e-06
k__Bacteria|p__Firmicutes|c__Bacilli|o__Lactobacillales|f__Streptococcaceae|g__Streptococcus|s__Streptococcus_agalactiae	16	13	2.25974e-06	1.58519e-05
k__Bacteria|p__Firmicutes|c__Bacilli|o__Lactobacillales|f__Streptococcaceae|g__Streptococcus|s__Streptococcus_sp._A12	19	14	2.68344e-06	1.70713e-05
k__Bacteria|p__Firmicutes|c__Bacilli|o__Lactobacillales|f__Streptococcaceae|g__Streptococcus|s__Streptococcus_pyogenes	22	3	3.10714e-06	3.65813e-06
k__Bacteria|p__Firmicutes|c__Bacilli|o__Lactobacillales|f__Streptococcaceae|g__Streptococcus|s__Streptococcus_sp._I-G2	23	4	3.24837e-06	4.87751e-06
k__Bacteria|p__Firmicutes|c__Bacilli|o__Lactobacillales|f__Streptococcaceae|g__Streptococcus|s__Streptococcus_sp._I-P16	25	19	3.53084e-06	2.31682e-05
k__Bacteria|p__Firmicutes|c__Bacilli|o__Lactobacillales|f__Streptococcaceae|g__Streptococcus|s__Streptococcus_mutans	28	72	3.95454e-06	8.77952e-05
k__Bacteria|p__Firmicutes|c__Bacilli|o__Lactobacillales|f__Streptococcaceae|g__Streptococcus|s__Streptococcus_milleri	30	22	4.23701e-06	2.68263e-05
k__Bacteria|p__Firmicutes|c__Bacilli|o__Lactobacillales|f__Streptococcaceae|g__Streptococcus|s__Streptococcus_viridans	32	37	4.51948e-06	4.5117e-05
k__Bacteria|p__Firmicutes|c__Bacilli|o__Lactobacillales|f__Streptococcaceae|g__Streptococcus|s__Streptococcus_vestibularis	32	6	4.51948e-06	7.31626e-06
k__Bacteria|p__Firmicutes|c__Bacilli|o__Lactobacillales|f__Streptococcaceae|g__Streptococcus|s__Streptococcus_equinus	37	0	5.22564e-06	0
k__Bacteria|p__Firmicutes|c__Bacilli|o__Lactobacillales|f__Streptococcaceae|g__Streptococcus|s__Streptococcus_sp._JS71	43	4	6.07304e-06	4.87751e-06
k__Bacteria|p__Firmicutes|c__Bacilli|o__Lactobacillales|f__Streptococcaceae|g__Streptococcus|s__Streptococcus_sp._HSISM1	146	115	2.06201e-05	0.000140228
k__Bacteria|p__Firmicutes|c__Bacilli|o__Lactobacillales|f__Streptococcaceae|g__Streptococcus|s__Streptococcus_salivarius	150	39	2.1185e-05	4.75557e-05
k__Bacteria|p__Firmicutes|c__Bacilli|o__Lactobacillales|f__Streptococcaceae|g__Streptococcus|s__Streptococcus_cristatus	170	83	2.40097e-05	0.000101208
k__Bacteria|p__Firmicutes|c__Bacilli|o__Lactobacillales|f__Streptococcaceae|g__Streptococcus|s__Streptococcus_parasanguinis	185	140	2.61282e-05	0.000170713
k__Bacteria|p__Firmicutes|c__Bacilli|o__Lactobacillales|f__Streptococcaceae|g__Streptococcus|s__Streptococcus_sp._NPS_308	223	30	3.14951e-05	3.65813e-05
k__Bacteria|p__Firmicutes|c__Bacilli|o__Lactobacillales|f__Streptococcaceae|g__Streptococcus|s__Streptococcus_australis	233	92	3.29074e-05	0.000112183
k__Bacteria|p__Firmicutes|c__Bacilli|o__Lactobacillales|f__Streptococcaceae|g__Streptococcus|s__Streptococcus_suis	258	136	3.64383e-05	0.000165835
k__Bacteria|p__Firmicutes|c__Bacilli|o__Lactobacillales|f__Streptococcaceae|g__Streptococcus|s__Streptococcus_pseudopneumoniae	285	122	4.02516e-05	0.000148764
k__Bacteria|p__Firmicutes|c__Bacilli|o__Lactobacillales|f__Streptococcaceae|g__Streptococcus|s__Streptococcus_constellatus	5	5	7.06168e-07	6.09689e-06
k__Bacteria|p__Firmicutes|c__Bacilli|o__Lactobacillales|f__Streptococcaceae|g__Streptococcus|s__Streptococcus_anginosus	79	125	1.11575e-05	0.000152422
k__Bacteria|p__Firmicutes|c__Bacilli|o__Lactobacillales|f__Streptococcaceae|g__Streptococcus|s__Streptococcus_intermedius	188	28	2.65519e-05	3.41426e-05
k__Bacteria|p__Firmicutes|c__Bacilli|o__Lactobacillales|f__Streptococcaceae|g__Streptococcus|s__Streptococcus_thermophilus	298	466	4.20876e-05	0.00056823
k__Bacteria|p__Firmicutes|c__Bacilli|o__Lactobacillales|f__Streptococcaceae|g__Streptococcus|s__Streptococcus_sp._oral_taxon_431	406	150	5.73408e-05	0.000182907
k__Bacteria|p__Firmicutes|c__Bacilli|o__Lactobacillales|f__Streptococcaceae|g__Streptococcus|s__Streptococcus_sp._oral_taxon_064	520	43	7.34415e-05	5.24332e-05
k__Bacteria|p__Firmicutes|c__Bacilli|o__Lactobacillales|f__Streptococcaceae|g__Streptococcus|s__Streptococcus_gordonii	527	209	7.44301e-05	0.00025485
k__Bacteria|p__Firmicutes|c__Bacilli|o__Lactobacillales|f__Streptococcaceae|g__Streptococcus|s__Streptococcus_sp._ChDC_B345	1192	609	0.00016835	0.000742601
k__Bacteria|p__Firmicutes|c__Bacilli|o__Lactobacillales|f__Streptococcaceae|g__Streptococcus|s__Streptococcus_sanguinis	1438	406	0.000203094	0.000495067
k__Bacteria|p__Firmicutes|c__Bacilli|o__Lactobacillales|f__Streptococcaceae|g__Streptococcus|s__Streptococcus_pneumoniae	1510	287	0.000213263	0.000349961
k__Bacteria|p__Firmicutes|c__Bacilli|o__Lactobacillales|f__Streptococcaceae|g__Streptococcus|s__Streptococcus_oralis	4267	396	0.000602644	0.000482873
k__Bacteria|p__Firmicutes|c__Bacilli|o__Lactobacillales|f__Streptococcaceae|g__Streptococcus|s__Streptococcus_mitis	6871	1532	0.000970416	0.00186809
k__Bacteria|p__Actinobacteria	721993	1915726	0.10197	2.33599
k__Bacteria|p__Actinobacteria|s__Actinobacteria_bacterium_IMCC26077	0	2	0	2.43875e-06
k__Bacteria|p__Actinobacteria|c__Nitriliruptoria	12	4	1.6948e-06	4.87751e-06
k__Bacteria|p__Actinobacteria|c__Nitriliruptoria|o__Egicoccales	2	4	2.82467e-07	4.87751e-06
k__Bacteria|p__Actinobacteria|c__Nitriliruptoria|o__Egicoccales|f__Egicoccaceae	2	4	2.82467e-07	4.87751e-06
k__Bacteria|p__Actinobacteria|c__Nitriliruptoria|o__Egicoccales|f__Egicoccaceae|g__Egicoccus	2	4	2.82467e-07	4.87751e-06
k__Bacteria|p__Actinobacteria|c__Nitriliruptoria|o__Egicoccales|f__Egicoccaceae|g__Egicoccus|s__Egicoccus_halophilus	2	4	2.82467e-07	4.87751e-06
k__Bacteria|p__Actinobacteria|c__Nitriliruptoria|o__Egibacterales	2	0	2.82467e-07	0
k__Bacteria|p__Actinobacteria|c__Nitriliruptoria|o__Egibacterales|f__Egibacteraceae	2	0	2.82467e-07	0
k__Bacteria|p__Actinobacteria|c__Nitriliruptoria|o__Egibacterales|f__Egibacteraceae|g__Egibacter	2	0	2.82467e-07	0
k__Bacteria|p__Actinobacteria|c__Nitriliruptoria|o__Egibacterales|f__Egibacteraceae|g__Egibacter|s__Egibacter_rhizosphaerae	2	0	2.82467e-07	0
k__Bacteria|p__Actinobacteria|c__Nitriliruptoria|o__Euzebyales	8	0	1.12987e-06	0
k__Bacteria|p__Actinobacteria|c__Nitriliruptoria|o__Euzebyales|f__Euzebyaceae	8	0	1.12987e-06	0
k__Bacteria|p__Actinobacteria|c__Nitriliruptoria|o__Euzebyales|f__Euzebyaceae|g__Euzebya	8	0	1.12987e-06	0
k__Bacteria|p__Actinobacteria|c__Nitriliruptoria|o__Euzebyales|f__Euzebyaceae|g__Euzebya|s__Euzebya_sp._DY32-46	8	0	1.12987e-06	0
k__Bacteria|p__Actinobacteria|s__Actinobacteria_bacterium_IMCC19121	1	6	1.41234e-07	7.31626e-06
k__Bacteria|p__Actinobacteria|s__Actinobacteria_bacterium_IMCC25003	35	0	4.94318e-06	0
k__Bacteria|p__Actinobacteria|c__Coriobacteriia	286	325	4.03928e-05	0.000396298
k__Bacteria|p__Actinobacteria|c__Coriobacteriia|o__Eggerthellales	17	30	2.40097e-06	3.65813e-05
k__Bacteria|p__Actinobacteria|c__Coriobacteriia|o__Eggerthellales|f__Eggerthellaceae	17	30	2.40097e-06	3.65813e-05
k__Bacteria|p__Actinobacteria|c__Coriobacteriia|o__Eggerthellales|f__Eggerthellaceae|g__Phoenicibacter	0	1	0	1.21938e-06
k__Bacteria|p__Actinobacteria|c__Coriobacteriia|o__Eggerthellales|f__Eggerthellaceae|g__Phoenicibacter|s__Phoenicibacter_congonensis	0	1	0	1.21938e-06
k__Bacteria|p__Actinobacteria|c__Coriobacteriia|o__Eggerthellales|f__Eggerthellaceae|g__Denitrobacterium	0	3	0	3.65813e-06
k__Bacteria|p__Actinobacteria|c__Coriobacteriia|o__Eggerthellales|f__Eggerthellaceae|g__Denitrobacterium|s__Denitrobacterium_detoxificans	0	3	0	3.65813e-06
k__Bacteria|p__Actinobacteria|c__Coriobacteriia|o__Eggerthellales|f__Eggerthellaceae|g__Gordonibacter	2	0	2.82467e-07	0
k__Bacteria|p__Actinobacteria|c__Coriobacteriia|o__Eggerthellales|f__Eggerthellaceae|g__Gordonibacter|s__Gordonibacter_massiliensis	1	0	1.41234e-07	0
k__Bacteria|p__Actinobacteria|c__Coriobacteriia|o__Eggerthellales|f__Eggerthellaceae|g__Gordonibacter|s__Gordonibacter_urolithinfaciens	1	0	1.41234e-07	0
k__Bacteria|p__Actinobacteria|c__Coriobacteriia|o__Eggerthellales|f__Eggerthellaceae|g__Eggerthella	5	7	7.06168e-07	8.53564e-06
k__Bacteria|p__Actinobacteria|c__Coriobacteriia|o__Eggerthellales|f__Eggerthellaceae|g__Eggerthella|s__Eggerthella_lenta	5	7	7.06168e-07	8.53564e-06
k__Bacteria|p__Actinobacteria|c__Coriobacteriia|o__Eggerthellales|f__Eggerthellaceae|g__Adlercreutzia	6	0	8.47402e-07	0
k__Bacteria|p__Actinobacteria|c__Coriobacteriia|o__Eggerthellales|f__Eggerthellaceae|g__Adlercreutzia|s__Adlercreutzia_equolifaciens	6	0	8.47402e-07	0
k__Bacteria|p__Actinobacteria|c__Coriobacteriia|o__Coriobacteriales	269	276	3.79918e-05	0.000336548
k__Bacteria|p__Actinobacteria|c__Coriobacteriia|o__Coriobacteriales|f__Atopobiaceae	130	235	1.83604e-05	0.000286554
k__Bacteria|p__Actinobacteria|c__Coriobacteriia|o__Coriobacteriales|f__Atopobiaceae|g__Parolsenella	2	0	2.82467e-07	0
k__Bacteria|p__Actinobacteria|c__Coriobacteriia|o__Coriobacteriales|f__Atopobiaceae|g__Parolsenella|s__Parolsenella_catena	2	0	2.82467e-07	0
k__Bacteria|p__Actinobacteria|c__Coriobacteriia|o__Coriobacteriales|f__Atopobiaceae|g__Olsenella	64	83	9.03895e-06	0.000101208
k__Bacteria|p__Actinobacteria|c__Coriobacteriia|o__Coriobacteriales|f__Atopobiaceae|g__Olsenella|s__Olsenella_umbonata	0	3	0	3.65813e-06
k__Bacteria|p__Actinobacteria|c__Coriobacteriia|o__Coriobacteriales|f__Atopobiaceae|g__Olsenella|s__Olsenella_sp._Marseille-P2300	1	13	1.41234e-07	1.58519e-05
k__Bacteria|p__Actinobacteria|c__Coriobacteriia|o__Coriobacteriales|f__Atopobiaceae|g__Olsenella|s__Olsenella_uli	1	0	1.41234e-07	0
k__Bacteria|p__Actinobacteria|c__Coriobacteriia|o__Coriobacteriales|f__Atopobiaceae|g__Olsenella|s__Olsenella_sp._oral_taxon_807	62	56	8.75648e-06	6.82851e-05
k__Bacteria|p__Actinobacteria|c__Coriobacteriia|o__Coriobacteriales|f__Atopobiaceae|g__Atopobium	64	100	9.03895e-06	0.000121938
k__Bacteria|p__Actinobacteria|c__Coriobacteriia|o__Coriobacteriales|f__Atopobiaceae|g__Atopobium|s__Atopobium_parvulum	64	100	9.03895e-06	0.000121938
k__Bacteria|p__Actinobacteria|c__Coriobacteriia|o__Coriobacteriales|f__Coriobacteriaceae	139	31	1.96315e-05	3.78007e-05
k__Bacteria|p__Actinobacteria|c__Coriobacteriia|o__Coriobacteriales|f__Coriobacteriaceae|g__Coriobacterium	1	2	1.41234e-07	2.43875e-06
k__Bacteria|p__Actinobacteria|c__Coriobacteriia|o__Coriobacteriales|f__Coriobacteriaceae|g__Coriobacterium|s__Coriobacterium_glomerans	1	2	1.41234e-07	2.43875e-06
k__Bacteria|p__Actinobacteria|c__Coriobacteriia|o__Coriobacteriales|f__Coriobacteriaceae|g__Collinsella	138	29	1.94902e-05	3.53619e-05
k__Bacteria|p__Actinobacteria|c__Coriobacteriia|o__Coriobacteriales|f__Coriobacteriaceae|g__Collinsella|s__Collinsella_aerofaciens	138	29	1.94902e-05	3.53619e-05
k__Bacteria|p__Actinobacteria|c__Thermoleophilia	406	471	5.73408e-05	0.000574327
k__Bacteria|p__Actinobacteria|c__Thermoleophilia|o__Solirubrobacterales	406	471	5.73408e-05	0.000574327
k__Bacteria|p__Actinobacteria|c__Thermoleophilia|o__Solirubrobacterales|f__Conexibacteraceae	406	471	5.73408e-05	0.000574327
k__Bacteria|p__Actinobacteria|c__Thermoleophilia|o__Solirubrobacterales|f__Conexibacteraceae|g__Conexibacter	406	471	5.73408e-05	0.000574327
k__Bacteria|p__Actinobacteria|c__Thermoleophilia|o__Solirubrobacterales|f__Conexibacteraceae|g__Conexibacter|s__Conexibacter_woesei	406	471	5.73408e-05	0.000574327
k__Bacteria|p__Actinobacteria|c__Rubrobacteria	3070	4	0.000433587	4.87751e-06
k__Bacteria|p__Actinobacteria|c__Rubrobacteria|o__Rubrobacterales	3070	4	0.000433587	4.87751e-06
k__Bacteria|p__Actinobacteria|c__Rubrobacteria|o__Rubrobacterales|f__Rubrobacteraceae	3070	4	0.000433587	4.87751e-06
k__Bacteria|p__Actinobacteria|c__Rubrobacteria|o__Rubrobacterales|f__Rubrobacteraceae|g__Rubrobacter	3070	4	0.000433587	4.87751e-06
k__Bacteria|p__Actinobacteria|c__Rubrobacteria|o__Rubrobacterales|f__Rubrobacteraceae|g__Rubrobacter|s__Rubrobacter_indicoceani	2	0	2.82467e-07	0
k__Bacteria|p__Actinobacteria|c__Rubrobacteria|o__Rubrobacterales|f__Rubrobacteraceae|g__Rubrobacter|s__Rubrobacter_radiotolerans	8	0	1.12987e-06	0
k__Bacteria|p__Actinobacteria|c__Rubrobacteria|o__Rubrobacterales|f__Rubrobacteraceae|g__Rubrobacter|s__Rubrobacter_xylanophilus	2991	1	0.00042243	1.21938e-06
k__Bacteria|p__Actinobacteria|c__Actinobacteria	715333	1901497	0.101029	2.31864
k__Bacteria|p__Actinobacteria|c__Actinobacteria|o__Glycomycetales	3	8	4.23701e-07	9.75502e-06
k__Bacteria|p__Actinobacteria|c__Actinobacteria|o__Glycomycetales|f__Glycomycetaceae	3	8	4.23701e-07	9.75502e-06
k__Bacteria|p__Actinobacteria|c__Actinobacteria|o__Glycomycetales|f__Glycomycetaceae|g__Stackebrandtia	3	8	4.23701e-07	9.75502e-06
k__Bacteria|p__Actinobacteria|c__Actinobacteria|o__Glycomycetales|f__Glycomycetaceae|g__Stackebrandtia|s__Stackebrandtia_nassauensis	3	8	4.23701e-07	9.75502e-06
k__Bacteria|p__Actinobacteria|c__Actinobacteria|o__Acidothermales	3	0	4.23701e-07	0
k__Bacteria|p__Actinobacteria|c__Actinobacteria|o__Acidothermales|f__Acidothermaceae	3	0	4.23701e-07	0
k__Bacteria|p__Actinobacteria|c__Actinobacteria|o__Acidothermales|f__Acidothermaceae|g__Acidothermus	3	0	4.23701e-07	0
k__Bacteria|p__Actinobacteria|c__Actinobacteria|o__Acidothermales|f__Acidothermaceae|g__Acidothermus|s__Acidothermus_cellulolyticus	3	0	4.23701e-07	0
k__Bacteria|p__Actinobacteria|c__Actinobacteria|s__Actinobacteria_bacterium_IMCC26256	1	9	1.41234e-07	1.09744e-05
k__Bacteria|p__Actinobacteria|c__Actinobacteria|s__Actinobacteria_bacterium_YIM_96077	3	17	4.23701e-07	2.07294e-05
k__Bacteria|p__Actinobacteria|c__Actinobacteria|g__Thermobispora	4	11	5.64934e-07	1.34132e-05
k__Bacteria|p__Actinobacteria|c__Actinobacteria|g__Thermobispora|s__Thermobispora_bispora	4	11	5.64934e-07	1.34132e-05
k__Bacteria|p__Actinobacteria|c__Actinobacteria|o__Catenulisporales	5	12	7.06168e-07	1.46325e-05
k__Bacteria|p__Actinobacteria|c__Actinobacteria|o__Catenulisporales|f__Catenulisporaceae	5	12	7.06168e-07	1.46325e-05
k__Bacteria|p__Actinobacteria|c__Actinobacteria|o__Catenulisporales|f__Catenulisporaceae|g__Catenulispora	5	12	7.06168e-07	1.46325e-05
k__Bacteria|p__Actinobacteria|c__Actinobacteria|o__Catenulisporales|f__Catenulisporaceae|g__Catenulispora|s__Catenulispora_acidiphila	5	12	7.06168e-07	1.46325e-05
k__Bacteria|p__Actinobacteria|c__Actinobacteria|o__Actinopolysporales	8	9	1.12987e-06	1.09744e-05
k__Bacteria|p__Actinobacteria|c__Actinobacteria|o__Actinopolysporales|f__Actinopolysporaceae	8	9	1.12987e-06	1.09744e-05
k__Bacteria|p__Actinobacteria|c__Actinobacteria|o__Actinopolysporales|f__Actinopolysporaceae|g__Actinopolyspora	8	9	1.12987e-06	1.09744e-05
k__Bacteria|p__Actinobacteria|c__Actinobacteria|o__Actinopolysporales|f__Actinopolysporaceae|g__Actinopolyspora|s__Actinopolyspora_erythraea	8	9	1.12987e-06	1.09744e-05
k__Bacteria|p__Actinobacteria|c__Actinobacteria|o__Jiangellales	24	6	3.38961e-06	7.31626e-06
k__Bacteria|p__Actinobacteria|c__Actinobacteria|o__Jiangellales|f__Jiangellaceae	24	6	3.38961e-06	7.31626e-06
k__Bacteria|p__Actinobacteria|c__Actinobacteria|o__Jiangellales|f__Jiangellaceae|g__Jiangella	24	6	3.38961e-06	7.31626e-06
k__Bacteria|p__Actinobacteria|c__Actinobacteria|o__Jiangellales|f__Jiangellaceae|g__Jiangella|s__Jiangella_sp._DSM_45060	9	6	1.2711e-06	7.31626e-06
k__Bacteria|p__Actinobacteria|c__Actinobacteria|o__Jiangellales|f__Jiangellaceae|g__Jiangella|s__Jiangella_alkaliphila	9	0	1.2711e-06	0
k__Bacteria|p__Actinobacteria|c__Actinobacteria|o__Candidatus_Nanopelagicales	97	17	1.36997e-05	2.07294e-05
k__Bacteria|p__Actinobacteria|c__Actinobacteria|o__Candidatus_Nanopelagicales|f__Candidatus_Nanopelagicaceae	97	17	1.36997e-05	2.07294e-05
k__Bacteria|p__Actinobacteria|c__Actinobacteria|o__Candidatus_Nanopelagicales|f__Candidatus_Nanopelagicaceae|g__Candidatus_Nanopelagicus	0	4	0	4.87751e-06
k__Bacteria|p__Actinobacteria|c__Actinobacteria|o__Candidatus_Nanopelagicales|f__Candidatus_Nanopelagicaceae|g__Candidatus_Planktophila	97	13	1.36997e-05	1.58519e-05
k__Bacteria|p__Actinobacteria|c__Actinobacteria|o__Candidatus_Nanopelagicales|f__Candidatus_Nanopelagicaceae|g__Candidatus_Planktophila|s__Candidatus_Planktophila_versatilis	0	4	0	4.87751e-06
k__Bacteria|p__Actinobacteria|c__Actinobacteria|o__Candidatus_Nanopelagicales|f__Candidatus_Nanopelagicaceae|g__Candidatus_Planktophila|s__Candidatus_Planktophila_limnetica	2	1	2.82467e-07	1.21938e-06
k__Bacteria|p__Actinobacteria|c__Actinobacteria|o__Candidatus_Nanopelagicales|f__Candidatus_Nanopelagicaceae|g__Candidatus_Planktophila|s__Candidatus_Planktophila_dulcis	3	0	4.23701e-07	0
k__Bacteria|p__Actinobacteria|c__Actinobacteria|o__Candidatus_Nanopelagicales|f__Candidatus_Nanopelagicaceae|g__Candidatus_Planktophila|s__Candidatus_Planktophila_vernalis	3	6	4.23701e-07	7.31626e-06
k__Bacteria|p__Actinobacteria|c__Actinobacteria|o__Candidatus_Nanopelagicales|f__Candidatus_Nanopelagicaceae|g__Candidatus_Planktophila|s__Candidatus_Planktophila_lacus	12	0	1.6948e-06	0
k__Bacteria|p__Actinobacteria|c__Actinobacteria|o__Candidatus_Nanopelagicales|f__Candidatus_Nanopelagicaceae|g__Candidatus_Planktophila|s__Candidatus_Planktophila_sulfonica	61	2	8.61525e-06	2.43875e-06
k__Bacteria|p__Actinobacteria|c__Actinobacteria|o__Frankiales	104	62	1.46883e-05	7.56014e-05
k__Bacteria|p__Actinobacteria|c__Actinobacteria|o__Frankiales|s__Frankineae_bacterium_MT45	19	1	2.68344e-06	1.21938e-06
k__Bacteria|p__Actinobacteria|c__Actinobacteria|o__Frankiales|f__Frankiaceae	74	42	1.04513e-05	5.12139e-05
k__Bacteria|p__Actinobacteria|c__Actinobacteria|o__Frankiales|f__Frankiaceae|g__Jatrophihabitans	5	9	7.06168e-07	1.09744e-05
k__Bacteria|p__Actinobacteria|c__Actinobacteria|o__Frankiales|f__Frankiaceae|g__Jatrophihabitans|s__Jatrophihabitans_sp._GAS493	5	9	7.06168e-07	1.09744e-05
k__Bacteria|p__Actinobacteria|c__Actinobacteria|o__Frankiales|f__Frankiaceae|g__Frankia	69	33	9.74512e-06	4.02395e-05
k__Bacteria|p__Actinobacteria|c__Actinobacteria|o__Frankiales|f__Frankiaceae|g__Frankia|s__Frankia_sp._QA3	2	1	2.82467e-07	1.21938e-06
k__Bacteria|p__Actinobacteria|c__Actinobacteria|o__Frankiales|f__Frankiaceae|g__Frankia|s__Frankia_alni	2	0	2.82467e-07	0
k__Bacteria|p__Actinobacteria|c__Actinobacteria|o__Frankiales|f__Frankiaceae|g__Frankia|s__Frankia_casuarinae	4	1	5.64934e-07	1.21938e-06
k__Bacteria|p__Actinobacteria|c__Actinobacteria|o__Frankiales|f__Frankiaceae|g__Frankia|s__Frankia_symbiont_of_Datisca_glomerata	7	5	9.88635e-07	6.09689e-06
k__Bacteria|p__Actinobacteria|c__Actinobacteria|o__Frankiales|f__Frankiaceae|g__Frankia|s__Frankia_inefficax	7	5	9.88635e-07	6.09689e-06
k__Bacteria|p__Actinobacteria|c__Actinobacteria|o__Frankiales|f__Frankiaceae|g__Frankia|s__Frankia_sp._EAN1pec	12	1	1.6948e-06	1.21938e-06
k__Bacteria|p__Actinobacteria|c__Actinobacteria|o__Nakamurellales	151	77	2.13263e-05	9.38921e-05
k__Bacteria|p__Actinobacteria|c__Actinobacteria|o__Nakamurellales|f__Nakamurellaceae	151	77	2.13263e-05	9.38921e-05
k__Bacteria|p__Actinobacteria|c__Actinobacteria|o__Nakamurellales|f__Nakamurellaceae|g__Nakamurella	151	77	2.13263e-05	9.38921e-05
k__Bacteria|p__Actinobacteria|c__Actinobacteria|o__Nakamurellales|f__Nakamurellaceae|g__Nakamurella|s__Nakamurella_sp._s14-144	1	5	1.41234e-07	6.09689e-06
k__Bacteria|p__Actinobacteria|c__Actinobacteria|o__Nakamurellales|f__Nakamurellaceae|g__Nakamurella|s__Nakamurella_panacisegetis	16	11	2.25974e-06	1.34132e-05
k__Bacteria|p__Actinobacteria|c__Actinobacteria|o__Nakamurellales|f__Nakamurellaceae|g__Nakamurella|s__Nakamurella_multipartita	115	23	1.62419e-05	2.80457e-05
k__Bacteria|p__Actinobacteria|c__Actinobacteria|o__Kineosporiales	162	38620	2.28798e-05	0.0470924
k__Bacteria|p__Actinobacteria|c__Actinobacteria|o__Kineosporiales|f__Kineosporiaceae	162	38620	2.28798e-05	0.0470924
k__Bacteria|p__Actinobacteria|c__Actinobacteria|o__Kineosporiales|f__Kineosporiaceae|g__Kineococcus	162	38620	2.28798e-05	0.0470924
k__Bacteria|p__Actinobacteria|c__Actinobacteria|o__Kineosporiales|f__Kineosporiaceae|g__Kineococcus|s__Kineococcus_radiotolerans	162	38620	2.28798e-05	0.0470924
k__Bacteria|p__Actinobacteria|c__Actinobacteria|o__Streptosporangiales	182	138	2.57045e-05	0.000168274
k__Bacteria|p__Actinobacteria|c__Actinobacteria|o__Streptosporangiales|f__Thermomonosporaceae	10	18	1.41234e-06	2.19488e-05
k__Bacteria|p__Actinobacteria|c__Actinobacteria|o__Streptosporangiales|f__Thermomonosporaceae|g__Thermomonospora	5	11	7.06168e-07	1.34132e-05
k__Bacteria|p__Actinobacteria|c__Actinobacteria|o__Streptosporangiales|f__Thermomonosporaceae|g__Thermomonospora|s__Thermomonospora_curvata	5	11	7.06168e-07	1.34132e-05
k__Bacteria|p__Actinobacteria|c__Actinobacteria|o__Streptosporangiales|f__Thermomonosporaceae|g__Actinomadura	5	5	7.06168e-07	6.09689e-06
k__Bacteria|p__Actinobacteria|c__Actinobacteria|o__Streptosporangiales|f__Thermomonosporaceae|g__Actinomadura|s__Actinomadura_amylolytica	5	5	7.06168e-07	6.09689e-06
k__Bacteria|p__Actinobacteria|c__Actinobacteria|o__Streptosporangiales|f__Nocardiopsaceae	32	104	4.51948e-06	0.000126815
k__Bacteria|p__Actinobacteria|c__Actinobacteria|o__Streptosporangiales|f__Nocardiopsaceae|g__Streptomonospora	2	6	2.82467e-07	7.31626e-06
k__Bacteria|p__Actinobacteria|c__Actinobacteria|o__Streptosporangiales|f__Nocardiopsaceae|g__Streptomonospora|s__Streptomonospora_sp._M2	2	6	2.82467e-07	7.31626e-06
k__Bacteria|p__Actinobacteria|c__Actinobacteria|o__Streptosporangiales|f__Nocardiopsaceae|g__Thermobifida	5	0	7.06168e-07	0
k__Bacteria|p__Actinobacteria|c__Actinobacteria|o__Streptosporangiales|f__Nocardiopsaceae|g__Thermobifida|s__Thermobifida_fusca	5	0	7.06168e-07	0
k__Bacteria|p__Actinobacteria|c__Actinobacteria|o__Streptosporangiales|f__Nocardiopsaceae|g__Nocardiopsis	21	84	2.96591e-06	0.000102428
k__Bacteria|p__Actinobacteria|c__Actinobacteria|o__Streptosporangiales|f__Nocardiopsaceae|g__Nocardiopsis|s__Nocardiopsis_gilva	1	0	1.41234e-07	0
k__Bacteria|p__Actinobacteria|c__Actinobacteria|o__Streptosporangiales|f__Nocardiopsaceae|g__Nocardiopsis|s__Nocardiopsis_alba	9	4	1.2711e-06	4.87751e-06
k__Bacteria|p__Actinobacteria|c__Actinobacteria|o__Streptosporangiales|f__Nocardiopsaceae|g__Nocardiopsis|s__Nocardiopsis_dassonvillei	9	15	1.2711e-06	1.82907e-05
k__Bacteria|p__Actinobacteria|c__Actinobacteria|o__Streptosporangiales|f__Streptosporangiaceae	134	12	1.89253e-05	1.46325e-05
k__Bacteria|p__Actinobacteria|c__Actinobacteria|o__Streptosporangiales|f__Streptosporangiaceae|g__Nonomuraea	22	4	3.10714e-06	4.87751e-06
k__Bacteria|p__Actinobacteria|c__Actinobacteria|o__Streptosporangiales|f__Streptosporangiaceae|g__Nonomuraea|s__Nonomuraea_sp._ATCC_55076	22	4	3.10714e-06	4.87751e-06
k__Bacteria|p__Actinobacteria|c__Actinobacteria|o__Streptosporangiales|f__Streptosporangiaceae|g__Streptosporangium	107	5	1.5112e-05	6.09689e-06
k__Bacteria|p__Actinobacteria|c__Actinobacteria|o__Streptosporangiales|f__Streptosporangiaceae|g__Streptosporangium|s__Streptosporangium_sp._'caverna'	4	4	5.64934e-07	4.87751e-06
k__Bacteria|p__Actinobacteria|c__Actinobacteria|o__Streptosporangiales|f__Streptosporangiaceae|g__Streptosporangium|s__Streptosporangium_roseum	98	0	1.38409e-05	0
k__Bacteria|p__Actinobacteria|c__Actinobacteria|o__Micromonosporales	459	468	6.48262e-05	0.000570669
k__Bacteria|p__Actinobacteria|c__Actinobacteria|o__Micromonosporales|f__Micromonosporaceae	459	468	6.48262e-05	0.000570669
k__Bacteria|p__Actinobacteria|c__Actinobacteria|o__Micromonosporales|f__Micromonosporaceae|g__Verrucosispora	4	16	5.64934e-07	1.951e-05
k__Bacteria|p__Actinobacteria|c__Actinobacteria|o__Micromonosporales|f__Micromonosporaceae|g__Verrucosispora|s__Verrucosispora_maris	4	16	5.64934e-07	1.951e-05
k__Bacteria|p__Actinobacteria|c__Actinobacteria|o__Micromonosporales|f__Micromonosporaceae|g__Salinispora	5	7	7.06168e-07	8.53564e-06
k__Bacteria|p__Actinobacteria|c__Actinobacteria|o__Micromonosporales|f__Micromonosporaceae|g__Salinispora|s__Salinispora_tropica	5	1	7.06168e-07	1.21938e-06
k__Bacteria|p__Actinobacteria|c__Actinobacteria|o__Micromonosporales|f__Micromonosporaceae|g__Plantactinospora	10	2	1.41234e-06	2.43875e-06
k__Bacteria|p__Actinobacteria|c__Actinobacteria|o__Micromonosporales|f__Micromonosporaceae|g__Plantactinospora|s__Plantactinospora_sp._KBS50	3	1	4.23701e-07	1.21938e-06
k__Bacteria|p__Actinobacteria|c__Actinobacteria|o__Micromonosporales|f__Micromonosporaceae|g__Micromonospora	116	110	1.63831e-05	0.000134132
k__Bacteria|p__Actinobacteria|c__Actinobacteria|o__Micromonosporales|f__Micromonosporaceae|g__Micromonospora|s__Micromonospora_aurantiaca	0	1	0	1.21938e-06
k__Bacteria|p__Actinobacteria|c__Actinobacteria|o__Micromonosporales|f__Micromonosporaceae|g__Micromonospora|s__Micromonospora_coxensis	0	3	0	3.65813e-06
k__Bacteria|p__Actinobacteria|c__Actinobacteria|o__Micromonosporales|f__Micromonosporaceae|g__Micromonospora|s__Micromonospora_sp._B006	1	1	1.41234e-07	1.21938e-06
k__Bacteria|p__Actinobacteria|c__Actinobacteria|o__Micromonosporales|f__Micromonosporaceae|g__Micromonospora|s__Micromonospora_chokoriensis	1	0	1.41234e-07	0
k__Bacteria|p__Actinobacteria|c__Actinobacteria|o__Micromonosporales|f__Micromonosporaceae|g__Micromonospora|s__Micromonospora_sp._WMMA2032	2	0	2.82467e-07	0
k__Bacteria|p__Actinobacteria|c__Actinobacteria|o__Micromonosporales|f__Micromonosporaceae|g__Micromonospora|s__Micromonospora_rifamycinica	2	13	2.82467e-07	1.58519e-05
k__Bacteria|p__Actinobacteria|c__Actinobacteria|o__Micromonosporales|f__Micromonosporaceae|g__Micromonospora|s__Micromonospora_auratinigra	3	0	4.23701e-07	0
k__Bacteria|p__Actinobacteria|c__Actinobacteria|o__Micromonosporales|f__Micromonosporaceae|g__Micromonospora|s__Micromonospora_coriariae	4	0	5.64934e-07	0
k__Bacteria|p__Actinobacteria|c__Actinobacteria|o__Micromonosporales|f__Micromonosporaceae|g__Micromonospora|s__Micromonospora_siamensis	4	0	5.64934e-07	0
k__Bacteria|p__Actinobacteria|c__Actinobacteria|o__Micromonosporales|f__Micromonosporaceae|g__Micromonospora|s__Micromonospora_narathiwatensis	4	7	5.64934e-07	8.53564e-06
k__Bacteria|p__Actinobacteria|c__Actinobacteria|o__Micromonosporales|f__Micromonosporaceae|g__Micromonospora|s__Micromonospora_echinaurantiaca	5	0	7.06168e-07	0
k__Bacteria|p__Actinobacteria|c__Actinobacteria|o__Micromonosporales|f__Micromonosporaceae|g__Micromonospora|s__Micromonospora_zamorensis	5	4	7.06168e-07	4.87751e-06
k__Bacteria|p__Actinobacteria|c__Actinobacteria|o__Micromonosporales|f__Micromonosporaceae|g__Micromonospora|s__Micromonospora_viridifaciens	6	1	8.47402e-07	1.21938e-06
k__Bacteria|p__Actinobacteria|c__Actinobacteria|o__Micromonosporales|f__Micromonosporaceae|g__Micromonospora|s__Micromonospora_sp._L5	13	0	1.83604e-06	0
k__Bacteria|p__Actinobacteria|c__Actinobacteria|o__Micromonosporales|f__Micromonosporaceae|g__Micromonospora|s__Micromonospora_krabiensis	15	0	2.1185e-06	0
k__Bacteria|p__Actinobacteria|c__Actinobacteria|o__Micromonosporales|f__Micromonosporaceae|g__Actinoplanes	158	241	2.23149e-05	0.00029387
k__Bacteria|p__Actinobacteria|c__Actinobacteria|o__Micromonosporales|f__Micromonosporaceae|g__Actinoplanes|s__Actinoplanes_sp._SE50/110	0	2	0	2.43875e-06
k__Bacteria|p__Actinobacteria|c__Actinobacteria|o__Micromonosporales|f__Micromonosporaceae|g__Actinoplanes|s__Actinoplanes_derwentensis	7	32	9.88635e-07	3.90201e-05
k__Bacteria|p__Actinobacteria|c__Actinobacteria|o__Micromonosporales|f__Micromonosporaceae|g__Actinoplanes|s__Actinoplanes_sp._N902-109	10	35	1.41234e-06	4.26782e-05
k__Bacteria|p__Actinobacteria|c__Actinobacteria|o__Micromonosporales|f__Micromonosporaceae|g__Actinoplanes|s__Actinoplanes_teichomyceticus	11	11	1.55357e-06	1.34132e-05
k__Bacteria|p__Actinobacteria|c__Actinobacteria|o__Micromonosporales|f__Micromonosporaceae|g__Actinoplanes|s__Actinoplanes_missouriensis	12	4	1.6948e-06	4.87751e-06
k__Bacteria|p__Actinobacteria|c__Actinobacteria|o__Micromonosporales|f__Micromonosporaceae|g__Actinoplanes|s__Actinoplanes_sp._OR16	15	3	2.1185e-06	3.65813e-06
k__Bacteria|p__Actinobacteria|c__Actinobacteria|o__Micromonosporales|f__Micromonosporaceae|g__Actinoplanes|s__Actinoplanes_friuliensis	21	81	2.96591e-06	9.87696e-05
k__Bacteria|p__Actinobacteria|c__Actinobacteria|o__Bifidobacteriales	536	5123	7.57012e-05	0.00624687
k__Bacteria|p__Actinobacteria|c__Actinobacteria|o__Bifidobacteriales|f__Bifidobacteriaceae	536	5123	7.57012e-05	0.00624687
k__Bacteria|p__Actinobacteria|c__Actinobacteria|o__Bifidobacteriales|f__Bifidobacteriaceae|g__Parascardovia	3	100	4.23701e-07	0.000121938
k__Bacteria|p__Actinobacteria|c__Actinobacteria|o__Bifidobacteriales|f__Bifidobacteriaceae|g__Parascardovia|s__Parascardovia_denticolens	3	100	4.23701e-07	0.000121938
k__Bacteria|p__Actinobacteria|c__Actinobacteria|o__Bifidobacteriales|f__Bifidobacteriaceae|g__Gardnerella	89	2135	1.25698e-05	0.00260337
k__Bacteria|p__Actinobacteria|c__Actinobacteria|o__Bifidobacteriales|f__Bifidobacteriaceae|g__Gardnerella|s__Gardnerella_vaginalis	89	2135	1.25698e-05	0.00260337
k__Bacteria|p__Actinobacteria|c__Actinobacteria|o__Bifidobacteriales|f__Bifidobacteriaceae|g__Bifidobacterium	444	2702	6.27077e-05	0.00329476
k__Bacteria|p__Actinobacteria|c__Actinobacteria|o__Bifidobacteriales|f__Bifidobacteriaceae|g__Bifidobacterium|s__Bifidobacterium_breve	0	3	0	3.65813e-06
k__Bacteria|p__Actinobacteria|c__Actinobacteria|o__Bifidobacteriales|f__Bifidobacteriaceae|g__Bifidobacterium|s__Bifidobacterium_indicum	0	4	0	4.87751e-06
k__Bacteria|p__Actinobacteria|c__Actinobacteria|o__Bifidobacteriales|f__Bifidobacteriaceae|g__Bifidobacterium|s__Bifidobacterium_dentium	0	38	0	4.63363e-05
k__Bacteria|p__Actinobacteria|c__Actinobacteria|o__Bifidobacteriales|f__Bifidobacteriaceae|g__Bifidobacterium|s__Bifidobacterium_actinocoloniiforme	1	0	1.41234e-07	0
k__Bacteria|p__Actinobacteria|c__Actinobacteria|o__Bifidobacteriales|f__Bifidobacteriaceae|g__Bifidobacterium|s__Bifidobacterium_asteroides	1	1	1.41234e-07	1.21938e-06
k__Bacteria|p__Actinobacteria|c__Actinobacteria|o__Bifidobacteriales|f__Bifidobacteriaceae|g__Bifidobacterium|s__Bifidobacterium_animalis	1	8	1.41234e-07	9.75502e-06
k__Bacteria|p__Actinobacteria|c__Actinobacteria|o__Bifidobacteriales|f__Bifidobacteriaceae|g__Bifidobacterium|s__Bifidobacterium_pseudolongum	2	14	2.82467e-07	1.70713e-05
k__Bacteria|p__Actinobacteria|c__Actinobacteria|o__Bifidobacteriales|f__Bifidobacteriaceae|g__Bifidobacterium|s__Bifidobacterium_bifidum	3	7	4.23701e-07	8.53564e-06
k__Bacteria|p__Actinobacteria|c__Actinobacteria|o__Bifidobacteriales|f__Bifidobacteriaceae|g__Bifidobacterium|s__Bifidobacterium_choerinum	4	0	5.64934e-07	0
k__Bacteria|p__Actinobacteria|c__Actinobacteria|o__Bifidobacteriales|f__Bifidobacteriaceae|g__Bifidobacterium|s__Bifidobacterium_scardovii	5	0	7.06168e-07	0
k__Bacteria|p__Actinobacteria|c__Actinobacteria|o__Bifidobacteriales|f__Bifidobacteriaceae|g__Bifidobacterium|s__Bifidobacterium_catenulatum	6	2	8.47402e-07	2.43875e-06
k__Bacteria|p__Actinobacteria|c__Actinobacteria|o__Bifidobacteriales|f__Bifidobacteriaceae|g__Bifidobacterium|s__Bifidobacterium_thermophilum	19	1676	2.68344e-06	0.00204368
k__Bacteria|p__Actinobacteria|c__Actinobacteria|o__Bifidobacteriales|f__Bifidobacteriaceae|g__Bifidobacterium|s__Bifidobacterium_longum	40	0	5.64934e-06	0
k__Bacteria|p__Actinobacteria|c__Actinobacteria|o__Bifidobacteriales|f__Bifidobacteriaceae|g__Bifidobacterium|s__Bifidobacterium_adolescentis	322	65	4.54772e-05	7.92595e-05
k__Bacteria|p__Actinobacteria|c__Actinobacteria|o__Geodermatophilales	1614	3206	0.000227951	0.00390932
k__Bacteria|p__Actinobacteria|c__Actinobacteria|o__Geodermatophilales|f__Geodermatophilaceae	1614	3206	0.000227951	0.00390932
k__Bacteria|p__Actinobacteria|c__Actinobacteria|o__Geodermatophilales|f__Geodermatophilaceae|g__Blastococcus	107	242	1.5112e-05	0.000295089
[truncated: 3,292 more rows]
