# Supplementary material for: Symbiotic bacteria of the gall-inducing mite Fragariocoptes setiger (Eriophyoidea) and phylogenomic resolution of the eriophyoid position among Acari
Source: Sci Rep. 2022 Mar 9;12:3811. doi: 10.1038/s41598-022-07535-3 (PMC8907322; doi:10.1038/s41598-022-07535-3)
Supplement: Supplementary file 11 — Supplementary Table S5. [file 41598_2022_7535_MOESM11_ESM.xlsx]

## Sheet: Sheet1
Supplementary Table S5. Taxonomic profiling and read mapping statistics for two metagenomic samples of the gall-inducing mite Fragariocoptes setiger in SingleM. 14 standard conserved, single-copy genes (SingleM default) were used as mapping references. OTUs were treated as short representative sequences (rather than taxonomic labels) and then clustered. After the clustering step, taxonomic classi…
gene	sample	sequence	num_hits	coverage	taxonomy	representative	total_num_reads	total_coverage	num_sub_otus	max_sub_otu_abundance	family	genus-singlem	genus_one_word	phylum	class	kingdom
S1.14.ribosomal_protein_S19_rpsS	Sample2	CATCTTAGAAACATGGTCATACTACCAGAGATGGTCGGTTCCATTGTCGGTGTTTACAAC	8796	11513.1	Root; d__Eukaryota	CATCTTAGAAACATGGTCATACTACCAGAGATGGTCGGTTCCATTGTCGGTGTTTACAAC	9239	12092.9	165	8796						Eukaryota
S1.14.ribosomal_protein_S19_rpsS	Sample2	CATCTTAGAAACATGGTCATACTACCAGAGATGGTCGGTTCCATTGTCGGTGTTTACAGA	50	65.45	Root; d__Eukaryota	CATCTTAGAAACATGGTCATACTACCAGAGATGGTCGGTTCCATTGTCGGTGTTTACAAC	9239	12092.9	165	8796						Eukaryota
S1.14.ribosomal_protein_S19_rpsS	Sample2	CATCTTAGAAACATGGTCATACTACCAGAGATGGTCGGTTCCATTGTCGGTGTTTACAAG	34	44.5	Root; d__Eukaryota	CATCTTAGAAACATGGTCATACTACCAGAGATGGTCGGTTCCATTGTCGGTGTTTACAAC	9239	12092.9	165	8796						Eukaryota
S1.14.ribosomal_protein_S19_rpsS	Sample2	TCTCTTAGAAACATGGTCATACTACCAGAGATGGTCGGTTCCATTGTCGGTGTTTACAAC	31	40.58	Root; d__Eukaryota; Metazoa	CATCTTAGAAACATGGTCATACTACCAGAGATGGTCGGTTCCATTGTCGGTGTTTACAAC	9239	12092.9	165	8796						Eukaryota
S1.14.ribosomal_protein_S19_rpsS	Sample2	CATCTTAGAAACATGGTCATACTACCAGAGATGGTCGGTTCCATTCTCGGTGTTTACAAC	15	19.63	Root; d__Eukaryota	CATCTTAGAAACATGGTCATACTACCAGAGATGGTCGGTTCCATTGTCGGTGTTTACAAC	9239	12092.9	165	8796						Eukaryota
S1.14.ribosomal_protein_S19_rpsS	Sample2	GATCTTAGAAACATGGTCATACTACCAGAGATGGTCGGTTCCATTGTCGGTGTTTACAAC	12	15.71	Root; d__Eukaryota; Metazoa	CATCTTAGAAACATGGTCATACTACCAGAGATGGTCGGTTCCATTGTCGGTGTTTACAAC	9239	12092.9	165	8796						Eukaryota
S1.14.ribosomal_protein_S19_rpsS	Sample2	CATCTTAGAAACATGGTCATACTACCAGAGATGGTCGTTCCCATTGTCGGTGTTTACAAC	10	13.09	Root; d__Eukaryota; Metazoa	CATCTTAGAAACATGGTCATACTACCAGAGATGGTCGGTTCCATTGTCGGTGTTTACAAC	9239	12092.9	165	8796						Eukaryota
S1.14.ribosomal_protein_S19_rpsS	Sample2	CATCTTAGAAACATGGTCATACTACCAGAGATGGTCGGCTCCATTGTCGGTGTTTACAAC	10	13.09	Root; d__Eukaryota	CATCTTAGAAACATGGTCATACTACCAGAGATGGTCGGTTCCATTGTCGGTGTTTACAAC	9239	12092.9	165	8796						Eukaryota
S1.14.ribosomal_protein_S19_rpsS	Sample2	CATCTTAGAAACATGGTCATACTACCGGAGATGGTCGGTTCCATTGTCGGTGTTTACAAC	7	9.16	Root; d__Eukaryota	CATCTTAGAAACATGGTCATACTACCAGAGATGGTCGGTTCCATTGTCGGTGTTTACAAC	9239	12092.9	165	8796						Eukaryota
S1.14.ribosomal_protein_S19_rpsS	Sample2	CATCTTAGAAACATGATCATACTACCAGAGATGGTCGGTTCCATTGTCGGTGTTTACAAC	7	9.16	Root; d__Eukaryota	CATCTTAGAAACATGGTCATACTACCAGAGATGGTCGGTTCCATTGTCGGTGTTTACAAC	9239	12092.9	165	8796						Eukaryota
S1.14.ribosomal_protein_S19_rpsS	Sample2	CATCTTAGAAACATGGTCATACTGCCAGAGATGGTCGGTTCCATTGTCGGTGTTTACAAC	6	7.85	Root; d__Eukaryota	CATCTTAGAAACATGGTCATACTACCAGAGATGGTCGGTTCCATTGTCGGTGTTTACAAC	9239	12092.9	165	8796						Eukaryota
S1.14.ribosomal_protein_S19_rpsS	Sample2	CAGCTTAGAAACATGGTCATACTACCAGAGATGGTCGGTTCCATTGTCGGTGTTTACAAC	6	7.85	Root; d__Eukaryota	CATCTTAGAAACATGGTCATACTACCAGAGATGGTCGGTTCCATTGTCGGTGTTTACAAC	9239	12092.9	165	8796						Eukaryota
S1.14.ribosomal_protein_S19_rpsS	Sample2	TATCTTAGAAACATGGTCATACTACCAGAGATGGTCGGTTCCATTGTCGGTGTTTACAAC	6	7.85	Root; d__Eukaryota; Viridiplantae	CATCTTAGAAACATGGTCATACTACCAGAGATGGTCGGTTCCATTGTCGGTGTTTACAAC	9239	12092.9	165	8796						Eukaryota
S1.14.ribosomal_protein_S19_rpsS	Sample2	CATCTTAGAAACATGGTCATACTACCAGAGATGGTCGGTTCCATCGTCGGTGTTTACAAC	5	6.54	Root; d__Eukaryota; Metazoa	CATCTTAGAAACATGGTCATACTACCAGAGATGGTCGGTTCCATTGTCGGTGTTTACAAC	9239	12092.9	165	8796						Eukaryota
S1.14.ribosomal_protein_S19_rpsS	Sample2	CATCTTAGAAGCATGGTCATACTACCAGAGATGGTCGGTTCCATTGTCGGTGTTTACAAC	5	6.54	Root; d__Eukaryota	CATCTTAGAAACATGGTCATACTACCAGAGATGGTCGGTTCCATTGTCGGTGTTTACAAC	9239	12092.9	165	8796						Eukaryota
S1.14.ribosomal_protein_S19_rpsS	Sample2	CGATCTAGAAACATGGTCATACTACCAGAGATGGTCGGTTCCATTGTCGGTGTTTACAAC	5	6.54	Root; d__Eukaryota; Metazoa	CATCTTAGAAACATGGTCATACTACCAGAGATGGTCGGTTCCATTGTCGGTGTTTACAAC	9239	12092.9	165	8796						Eukaryota
S1.14.ribosomal_protein_S19_rpsS	Sample2	CATCTTAGAAACAGGGTCATACTACCAGAGATGGTCGGTTCCATTGTCGGTGTTTACAAC	2	2.62	Root; d__Eukaryota	CATCTTAGAAACATGGTCATACTACCAGAGATGGTCGGTTCCATTGTCGGTGTTTACAAC	9239	12092.9	165	8796						Eukaryota
S1.14.ribosomal_protein_S19_rpsS	Sample2	CATCTTAGAAACATGGTCATACTACCAGAGATGGTCGGTTACATTGTCGGTGTTTACAAC	4	5.24	Root; d__Eukaryota	CATCTTAGAAACATGGTCATACTACCAGAGATGGTCGGTTCCATTGTCGGTGTTTACAAC	9239	12092.9	165	8796						Eukaryota
S1.14.ribosomal_protein_S19_rpsS	Sample2	CATCTTAGAAACATGGTCATACTACCAGAGATGGTCGGGTCCATTGTCGGTGTTTACAAC	4	5.24	Root; d__Eukaryota; Metazoa	CATCTTAGAAACATGGTCATACTACCAGAGATGGTCGGTTCCATTGTCGGTGTTTACAAC	9239	12092.9	165	8796						Eukaryota
S1.14.ribosomal_protein_S19_rpsS	Sample2	CATCTTAGAAACATGGTCATACTACCAGAGATGGTCGGTTCCATTGTCGGTGTTTACGAC	4	5.24	Root; d__Eukaryota	CATCTTAGAAACATGGTCATACTACCAGAGATGGTCGGTTCCATTGTCGGTGTTTACAAC	9239	12092.9	165	8796						Eukaryota
S1.14.ribosomal_protein_S19_rpsS	Sample2	CATCTTAGAAACATGGTCATACTACCAGAGATGGTCGGTTCCATTGTCGGTGTTCACAAC	4	5.24	Root; d__Eukaryota	CATCTTAGAAACATGGTCATACTACCAGAGATGGTCGGTTCCATTGTCGGTGTTTACAAC	9239	12092.9	165	8796						Eukaryota
S1.14.ribosomal_protein_S19_rpsS	Sample2	CAACTTAGAAACATGGTCATACTACCAGAGATGGTCGGTTCCATTGTCGGTGTTTACAAC	4	5.24	Root; d__Eukaryota	CATCTTAGAAACATGGTCATACTACCAGAGATGGTCGGTTCCATTGTCGGTGTTTACAAC	9239	12092.9	165	8796						Eukaryota
S1.14.ribosomal_protein_S19_rpsS	Sample2	CATCTTAGAAACACGGTCATACTACCAGAGATGGTCGGTTCCATTGTCGGTGTTTACAAC	4	5.24	Root; d__Eukaryota	CATCTTAGAAACATGGTCATACTACCAGAGATGGTCGGTTCCATTGTCGGTGTTTACAAC	9239	12092.9	165	8796						Eukaryota
S1.14.ribosomal_protein_S19_rpsS	Sample2	CATCTTAGAATCATGGTCATACTACCAGAGATGGTCGGTTCCATTGTCGGTGTTTACAAC	4	5.24	Root; d__Eukaryota; Viridiplantae	CATCTTAGAAACATGGTCATACTACCAGAGATGGTCGGTTCCATTGTCGGTGTTTACAAC	9239	12092.9	165	8796						Eukaryota
S1.14.ribosomal_protein_S19_rpsS	Sample2	CATCTTAGAAACATTGTCATACTACCAGAGATGGTCGGTTCCATTGTCGGTGTTTACAAC	4	5.24	Root; d__Eukaryota	CATCTTAGAAACATGGTCATACTACCAGAGATGGTCGGTTCCATTGTCGGTGTTTACAAC	9239	12092.9	165	8796						Eukaryota
S1.14.ribosomal_protein_S19_rpsS	Sample2	CATCTTAGAAACATGGTCATACTACCAGAGATGGTCGGTTCCATTGACGGTGTTTACAAC	4	5.24	Root; d__Eukaryota	CATCTTAGAAACATGGTCATACTACCAGAGATGGTCGGTTCCATTGTCGGTGTTTACAAC	9239	12092.9	165	8796						Eukaryota
S1.14.ribosomal_protein_S19_rpsS	Sample2	CATCTTAGAAACATGGTCATACTACCAGAGATGGTCAGTTCCATTGTCGGTGTTTACAAC	4	5.24	Root; d__Eukaryota	CATCTTAGAAACATGGTCATACTACCAGAGATGGTCGGTTCCATTGTCGGTGTTTACAAC	9239	12092.9	165	8796						Eukaryota
S1.14.ribosomal_protein_S19_rpsS	Sample2	CATCTTAGAAACATGGTCATACTACCAGAGATGGTCGGTCCCATTGTCGGTGTTTACAAC	2	2.62	Root; d__Eukaryota	CATCTTAGAAACATGGTCATACTACCAGAGATGGTCGGTTCCATTGTCGGTGTTTACAAC	9239	12092.9	165	8796						Eukaryota
S1.14.ribosomal_protein_S19_rpsS	Sample2	CATCTTAGAAACATGGTCATACTACCAGAGATGGTCGGTTCCATTGTCGGTGTTTACATC	1	1.31	Root; d__Eukaryota; Metazoa	CATCTTAGAAACATGGTCATACTACCAGAGATGGTCGGTTCCATTGTCGGTGTTTACAAC	9239	12092.9	165	8796						Eukaryota
S1.14.ribosomal_protein_S19_rpsS	Sample2	CATCCTAGAAACATGGTCATACTACCAGAGATGGTCGGTTCCATTGTCGGTGTTTACAAC	3	3.93	Root; d__Eukaryota; Viridiplantae	CATCTTAGAAACATGGTCATACTACCAGAGATGGTCGGTTCCATTGTCGGTGTTTACAAC	9239	12092.9	165	8796						Eukaryota
S1.14.ribosomal_protein_S19_rpsS	Sample2	CATCTTAGAAACATGGTCATACTACCAGAGATGGTCGGTTCCATTGTCAGTGTTTACAAC	3	3.93	Root; d__Eukaryota	CATCTTAGAAACATGGTCATACTACCAGAGATGGTCGGTTCCATTGTCGGTGTTTACAAC	9239	12092.9	165	8796						Eukaryota
S1.14.ribosomal_protein_S19_rpsS	Sample2	CATCTTAGAAACATGGCCATACTACCAGAGATGGTCGGTTCCATTGTCGGTGTTTACAAC	3	3.93	Root; d__Eukaryota	CATCTTAGAAACATGGTCATACTACCAGAGATGGTCGGTTCCATTGTCGGTGTTTACAAC	9239	12092.9	165	8796						Eukaryota
S1.14.ribosomal_protein_S19_rpsS	Sample2	CATCTTAGAAACATGGTCATACTACGAGAGATGGTCGGTTCCATTGTCGGTGTTTACAAC	3	3.93	Root; d__Eukaryota; Metazoa	CATCTTAGAAACATGGTCATACTACCAGAGATGGTCGGTTCCATTGTCGGTGTTTACAAC	9239	12092.9	165	8796						Eukaryota
S1.14.ribosomal_protein_S19_rpsS	Sample2	CATCTTAGAAACATGGTCATACTACCAGAGATGGTCGGTTCCATTGTAGGTGTTTACAAC	3	3.93	Root; d__Eukaryota	CATCTTAGAAACATGGTCATACTACCAGAGATGGTCGGTTCCATTGTCGGTGTTTACAAC	9239	12092.9	165	8796						Eukaryota
S1.14.ribosomal_protein_S19_rpsS	Sample2	CATCTTAGAAACATGGTCATACTACCAGAGATGGTCGGTTCCATTGCCGGTGTTTACAAC	3	3.93	Root; d__Eukaryota	CATCTTAGAAACATGGTCATACTACCAGAGATGGTCGGTTCCATTGTCGGTGTTTACAAC	9239	12092.9	165	8796						Eukaryota
S1.14.ribosomal_protein_S19_rpsS	Sample2	CATCTTAGAAACATGGTCATACTACCAGAGATGGTCGGTTCCATTGTCGGTGTCTACAAC	3	3.93	Root; d__Eukaryota	CATCTTAGAAACATGGTCATACTACCAGAGATGGTCGGTTCCATTGTCGGTGTTTACAAC	9239	12092.9	165	8796						Eukaryota
S1.14.ribosomal_protein_S19_rpsS	Sample2	CATCTTAGAAACATGGTCATACTACCAGAGATGGTCGGTTCCCTTGTCGGTGTTTACAAC	3	3.93	Root; d__Eukaryota; Metazoa	CATCTTAGAAACATGGTCATACTACCAGAGATGGTCGGTTCCATTGTCGGTGTTTACAAC	9239	12092.9	165	8796						Eukaryota
S1.14.ribosomal_protein_S19_rpsS	Sample2	CCTCTTAGAAACATGGTCATACTACCAGAGATGGTCGGTTCCATTGTCGGTGTTTACAAC	3	3.93	Root; d__Eukaryota	CATCTTAGAAACATGGTCATACTACCAGAGATGGTCGGTTCCATTGTCGGTGTTTACAAC	9239	12092.9	165	8796						Eukaryota
S1.14.ribosomal_protein_S19_rpsS	Sample2	CATCTTAGAAACATGGTCATACTACCAGCGATGGTCGGTTCCATTGTCGGTGTTTACAAC	3	3.93	Root; d__Eukaryota; Viridiplantae	CATCTTAGAAACATGGTCATACTACCAGAGATGGTCGGTTCCATTGTCGGTGTTTACAAC	9239	12092.9	165	8796						Eukaryota
S1.14.ribosomal_protein_S19_rpsS	Sample2	CATCTTAGAAACATGGTCATACTACCAGAGATGGTCGGTTCCATTGTCGGTGTTTACACC	3	3.93	Root; d__Eukaryota	CATCTTAGAAACATGGTCATACTACCAGAGATGGTCGGTTCCATTGTCGGTGTTTACAAC	9239	12092.9	165	8796						Eukaryota
S1.14.ribosomal_protein_S19_rpsS	Sample2	CATCTTAGAAACATGGTCATACTACCAGAGACGGTCGGTTCCATTGTCGGTGTTTACAAC	3	3.93	Root; d__Eukaryota	CATCTTAGAAACATGGTCATACTACCAGAGATGGTCGGTTCCATTGTCGGTGTTTACAAC	9239	12092.9	165	8796						Eukaryota
S1.14.ribosomal_protein_S19_rpsS	Sample2	CATCTTAGAAACATGTTCATACTACCAGAGATGGTCGGTTCCATTGTCGGTGTTTACAAC	3	3.93	Root; d__Eukaryota	CATCTTAGAAACATGGTCATACTACCAGAGATGGTCGGTTCCATTGTCGGTGTTTACAAC	9239	12092.9	165	8796						Eukaryota
S1.14.ribosomal_protein_S19_rpsS	Sample2	CATCTTAGCAACATGGTCATACTACCAGAGATGGTCGGTTCCATTGTCGGTGTTTACAAC	3	3.93	Root; d__Eukaryota	CATCTTAGAAACATGGTCATACTACCAGAGATGGTCGGTTCCATTGTCGGTGTTTACAAC	9239	12092.9	165	8796						Eukaryota
S1.14.ribosomal_protein_S19_rpsS	Sample2	CATCTTAGAGACATGGTCATACTACCAGAGATGGTCGGTTCCATTGTCGGTGTTTACAAC	2	2.62	Root; d__Eukaryota	CATCTTAGAAACATGGTCATACTACCAGAGATGGTCGGTTCCATTGTCGGTGTTTACAAC	9239	12092.9	165	8796						Eukaryota
S1.14.ribosomal_protein_S19_rpsS	Sample2	CATCTTAGAAACATGGTCATACTACCAGAGATGGTCGGTACCATTGTCGGTGTTTACAAC	1	1.31	Root; d__Eukaryota	CATCTTAGAAACATGGTCATACTACCAGAGATGGTCGGTTCCATTGTCGGTGTTTACAAC	9239	12092.9	165	8796						Eukaryota
S1.14.ribosomal_protein_S19_rpsS	Sample2	CATCTTAGAAACATGGTCATACTACCAGAGATGGTCGGTTCCACTGTCGGTGTTTACAAC	2	2.62	Root; d__Eukaryota	CATCTTAGAAACATGGTCATACTACCAGAGATGGTCGGTTCCATTGTCGGTGTTTACAAC	9239	12092.9	165	8796						Eukaryota
S1.14.ribosomal_protein_S19_rpsS	Sample2	CATCTTAGAAACATGGTCATCCTACCAGAGATGGTCGGTTCCATTGTCGGTGTTTACAAC	1	1.31	Root; d__Eukaryota	CATCTTAGAAACATGGTCATACTACCAGAGATGGTCGGTTCCATTGTCGGTGTTTACAAC	9239	12092.9	165	8796						Eukaryota
S1.14.ribosomal_protein_S19_rpsS	Sample2	CATCGTAGAAACATGGTCATACTACCAGAGATGGTCGGTTCCATTGTCGGTGTTTACAAC	1	1.31	Root; d__Eukaryota	CATCTTAGAAACATGGTCATACTACCAGAGATGGTCGGTTCCATTGTCGGTGTTTACAAC	9239	12092.9	165	8796						Eukaryota
S1.14.ribosomal_protein_S19_rpsS	Sample2	CATCTTAGAAACATGGTCATACTACCAGAGATGGTCGGTTCCATTTTCGGTGTTTACAAC	2	2.62	Root; d__Eukaryota	CATCTTAGAAACATGGTCATACTACCAGAGATGGTCGGTTCCATTGTCGGTGTTTACAAC	9239	12092.9	165	8796						Eukaryota
S1.14.ribosomal_protein_S19_rpsS	Sample2	CATCTTAGAAACATGGTCATACCACCAGAGATGGTCGGTTCCATTGTCGGTGTTTACAAC	1	1.31	Root; d__Eukaryota	CATCTTAGAAACATGGTCATACTACCAGAGATGGTCGGTTCCATTGTCGGTGTTTACAAC	9239	12092.9	165	8796						Eukaryota
S1.14.ribosomal_protein_S19_rpsS	Sample2	CATCTTCGAAACATGGTCATACTACCAGAGATGGTCGGTTCCATTGTCGGTGTTTACAAC	2	2.62	Root; d__Eukaryota	CATCTTAGAAACATGGTCATACTACCAGAGATGGTCGGTTCCATTGTCGGTGTTTACAAC	9239	12092.9	165	8796						Eukaryota
S1.14.ribosomal_protein_S19_rpsS	Sample2	CGTCTTAGAAACATGGTCATACTACCAGAGATGGTCGGTTCCATTGTCGGTGTTTACAAC	1	1.31	Root; d__Eukaryota; Viridiplantae	CATCTTAGAAACATGGTCATACTACCAGAGATGGTCGGTTCCATTGTCGGTGTTTACAAC	9239	12092.9	165	8796						Eukaryota
S1.14.ribosomal_protein_S19_rpsS	Sample2	CATCTTAGAAACATGGTCATACTACCAGAGATGGTCGGTTCCATTGTCGGCGTTTACAAC	2	2.62	Root; d__Eukaryota	CATCTTAGAAACATGGTCATACTACCAGAGATGGTCGGTTCCATTGTCGGTGTTTACAAC	9239	12092.9	165	8796						Eukaryota
S1.14.ribosomal_protein_S19_rpsS	Sample2	CATCTTAGAAACATGGACATACTACCAGAGATGGTCGGTTCCATTGTCGGTGTTTACAAC	2	2.62	Root; d__Eukaryota; Metazoa	CATCTTAGAAACATGGTCATACTACCAGAGATGGTCGGTTCCATTGTCGGTGTTTACAAC	9239	12092.9	165	8796						Eukaryota
S1.14.ribosomal_protein_S19_rpsS	Sample2	CATCTTAGAAACATGGTCACACTACCAGAGATGGTCGGTTCCATTGTCGGTGTTTACAAC	2	2.62	Root; d__Eukaryota	CATCTTAGAAACATGGTCATACTACCAGAGATGGTCGGTTCCATTGTCGGTGTTTACAAC	9239	12092.9	165	8796						Eukaryota
S1.14.ribosomal_protein_S19_rpsS	Sample2	CATCTTAGAACCATGGTCATACTACCAGAGATGGTCGGTTCCATTGTCGGTGTTTACAAC	2	2.62	Root; d__Eukaryota	CATCTTAGAAACATGGTCATACTACCAGAGATGGTCGGTTCCATTGTCGGTGTTTACAAC	9239	12092.9	165	8796						Eukaryota
S1.14.ribosomal_protein_S19_rpsS	Sample2	CATCTTAGAAACATGGTCATACTACCAGAGATGGTCGGTGCCATTGTCGGTGTTTACAAC	2	2.62	Root; d__Eukaryota	CATCTTAGAAACATGGTCATACTACCAGAGATGGTCGGTTCCATTGTCGGTGTTTACAAC	9239	12092.9	165	8796						Eukaryota
S1.14.ribosomal_protein_S19_rpsS	Sample2	CATCTTAGAAACATGGTCATACTACCAGAGAAGGTCGGTTCCATTGTCGGTGTTTACAAC	2	2.62	Root; d__Eukaryota; Metazoa	CATCTTAGAAACATGGTCATACTACCAGAGATGGTCGGTTCCATTGTCGGTGTTTACAAC	9239	12092.9	165	8796						Eukaryota
S1.14.ribosomal_protein_S19_rpsS	Sample2	CATCTTAGGAACATGGTCATACTACCAGAGATGGTCGGTTCCATTGTCGGTGTTTACAAC	2	2.62	Root; d__Eukaryota; Metazoa	CATCTTAGAAACATGGTCATACTACCAGAGATGGTCGGTTCCATTGTCGGTGTTTACAAC	9239	12092.9	165	8796						Eukaryota
S1.14.ribosomal_protein_S19_rpsS	Sample2	CATCTTAGAAACATGGTCATACTACCAGAGGTGGTCGGTTCCATTGTCGGTGTTTACAAC	2	2.62	Root; d__Eukaryota	CATCTTAGAAACATGGTCATACTACCAGAGATGGTCGGTTCCATTGTCGGTGTTTACAAC	9239	12092.9	165	8796						Eukaryota
S1.14.ribosomal_protein_S19_rpsS	Sample2	CATCTTAGAAAAATGGTCATACTACCAGAGATGGTCGGTTCCATTGTCGGTGTTTACAAC	2	2.62	Root; d__Eukaryota; Metazoa	CATCTTAGAAACATGGTCATACTACCAGAGATGGTCGGTTCCATTGTCGGTGTTTACAAC	9239	12092.9	165	8796						Eukaryota
S1.14.ribosomal_protein_S19_rpsS	Sample2	CATCTTAGAAACATGGTCATACTACCAGAGTTGGTCGGTTCCATTGTCGGTGTTTACAAC	2	2.62	Root; d__Eukaryota; Metazoa	CATCTTAGAAACATGGTCATACTACCAGAGATGGTCGGTTCCATTGTCGGTGTTTACAAC	9239	12092.9	165	8796						Eukaryota
S1.14.ribosomal_protein_S19_rpsS	Sample2	CATCTTAGAAACATGGTCATACTACCAGAGATGGTCGGTTCTATTGTCGGTGTTTACAAC	2	2.62	Root; d__Eukaryota	CATCTTAGAAACATGGTCATACTACCAGAGATGGTCGGTTCCATTGTCGGTGTTTACAAC	9239	12092.9	165	8796						Eukaryota
S1.14.ribosomal_protein_S19_rpsS	Sample2	CATCTTAGAAACATGGTCATACTACCAGAGATGCTCGGTTCCATTGTCGGTGTTTACAAC	2	2.62	Root; d__Eukaryota	CATCTTAGAAACATGGTCATACTACCAGAGATGGTCGGTTCCATTGTCGGTGTTTACAAC	9239	12092.9	165	8796						Eukaryota
S1.14.ribosomal_protein_S19_rpsS	Sample2	CACCTTAGAAACATGGTCATACTACCAGAGATGGTCGGTTCCATTGTCGGTGTTTACAAC	2	2.62	Root; d__Eukaryota; Viridiplantae	CATCTTAGAAACATGGTCATACTACCAGAGATGGTCGGTTCCATTGTCGGTGTTTACAAC	9239	12092.9	165	8796						Eukaryota
S1.14.ribosomal_protein_S19_rpsS	Sample2	CATCTTAGAAACATGGTCATACTACCAGAGATGGTCGGTTCCATTGTTGGTGTTTACAAC	2	2.62	Root; d__Eukaryota	CATCTTAGAAACATGGTCATACTACCAGAGATGGTCGGTTCCATTGTCGGTGTTTACAAC	9239	12092.9	165	8796						Eukaryota
S1.14.ribosomal_protein_S19_rpsS	Sample2	CATCTTAGAAACATGGTCATACTACCAGGGATGGTCGGTTCCATTGTCGGTGTTTACAAC	2	2.62	Root; d__Eukaryota	CATCTTAGAAACATGGTCATACTACCAGAGATGGTCGGTTCCATTGTCGGTGTTTACAAC	9239	12092.9	165	8796						Eukaryota
S1.14.ribosomal_protein_S19_rpsS	Sample2	CATCTTAGAAACATGGTCATACTACCAGAGATGGTCGGTTCCAGTGTCGGTGTTTACAAC	2	2.62	Root; d__Eukaryota; Viridiplantae	CATCTTAGAAACATGGTCATACTACCAGAGATGGTCGGTTCCATTGTCGGTGTTTACAAC	9239	12092.9	165	8796						Eukaryota
S1.14.ribosomal_protein_S19_rpsS	Sample2	CATCTTAGAAACATAGTCATACTACCAGAGATGGTCGGTTCCATTGTCGGTGTTTACAAC	2	2.62	Root; d__Eukaryota	CATCTTAGAAACATGGTCATACTACCAGAGATGGTCGGTTCCATTGTCGGTGTTTACAAC	9239	12092.9	165	8796						Eukaryota
S1.14.ribosomal_protein_S19_rpsS	Sample2	CATCTTAGAAACATGGTCATACTACCAGAGATGGTCGGTTCCATTGTCGTTGTTTACAAC	2	2.62	Root; d__Eukaryota	CATCTTAGAAACATGGTCATACTACCAGAGATGGTCGGTTCCATTGTCGGTGTTTACAAC	9239	12092.9	165	8796						Eukaryota
S1.14.ribosomal_protein_S19_rpsS	Sample2	CATCTTAGAAACATGGTCATACTACCAGAGATGGTCGGTTCCATTGTCGGTCTTTACAAC	2	2.62	Root; d__Eukaryota	CATCTTAGAAACATGGTCATACTACCAGAGATGGTCGGTTCCATTGTCGGTGTTTACAAC	9239	12092.9	165	8796						Eukaryota
S1.14.ribosomal_protein_S19_rpsS	Sample2	CATCTTAGAAACATGGTCATACTACCAGAGATGGTCGGTTCCATTGTCGGTGCTTACAAC	2	2.62	Root; d__Eukaryota	CATCTTAGAAACATGGTCATACTACCAGAGATGGTCGGTTCCATTGTCGGTGTTTACAAC	9239	12092.9	165	8796						Eukaryota
S1.14.ribosomal_protein_S19_rpsS	Sample2	CATCTTAGAAACATGGTCATACTACCAGAGATGGCCGGTTCCATTGTCGGTGTTTACAAC	2	2.62	Root; d__Eukaryota	CATCTTAGAAACATGGTCATACTACCAGAGATGGTCGGTTCCATTGTCGGTGTTTACAAC	9239	12092.9	165	8796						Eukaryota
S1.14.ribosomal_protein_S19_rpsS	Sample2	CATCTTAGACACATGGTCATACTACCAGAGATGGTCGGTTCCATTGTCGGTGTTTACAAC	1	1.31	Root; d__Eukaryota	CATCTTAGAAACATGGTCATACTACCAGAGATGGTCGGTTCCATTGTCGGTGTTTACAAC	9239	12092.9	165	8796						Eukaryota
S1.14.ribosomal_protein_S19_rpsS	Sample2	CATCTTAGAAACATGGTCATACTACCAGAGATGGTCGGTTCCAATGTCGGTGTTTACAAC	1	1.31	Root; d__Eukaryota; Metazoa	CATCTTAGAAACATGGTCATACTACCAGAGATGGTCGGTTCCATTGTCGGTGTTTACAAC	9239	12092.9	165	8796						Eukaryota
S1.14.ribosomal_protein_S19_rpsS	Sample2	CATCATAGAAACATGGTCATACTACCAGAGATGGTCGGTTCCATTGTCGGTGTTTACAAC	1	1.31	Root; d__Eukaryota	CATCTTAGAAACATGGTCATACTACCAGAGATGGTCGGTTCCATTGTCGGTGTTTACAAC	9239	12092.9	165	8796						Eukaryota
S1.14.ribosomal_protein_S19_rpsS	Sample2	CATCTTAGAAACATGGTCATACTACCAGAGATGGTCGGTTCCATTGTCGGTGTTGACAAC	1	1.31	Root; d__Eukaryota	CATCTTAGAAACATGGTCATACTACCAGAGATGGTCGGTTCCATTGTCGGTGTTTACAAC	9239	12092.9	165	8796						Eukaryota
S1.14.ribosomal_protein_S19_rpsS	Sample2	CATCTTAGAAACGTGGTCATACTACCAGAGATGGTCGGTTCCATTGTCGGTGTTTACAAC	1	1.31	Root; d__Eukaryota; Viridiplantae	CATCTTAGAAACATGGTCATACTACCAGAGATGGTCGGTTCCATTGTCGGTGTTTACAAC	9239	12092.9	165	8796						Eukaryota
S1.14.ribosomal_protein_S19_rpsS	Sample2	CATCTTAGAAACATGGTCATACTACCAGAGATGGTCGGTTCCATTGTCGGTGTTTGCAAC	1	1.31	Root; d__Eukaryota	CATCTTAGAAACATGGTCATACTACCAGAGATGGTCGGTTCCATTGTCGGTGTTTACAAC	9239	12092.9	165	8796						Eukaryota
S1.14.ribosomal_protein_S19_rpsS	Sample2	CATCTTAGAAACATGGTGATACTACCAGAGATGGTCGGTTCCATTGTCGGTGTTTACAAC	1	1.31	Root; d__Eukaryota; Viridiplantae	CATCTTAGAAACATGGTCATACTACCAGAGATGGTCGGTTCCATTGTCGGTGTTTACAAC	9239	12092.9	165	8796						Eukaryota
S1.14.ribosomal_protein_S19_rpsS	Sample2	CATCTTAGAAACATGCTCATACTACCAGAGATGGTCGGTTCCATTGTCGGTGTTTACAAC	1	1.31	Root; d__Eukaryota	CATCTTAGAAACATGGTCATACTACCAGAGATGGTCGGTTCCATTGTCGGTGTTTACAAC	9239	12092.9	165	8796						Eukaryota
S1.14.ribosomal_protein_S19_rpsS	Sample2	CATCTTAGAAACATGGTAATACTACCAGAGATGGTCGGTTCCATTGTCGGTGTTTACAAC	1	1.31	Root; d__Eukaryota	CATCTTAGAAACATGGTCATACTACCAGAGATGGTCGGTTCCATTGTCGGTGTTTACAAC	9239	12092.9	165	8796						Eukaryota
S1.14.ribosomal_protein_S19_rpsS	Sample2	CATCTTAGAAACATGGTCAGACTACCAGAGATGGTCGGTTCCATTGTCGGTGTTTACAAC	1	1.31	Root; d__Eukaryota; Fungi	CATCTTAGAAACATGGTCATACTACCAGAGATGGTCGGTTCCATTGTCGGTGTTTACAAC	9239	12092.9	165	8796						Eukaryota
S1.14.ribosomal_protein_S19_rpsS	Sample2	CATCTTAGAAACATGGTCATACTACCAGAGATGGTCGATTCCATTGTCGGTGTTTACAAC	1	1.31	Root; d__Eukaryota	CATCTTAGAAACATGGTCATACTACCAGAGATGGTCGGTTCCATTGTCGGTGTTTACAAC	9239	12092.9	165	8796						Eukaryota
S1.14.ribosomal_protein_S19_rpsS	Sample2	CATCTTAGAAACATGGTCATACTACCAGAGATGGTCGGTTCCATTGTCGGAGTTTACAAC	1	1.31	Root; d__Eukaryota; Metazoa	CATCTTAGAAACATGGTCATACTACCAGAGATGGTCGGTTCCATTGTCGGTGTTTACAAC	9239	12092.9	165	8796						Eukaryota
S1.14.ribosomal_protein_S19_rpsS	Sample2	CATCTTAGAAACATGGTCATACTACCACAGATGGTCGGTTCCATTGTCGGTGTTTACAAC	1	1.31	Root; d__Eukaryota; Fungi	CATCTTAGAAACATGGTCATACTACCAGAGATGGTCGGTTCCATTGTCGGTGTTTACAAC	9239	12092.9	165	8796						Eukaryota
S1.14.ribosomal_protein_S19_rpsS	Sample2	CATCTTAGAAACATGGTCATACTACCAGAGATGGTAGGTTCCATTGTCGGTGTTTACAAC	1	1.31	Root; d__Eukaryota; Viridiplantae	CATCTTAGAAACATGGTCATACTACCAGAGATGGTCGGTTCCATTGTCGGTGTTTACAAC	9239	12092.9	165	8796						Eukaryota
S1.14.ribosomal_protein_S19_rpsS	Sample2	CATCTTAGAAACATGGTCATACTACCAGAGATGGTCGGTTCCATTGTCGGTGTATACAAC	1	1.31	Root; d__Eukaryota; Viridiplantae	CATCTTAGAAACATGGTCATACTACCAGAGATGGTCGGTTCCATTGTCGGTGTTTACAAC	9239	12092.9	165	8796						Eukaryota
S1.14.ribosomal_protein_S19_rpsS	Sample2	CATCTTAGAAACATGGTCATACTACAAGAGATGGTCGGTTCCATTGTCGGTGTTTACAAC	1	1.31	Root; d__Eukaryota; Viridiplantae	CATCTTAGAAACATGGTCATACTACCAGAGATGGTCGGTTCCATTGTCGGTGTTTACAAC	9239	12092.9	165	8796						Eukaryota
S1.14.ribosomal_protein_S19_rpsS	Sample2	CATCTTAGAAACATGGTCATACTACCAGAGATGGTTGGTTCCATTGTCGGTGTTTACAAC	1	1.31	Root; d__Eukaryota; Metazoa	CATCTTAGAAACATGGTCATACTACCAGAGATGGTCGGTTCCATTGTCGGTGTTTACAAC	9239	12092.9	165	8796						Eukaryota
S1.14.ribosomal_protein_S19_rpsS	Sample2	CATCTTAGAAACATGGTCATACTACCAGAGATGGTCGGTTCCATTGTCGGTGTTTACAAT	1	1.31	Root; d__Eukaryota	CATCTTAGAAACATGGTCATACTACCAGAGATGGTCGGTTCCATTGTCGGTGTTTACAAC	9239	12092.9	165	8796						Eukaryota
S1.14.ribosomal_protein_S19_rpsS	Sample2	CATCTTAGAAACATGGTCATACGACCAGAGATGGTCGGTTCCATTGTCGGTGTTTACAAC	1	1.31	Root; d__Eukaryota; Viridiplantae	CATCTTAGAAACATGGTCATACTACCAGAGATGGTCGGTTCCATTGTCGGTGTTTACAAC	9239	12092.9	165	8796						Eukaryota
S1.14.ribosomal_protein_S19_rpsS	Sample2	CACCTCAGAAACATGGTCATACTACCAGAGATGGTCGGTTCCATTGTCGGTGTTTACAAC	1	1.31	Root; d__Eukaryota; Fungi	CATCTTAGAAACATGGTCATACTACCAGAGATGGTCGGTTCCATTGTCGGTGTTTACAAC	9239	12092.9	165	8796						Eukaryota
S1.14.ribosomal_protein_S19_rpsS	Sample2	CATCTTAGAAACATGGTCATAATACCAGAGATGGTCGGTTCCATTGTCGGTGTTTACAAC	1	1.31	Root; d__Eukaryota	CATCTTAGAAACATGGTCATACTACCAGAGATGGTCGGTTCCATTGTCGGTGTTTACAAC	9239	12092.9	165	8796						Eukaryota
S1.14.ribosomal_protein_S19_rpsS	Sample2	CATCTTAGAAACATGGTCATACTACCAGAGATGGTCGGTTCCATTGTCGGTGTTTACAGC	1	1.31	Root; d__Eukaryota	CATCTTAGAAACATGGTCATACTACCAGAGATGGTCGGTTCCATTGTCGGTGTTTACAAC	9239	12092.9	165	8796						Eukaryota
S1.14.ribosomal_protein_S19_rpsS	Sample2	CATCTTAGAAACATGGTCATACTAGCAGAGATGGTCGGTTCCATTGTCGGAGTTTACAAC	1	1.31	Root; d__Eukaryota; Metazoa	CATCTTAGAAACATGGTCATACTACCAGAGATGGTCGGTTCCATTGTCGGTGTTTACAAC	9239	12092.9	165	8796						Eukaryota
S1.14.ribosomal_protein_S19_rpsS	Sample2	CATCTTTGGAACTTGGTCATACTACCAGAGATGGTCGGTTCCATTGTCGGTGTTTACAAC	1	1.31	Root; d__Eukaryota	CATCTTAGAAACATGGTCATACTACCAGAGATGGTCGGTTCCATTGTCGGTGTTTACAAC	9239	12092.9	165	8796						Eukaryota
S1.14.ribosomal_protein_S19_rpsS	Sample2	CATCTTAGAAACATGGTCATACTACTAGAGATGGTCGGTTCCATTGTCGGTGTTTACAAC	1	1.31	Root; d__Eukaryota; Metazoa	CATCTTAGAAACATGGTCATACTACCAGAGATGGTCGGTTCCATTGTCGGTGTTTACAAC	9239	12092.9	165	8796						Eukaryota
S1.14.ribosomal_protein_S19_rpsS	Sample2	CATCTTAGAAACCTGGTCATACTACCAGAGATGGTCGGTTCCATTGTCGGTGTTTACAAC	1	1.31	Root; d__Eukaryota	CATCTTAGAAACATGGTCATACTACCAGAGATGGTCGGTTCCATTGTCGGTGTTTACAAC	9239	12092.9	165	8796						Eukaryota
S1.14.ribosomal_protein_S19_rpsS	Sample2	CATCTTAGAAACNTGGTCATANTNCCAGAGATGGTCGGNTCCATTGTCGGTGTTTACAAC	1	1.31	Root; d__Eukaryota	CATCTTAGAAACATGGTCATACTACCAGAGATGGTCGGTTCCATTGTCGGTGTTTACAAC	9239	12092.9	165	8796						Eukaryota
S1.14.ribosomal_protein_S19_rpsS	Sample2	CATCTTAGAAACATGGTCATACTACCTGAGATGGTCGGTTCCATTGTCGGTGTTTACCAC	1	1.31	Root; d__Eukaryota; Viridiplantae	CATCTTAGAAACATGGTCATACTACCAGAGATGGTCGGTTCCATTGTCGGTGTTTACAAC	9239	12092.9	165	8796						Eukaryota
S1.14.ribosomal_protein_S19_rpsS	Sample2	CATCTTAGAAACATGGTCATACTGCCAGAGATGGTCGGTTCCATAGTCGGTGTTTACAAC	1	1.31	Root; d__Eukaryota	CATCTTAGAAACATGGTCATACTACCAGAGATGGTCGGTTCCATTGTCGGTGTTTACAAC	9239	12092.9	165	8796						Eukaryota
S1.14.ribosomal_protein_S19_rpsS	Sample2	CATCTTAGAAACATGGTCATACTACCAGAGATGGTCGGTTCCATTGCCGGTGTTTACAAA	1	1.31	Root; d__Eukaryota	CATCTTAGAAACATGGTCATACTACCAGAGATGGTCGGTTCCATTGTCGGTGTTTACAAC	9239	12092.9	165	8796						Eukaryota
S1.14.ribosomal_protein_S19_rpsS	Sample2	CATCTTAGAAACATGGTCATACTACCAGAGATGGTCGGTTCCATGGTCGGTGTTTACAAC	1	1.31	Root; d__Eukaryota; Metazoa	CATCTTAGAAACATGGTCATACTACCAGAGATGGTCGGTTCCATTGTCGGTGTTTACAAC	9239	12092.9	165	8796						Eukaryota
S1.14.ribosomal_protein_S19_rpsS	Sample2	CGTCTTAGAAACATGGTCATACTACCAGGGGTGGTCGGTTCCATCGTCGGTGTTTACAAC	1	1.31	Root; d__Eukaryota; Metazoa	CATCTTAGAAACATGGTCATACTACCAGAGATGGTCGGTTCCATTGTCGGTGTTTACAAC	9239	12092.9	165	8796						Eukaryota
S1.14.ribosomal_protein_S19_rpsS	Sample2	CATCTTAGAAACATGGTCATACTACCAGAGATGGTCGGTTCCATTGTCGGTGTTAACAAC	1	1.31	Root; d__Eukaryota; Viridiplantae	CATCTTAGAAACATGGTCATACTACCAGAGATGGTCGGTTCCATTGTCGGTGTTTACAAC	9239	12092.9	165	8796						Eukaryota
S1.14.ribosomal_protein_S19_rpsS	Sample2	CATCTTAGAAACATGGTCATACTACGAGAGATGGTCGGTTCCATGGTCGGTGTTTACAAC	1	1.31	Root; d__Eukaryota; Metazoa	CATCTTAGAAACATGGTCATACTACCAGAGATGGTCGGTTCCATTGTCGGTGTTTACAAC	9239	12092.9	165	8796						Eukaryota
S1.14.ribosomal_protein_S19_rpsS	Sample2	CAGCTTAGAAACATGGTCATACTACCAGAGGTGGTCGGTTCCATTGTCGGTGTTTACAAC	1	1.31	Root; d__Eukaryota; Metazoa	CATCTTAGAAACATGGTCATACTACCAGAGATGGTCGGTTCCATTGTCGGTGTTTACAAC	9239	12092.9	165	8796						Eukaryota
S1.14.ribosomal_protein_S19_rpsS	Sample2	CATCTTAGAATCATGGTCAGACTACCAGAGATGGTCGGTTCCATTGTCGGTGTTTACAAC	1	1.31	Root; d__Eukaryota; Viridiplantae	CATCTTAGAAACATGGTCATACTACCAGAGATGGTCGGTTCCATTGTCGGTGTTTACAAC	9239	12092.9	165	8796						Eukaryota
S1.14.ribosomal_protein_S19_rpsS	Sample2	CATCTTCGAAACATCGTCATACTACCAGAGATGGTCGGTTCCATTGTCGGTGTTTACAAC	1	1.31	Root; d__Eukaryota	CATCTTAGAAACATGGTCATACTACCAGAGATGGTCGGTTCCATTGTCGGTGTTTACAAC	9239	12092.9	165	8796						Eukaryota
S1.14.ribosomal_protein_S19_rpsS	Sample2	CATCTTAGAAACGTGGTCATACTACCAGAGACGGTCGGTGCCATTGTCGGTGTTTACAAC	1	1.31	Root; d__Eukaryota; Viridiplantae	CATCTTAGAAACATGGTCATACTACCAGAGATGGTCGGTTCCATTGTCGGTGTTTACAAC	9239	12092.9	165	8796						Eukaryota
S1.14.ribosomal_protein_S19_rpsS	Sample2	CATCTTAGAAACATGGTCATTCTACCAGAGATGGTCGGTTCCATTGTCGGTGTTTACAAC	1	1.31	Root; d__Eukaryota	CATCTTAGAAACATGGTCATACTACCAGAGATGGTCGGTTCCATTGTCGGTGTTTACAAC	9239	12092.9	165	8796						Eukaryota
S1.14.ribosomal_protein_S19_rpsS	Sample2	CATCTTGGAAACATGGTCATACTACCAGAGATGGTCGGTTCCATTGTCGGTGTTTACAAC	1	1.31	Root; d__Eukaryota; Metazoa	CATCTTAGAAACATGGTCATACTACCAGAGATGGTCGGTTCCATTGTCGGTGTTTACAAC	9239	12092.9	165	8796						Eukaryota
S1.14.ribosomal_protein_S19_rpsS	Sample2	CATCTTAGAAACATGGTCATACTACCAGAGATGGTCGGTTCCATAGTCGGTGTTTACAAC	1	1.31	Root; d__Eukaryota	CATCTTAGAAACATGGTCATACTACCAGAGATGGTCGGTTCCATTGTCGGTGTTTACAAC	9239	12092.9	165	8796						Eukaryota
S1.14.ribosomal_protein_S19_rpsS	Sample2	CATCTTAGAAACATGGTCAGACGACCAGAGATGGTCGGTTCCATTGTCGGTGTTTACAAC	1	1.31	Root; d__Eukaryota; Viridiplantae	CATCTTAGAAACATGGTCATACTACCAGAGATGGTCGGTTCCATTGTCGGTGTTTACAAC	9239	12092.9	165	8796						Eukaryota
S1.14.ribosomal_protein_S19_rpsS	Sample2	CATCTTAGAAACATGGTCATACTACCAGAGATGGTTGGTTCCACTGTCGGTGTTTACAAC	1	1.31	Root; d__Eukaryota	CATCTTAGAAACATGGTCATACTACCAGAGATGGTCGGTTCCATTGTCGGTGTTTACAAC	9239	12092.9	165	8796						Eukaryota
S1.14.ribosomal_protein_S19_rpsS	Sample2	CATCTTAGAAACATGGTCATACTACCAGAGATGGACGGTTCCATTGTCGGTGTTTACAAC	1	1.31	Root; d__Eukaryota; Metazoa	CATCTTAGAAACATGGTCATACTACCAGAGATGGTCGGTTCCATTGTCGGTGTTTACAAC	9239	12092.9	165	8796						Eukaryota
S1.14.ribosomal_protein_S19_rpsS	Sample2	GATCTTAGAAACATGGTCATACTACCAGAGATGGTCGGTTCCATTGTCGGTGTTTTCAAC	1	1.31	Root; d__Eukaryota; Metazoa	CATCTTAGAAACATGGTCATACTACCAGAGATGGTCGGTTCCATTGTCGGTGTTTACAAC	9239	12092.9	165	8796						Eukaryota
S1.14.ribosomal_protein_S19_rpsS	Sample2	CATCTTAGGAACATGGTCATACTACCAGAGATGGTCGGTTCCATTGTCGGTGTTTACACC	1	1.31	Root; d__Eukaryota	CATCTTAGAAACATGGTCATACTACCAGAGATGGTCGGTTCCATTGTCGGTGTTTACAAC	9239	12092.9	165	8796						Eukaryota
S1.14.ribosomal_protein_S19_rpsS	Sample2	CATCTTAGAAACATGGTCATACTATCAGAGATGGTCGGTTCCATTGTCGGTGTTTACAAC	1	1.31	Root; d__Eukaryota	CATCTTAGAAACATGGTCATACTACCAGAGATGGTCGGTTCCATTGTCGGTGTTTACAAC	9239	12092.9	165	8796						Eukaryota
S1.14.ribosomal_protein_S19_rpsS	Sample2	CATCTTAGAAACATGGTCATACTACCAGAGATGATCGGTTCCATTGTCGGTCTTTACAAC	1	1.31	Root; d__Eukaryota	CATCTTAGAAACATGGTCATACTACCAGAGATGGTCGGTTCCATTGTCGGTGTTTACAAC	9239	12092.9	165	8796						Eukaryota
S1.14.ribosomal_protein_S19_rpsS	Sample2	CAGCTTAGAAACATGATCATACTACCACAGATGGTCGGTTCCATTGTCGGTGTTTACAAC	1	1.31	Root; d__Eukaryota; Viridiplantae	CATCTTAGAAACATGGTCATACTACCAGAGATGGTCGGTTCCATTGTCGGTGTTTACAAC	9239	12092.9	165	8796						Eukaryota
S1.14.ribosomal_protein_S19_rpsS	Sample2	CATCTTAGAAACATGGTCATACTACCAGATATGGTCGGTTCCATTGTCGGTGTTTACAAC	1	1.31	Root; d__Eukaryota	CATCTTAGAAACATGGTCATACTACCAGAGATGGTCGGTTCCATTGTCGGTGTTTACAAC	9239	12092.9	165	8796						Eukaryota
S1.14.ribosomal_protein_S19_rpsS	Sample2	CATCTTAGAAACATGGTCATACTACCAAAGATGGTCGGTTCCATTGTCGGTGTTTACAAC	1	1.31	Root; d__Eukaryota	CATCTTAGAAACATGGTCATACTACCAGAGATGGTCGGTTCCATTGTCGGTGTTTACAAC	9239	12092.9	165	8796						Eukaryota
S1.14.ribosomal_protein_S19_rpsS	Sample2	CATCTTAGAAACATGGTTATACTACCAGAGATGGTCGGTTCCATTGTCGGTGTTTACAAC	1	1.31	Root; d__Eukaryota	CATCTTAGAAACATGGTCATACTACCAGAGATGGTCGGTTCCATTGTCGGTGTTTACAAC	9239	12092.9	165	8796						Eukaryota
S1.14.ribosomal_protein_S19_rpsS	Sample2	CATCTTAGAAACATGGTCAGACTACCAGAGATGGTCGGTTCCATTGTCGGAGTTTACAAC	1	1.31	Root; d__Eukaryota; Viridiplantae	CATCTTAGAAACATGGTCATACTACCAGAGATGGTCGGTTCCATTGTCGGTGTTTACAAC	9239	12092.9	165	8796						Eukaryota
S1.14.ribosomal_protein_S19_rpsS	Sample2	CATCTTAGAAACATGGTCATACTACGAGAGATGGTCGCTTCCATTGTCGGAGTTTACAAC	1	1.31	Root; d__Eukaryota	CATCTTAGAAACATGGTCATACTACCAGAGATGGTCGGTTCCATTGTCGGTGTTTACAAC	9239	12092.9	165	8796						Eukaryota
S1.14.ribosomal_protein_S19_rpsS	Sample2	CATCTTAAAAACATGGTCATACTACCAGAGATGGTCGGTTCCATTGTCGGTGTTTACAAC	1	1.31	Root; d__Eukaryota; Metazoa	CATCTTAGAAACATGGTCATACTACCAGAGATGGTCGGTTCCATTGTCGGTGTTTACAAC	9239	12092.9	165	8796						Eukaryota
S1.14.ribosomal_protein_S19_rpsS	Sample2	CATCTTAGATACATGGTCATACTACCAGAGATGGTCGGTTCCATTGTCGGTGTTTACAAC	1	1.31	Root; d__Eukaryota	CATCTTAGAAACATGGTCATACTACCAGAGATGGTCGGTTCCATTGTCGGTGTTTACAAC	9239	12092.9	165	8796						Eukaryota
S1.14.ribosomal_protein_S19_rpsS	Sample2	CATCTTAGAAACATGGTCATACTACCAGAGATGGTCGGTTCCATTGTCGGTGTTTACCAC	1	1.31	Root; d__Eukaryota; Metazoa	CATCTTAGAAACATGGTCATACTACCAGAGATGGTCGGTTCCATTGTCGGTGTTTACAAC	9239	12092.9	165	8796						Eukaryota
S1.14.ribosomal_protein_S19_rpsS	Sample2	CATCTTAGAAACATGGTCATACTACCAGAGATGGTCGGTTCCATTATCGGTGTTTACAAC	1	1.31	Root; d__Eukaryota	CATCTTAGAAACATGGTCATACTACCAGAGATGGTCGGTTCCATTGTCGGTGTTTACAAC	9239	12092.9	165	8796						Eukaryota
S1.14.ribosomal_protein_S19_rpsS	Sample2	CAACTTAGAAACATGGTCATACTACCAGAGAGGGTCGGTTCCATTGTCGGTGTTTACAAC	1	1.31	Root; d__Eukaryota; Viridiplantae	CATCTTAGAAACATGGTCATACTACCAGAGATGGTCGGTTCCATTGTCGGTGTTTACAAC	9239	12092.9	165	8796						Eukaryota
S1.14.ribosomal_protein_S19_rpsS	Sample2	CATATTAGAAACATGGTCATACTACCTGAGATGGTCGGTTCCATTGTCGGTGTTTACAAC	1	1.31	Root; d__Eukaryota; Metazoa	CATCTTAGAAACATGGTCATACTACCAGAGATGGTCGGTTCCATTGTCGGTGTTTACAAC	9239	12092.9	165	8796						Eukaryota
S1.14.ribosomal_protein_S19_rpsS	Sample2	CATCTTAGAAACTTGGTCATACTACCAGAGATGGTCGGTTCCATTGTCGGTGTTTACAAC	1	1.31	Root; d__Eukaryota	CATCTTAGAAACATGGTCATACTACCAGAGATGGTCGGTTCCATTGTCGGTGTTTACAAC	9239	12092.9	165	8796						Eukaryota
S1.14.ribosomal_protein_S19_rpsS	Sample2	CATCCTAGAAGCATGGTCATACTACCAGAGATGGTCGGTTCCATTGTCGGTGTTTACAAC	1	1.31	Root; d__Eukaryota; Viridiplantae	CATCTTAGAAACATGGTCATACTACCAGAGATGGTCGGTTCCATTGTCGGTGTTTACAAC	9239	12092.9	165	8796						Eukaryota
S1.14.ribosomal_protein_S19_rpsS	Sample2	CATCTTAGAAACATGGTCAAACTACCAGAGATGGTCGGTTCCATTGTCGGTGTTTACAAC	1	1.31	Root; d__Eukaryota	CATCTTAGAAACATGGTCATACTACCAGAGATGGTCGGTTCCATTGTCGGTGTTTACAAC	9239	12092.9	165	8796						Eukaryota
S1.14.ribosomal_protein_S19_rpsS	Sample2	CATCTTAGAAACATGGTCATACTACCAGAGATGGTCGGTCCCATTCTCGGTGTTTACAAC	1	1.31	Root; d__Eukaryota; Metazoa	CATCTTAGAAACATGGTCATACTACCAGAGATGGTCGGTTCCATTGTCGGTGTTTACAAC	9239	12092.9	165	8796						Eukaryota
S1.14.ribosomal_protein_S19_rpsS	Sample2	CATCTTAGAAACATGGTCATACTACCAGAAATGGTCGGTTCCATTGTCGGTGTTTACAAC	1	1.31	Root; d__Eukaryota	CATCTTAGAAACATGGTCATACTACCAGAGATGGTCGGTTCCATTGTCGGTGTTTACAAC	9239	12092.9	165	8796						Eukaryota
S1.14.ribosomal_protein_S19_rpsS	Sample2	CATCTTAGAAACATGGTCATACTACCAGAGATGATCGGTTCCATTGTCGGTGTTTACAAC	1	1.31	Root; d__Eukaryota	CATCTTAGAAACATGGTCATACTACCAGAGATGGTCGGTTCCATTGTCGGTGTTTACAAC	9239	12092.9	165	8796						Eukaryota
S1.14.ribosomal_protein_S19_rpsS	Sample2	CATCTTAGAAACATGGTCATACTACCAGAGATAGTCGGTTCCATTGTCGGTGTTTACAAC	1	1.31	Root; d__Eukaryota	CATCTTAGAAACATGGTCATACTACCAGAGATGGTCGGTTCCATTGTCGGTGTTTACAAC	9239	12092.9	165	8796						Eukaryota
S1.14.ribosomal_protein_S19_rpsS	Sample2	CATCTTAGAAACATGGTCATACTACCAGAGATGGTCGGTTCCATTGTCGGAGTTCACAAC	1	1.31	Root; d__Eukaryota	CATCTTAGAAACATGGTCATACTACCAGAGATGGTCGGTTCCATTGTCGGTGTTTACAAC	9239	12092.9	165	8796						Eukaryota
S1.14.ribosomal_protein_S19_rpsS	Sample2	CATCTTAGAAACAAGGTCATACTACCAGAGATGGTCGGTTCCATTGTCGGTGTTTACAAC	1	1.31	Root; d__Eukaryota	CATCTTAGAAACATGGTCATACTACCAGAGATGGTCGGTTCCATTGTCGGTGTTTACAAC	9239	12092.9	165	8796						Eukaryota
S1.14.ribosomal_protein_S19_rpsS	Sample2	CATCTTAGAAACATGGTCATACTACCAGAAATGGCCGGGTCCATTGTCGGTGTTTACAAC	1	1.31	Root; d__Eukaryota	CATCTTAGAAACATGGTCATACTACCAGAGATGGTCGGTTCCATTGTCGGTGTTTACAAC	9239	12092.9	165	8796						Eukaryota
S1.14.ribosomal_protein_S19_rpsS	Sample2	CATCTTACAAACATGGTCATACTACCAGAGATGGTCGGTTCCATTGTCGGTGTTTACAAC	1	1.31	Root; d__Eukaryota; Metazoa	CATCTTAGAAACATGGTCATACTACCAGAGATGGTCGGTTCCATTGTCGGTGTTTACAAC	9239	12092.9	165	8796						Eukaryota
S1.14.ribosomal_protein_S19_rpsS	Sample2	CATCTTAGAAACATGGTCATACTACCAGAGATGGTCGCTTCCATTGTCGGTCTTTACAAC	1	1.31	Root; d__Eukaryota	CATCTTAGAAACATGGTCATACTACCAGAGATGGTCGGTTCCATTGTCGGTGTTTACAAC	9239	12092.9	165	8796						Eukaryota
S1.14.ribosomal_protein_S19_rpsS	Sample2	CATCTTAGAAACCTGGTCATACTCCCAGAGATGGTCGGTTCCATTGTCGGTGTTTACAAC	1	1.31	Root; d__Eukaryota	CATCTTAGAAACATGGTCATACTACCAGAGATGGTCGGTTCCATTGTCGGTGTTTACAAC	9239	12092.9	165	8796						Eukaryota
S1.14.ribosomal_protein_S19_rpsS	Sample2	TCTCTTAGAAACATGGTCATACTACCAGAGATGGTTGGTTCCATTGTCGGTGTTTACAAC	1	1.31	Root; d__Eukaryota; Metazoa	CATCTTAGAAACATGGTCATACTACCAGAGATGGTCGGTTCCATTGTCGGTGTTTACAAC	9239	12092.9	165	8796						Eukaryota
S1.14.ribosomal_protein_S19_rpsS	Sample2	CATCTTAGAAACATGGTCATACTACCAGAGATGGTCGGTTCCATTGTCGGTGGTTACAAC	1	1.31	Root; d__Eukaryota	CATCTTAGAAACATGGTCATACTACCAGAGATGGTCGGTTCCATTGTCGGTGTTTACAAC	9239	12092.9	165	8796						Eukaryota
S1.14.ribosomal_protein_S19_rpsS	Sample2	CATCTTAGAAACATGGTCATACTACCAGAGACGTTCGGTTCCATTGTCGGTGTTTACAAC	1	1.31	Root; d__Eukaryota; Viridiplantae	CATCTTAGAAACATGGTCATACTACCAGAGATGGTCGGTTCCATTGTCGGTGTTTACAAC	9239	12092.9	165	8796						Eukaryota
S1.14.ribosomal_protein_S19_rpsS	Sample2	CATCTTAGAAACATGGTCATACTACCAGAGATGGTCAGTTCCATTGTCGGTGTTAACAAC	1	1.31	Root; d__Eukaryota	CATCTTAGAAACATGGTCATACTACCAGAGATGGTCGGTTCCATTGTCGGTGTTTACAAC	9239	12092.9	165	8796						Eukaryota
S1.14.ribosomal_protein_S19_rpsS	Sample2	CATCTTAGAAACATGGTCATACTACCAGAGAGGGTCGGTTCCATTGTCGGTGTTTACAAC	1	1.31	Root; d__Eukaryota	CATCTTAGAAACATGGTCATACTACCAGAGATGGTCGGTTCCATTGTCGGTGTTTACAAC	9239	12092.9	165	8796						Eukaryota
S1.14.ribosomal_protein_S19_rpsS	Sample2	CATCTTAGAAACATGGTCATACTACCAGAGACGGTCGGTTCCATTGTCGGTGATTACAAC	1	1.31	Root; d__Eukaryota	CATCTTAGAAACATGGTCATACTACCAGAGATGGTCGGTTCCATTGTCGGTGTTTACAAC	9239	12092.9	165	8796						Eukaryota
S1.14.ribosomal_protein_S19_rpsS	Sample2	CATCTTAGGAACATGATAATACTACAAGAGATGGTCGGTTCCATTGTCGGTGTTTACAAC	1	1.31	Root; d__Eukaryota; Viridiplantae	CATCTTAGAAACATGGTCATACTACCAGAGATGGTCGGTTCCATTGTCGGTGTTTACAAC	9239	12092.9	165	8796						Eukaryota
S1.14.ribosomal_protein_S19_rpsS	Sample2	CATCTTAGAAACATGGTCATACTACCAGAGATGGACGGTTCCATTATCGGTGTTTCCAAC	1	1.31	Root; d__Eukaryota	CATCTTAGAAACATGGTCATACTACCAGAGATGGTCGGTTCCATTGTCGGTGTTTACAAC	9239	12092.9	165	8796						Eukaryota
S1.14.ribosomal_protein_S19_rpsS	Sample2	CATCTTAGAAACATGGTCAGACTACCAGAGATGGTCGGTTCCATTGTCGATGTTTACAAC	1	1.31	Root; d__Eukaryota; Viridiplantae	CATCTTAGAAACATGGTCATACTACCAGAGATGGTCGGTTCCATTGTCGGTGTTTACAAC	9239	12092.9	165	8796						Eukaryota
S1.14.ribosomal_protein_S19_rpsS	Sample2	CATCTTAGCAACATGGTCATACTACCAGAGATGGTGGGTTCCATTGTCTGTGTTTACAAC	1	1.31	Root; d__Eukaryota	CATCTTAGAAACATGGTCATACTACCAGAGATGGTCGGTTCCATTGTCGGTGTTTACAAC	9239	12092.9	165	8796						Eukaryota
S1.14.ribosomal_protein_S19_rpsS	Sample2	CATCTTAGAAACATGGTCATACTACGAGAGATGGTCGATTCCATTGTCGGTGTTTACAAC	1	1.31	Root; d__Eukaryota; Viridiplantae	CATCTTAGAAACATGGTCATACTACCAGAGATGGTCGGTTCCATTGTCGGTGTTTACAAC	9239	12092.9	165	8796						Eukaryota
S1.14.ribosomal_protein_S19_rpsS	Sample2	CATCTTAGAAAGATGGTCATACTACCAGCGATGGTCGGTTCCATTGTCGGTGTTTACAAC	1	1.31	Root; d__Eukaryota; Viridiplantae	CATCTTAGAAACATGGTCATACTACCAGAGATGGTCGGTTCCATTGTCGGTGTTTACAAC	9239	12092.9	165	8796						Eukaryota
S1.14.ribosomal_protein_S19_rpsS	Sample2	CCTCTTAGAAACACGGTCATACTACCAGAGATGGTCGGTTCCATTGTCGGTGTTTACAAC	1	1.31	Root; d__Eukaryota	CATCTTAGAAACATGGTCATACTACCAGAGATGGTCGGTTCCATTGTCGGTGTTTACAAC	9239	12092.9	165	8796						Eukaryota
S1.14.ribosomal_protein_S19_rpsS	Sample2	CATCTTAGAAACATGGTCATACTACCAGAGATAGTCGGTTCCATTGTCGGTGTTTACAGA	1	1.31	Root; d__Eukaryota	CATCTTAGAAACATGGTCATACTACCAGAGATGGTCGGTTCCATTGTCGGTGTTTACAAC	9239	12092.9	165	8796						Eukaryota
S1.14.ribosomal_protein_S19_rpsS	Sample2	CATCTTAGAAACAAGGTCATACTACCAGAGGTGGGCGGTTCCATTGTCGGTGTTTACAAC	1	1.31	Root; d__Eukaryota; Viridiplantae	CATCTTAGAAACATGGTCATACTACCAGAGATGGTCGGTTCCATTGTCGGTGTTTACAAC	9239	12092.9	165	8796						Eukaryota
S1.14.ribosomal_protein_S19_rpsS	Sample2	CATCTTAGAAACATGGTCATACTACCAGAGATGGTCGGTTCCATTGTCGGTGTATACATC	1	1.31	Root; d__Eukaryota; Viridiplantae	CATCTTAGAAACATGGTCATACTACCAGAGATGGTCGGTTCCATTGTCGGTGTTTACAAC	9239	12092.9	165	8796						Eukaryota
S1.14.ribosomal_protein_S19_rpsS	Sample2	CAACTTAGAAACATGGTCATACTACCAGAGATGGTCGGTTCCATTGTCGGTTTTTACAAC	1	1.31	Root; d__Eukaryota; Fungi	CATCTTAGAAACATGGTCATACTACCAGAGATGGTCGGTTCCATTGTCGGTGTTTACAAC	9239	12092.9	165	8796						Eukaryota
S1.14.ribosomal_protein_S19_rpsS	Sample2	CATCTTAGAAACATGGTCATACTAGCAGAGATGGTCGGTTCCATTGTCGGTGTTTACAAC	1	1.31	Root; d__Eukaryota; Fungi	CATCTTAGAAACATGGTCATACTACCAGAGATGGTCGGTTCCATTGTCGGTGTTTACAAC	9239	12092.9	165	8796						Eukaryota
S1.14.ribosomal_protein_S19_rpsS	Sample2	CATCTTAGAAACATGGTCATACTACGAGAGATGGTCGGTTCCATTGTCGGTGTTTACAGA	1	1.31	Root; d__Eukaryota; Viridiplantae	CATCTTAGAAACATGGTCATACTACCAGAGATGGTCGGTTCCATTGTCGGTGTTTACAAC	9239	12092.9	165	8796						Eukaryota
S1.14.ribosomal_protein_S19_rpsS	Sample1	CATCTTAGAAACATGGTCATACTACCAGAGATGGTCGGTTCCATTGTCGGTGTTTACAAC	2088	3488.95	Root; d__Eukaryota	CATCTTAGAAACATGGTCATACTACCAGAGATGGTCGGTTCCATTGTCGGTGTTTACAAC	2285	2990.84	162	2088						Eukaryota
S1.14.ribosomal_protein_S19_rpsS	Sample1	CATCTTAGAAACATGGTCATACTACCAGAGATGGTCGGTTCCATTGTCGGTGTTTACAAG	2	3.46	Root; d__Eukaryota; Viridiplantae	CATCTTAGAAACATGGTCATACTACCAGAGATGGTCGGTTCCATTGTCGGTGTTTACAAC	2285	2990.84	162	2088						Eukaryota
S1.14.ribosomal_protein_S19_rpsS	Sample1	CATCTTAGAAACATGGTCATACTACCAGAGATGGTCGGCTCCATTGTCGGTGTTTACAAC	2	3.32	Root; d__Eukaryota; Metazoa	CATCTTAGAAACATGGTCATACTACCAGAGATGGTCGGTTCCATTGTCGGTGTTTACAAC	2285	2990.84	162	2088						Eukaryota
S1.14.ribosomal_protein_S19_rpsS	Sample1	CATCTTAGAAACATGATCATACTACCAGAGATGGTCGGTTCCATTGTCGGTGTTTACAAC	1	1.65	Root; d__Eukaryota	CATCTTAGAAACATGGTCATACTACCAGAGATGGTCGGTTCCATTGTCGGTGTTTACAAC	2285	2990.84	162	2088						Eukaryota
S1.14.ribosomal_protein_S19_rpsS	Sample1	CATCTTAGAAACATGGTCATACTGCCAGAGATGGTCGGTTCCATTGTCGGTGTTTACAAC	1	1.65	Root; d__Eukaryota; Viridiplantae	CATCTTAGAAACATGGTCATACTACCAGAGATGGTCGGTTCCATTGTCGGTGTTTACAAC	2285	2990.84	162	2088						Eukaryota
S1.14.ribosomal_protein_S19_rpsS	Sample1	CAGCTTAGAAACATGGTCATACTACCAGAGATGGTCGGTTCCATTGTCGGTGTTTACAAC	4	6.93	Root; d__Eukaryota; Viridiplantae	CATCTTAGAAACATGGTCATACTACCAGAGATGGTCGGTTCCATTGTCGGTGTTTACAAC	2285	2990.84	162	2088						Eukaryota
S1.14.ribosomal_protein_S19_rpsS	Sample1	CATCTTAGAAACATGGTCATACTACCAGAGATGGTCGGTTCCATCGTCGGTGTTTACAAC	3	5.15	Root; d__Eukaryota; Viridiplantae	CATCTTAGAAACATGGTCATACTACCAGAGATGGTCGGTTCCATTGTCGGTGTTTACAAC	2285	2990.84	162	2088						Eukaryota
S1.14.ribosomal_protein_S19_rpsS	Sample1	CATCTTAGAAGCATGGTCATACTACCAGAGATGGTCGGTTCCATTGTCGGTGTTTACAAC	2	3.44	Root; d__Eukaryota	CATCTTAGAAACATGGTCATACTACCAGAGATGGTCGGTTCCATTGTCGGTGTTTACAAC	2285	2990.84	162	2088						Eukaryota
S1.14.ribosomal_protein_S19_rpsS	Sample1	CATCTTAGAAACAGGGTCATACTACCAGAGATGGTCGGTTCCATTGTCGGTGTTTACAAC	4	6.59	Root; d__Eukaryota	CATCTTAGAAACATGGTCATACTACCAGAGATGGTCGGTTCCATTGTCGGTGTTTACAAC	2285	2990.84	162	2088						Eukaryota
S1.14.ribosomal_protein_S19_rpsS	Sample1	CATCTTAGAAACATGGGCATACTACCAGAGATGGTCGGTTCCATTGTCGGTGTTTACAAC	4	6.59	Root; d__Eukaryota; Viridiplantae	CATCTTAGAAACATGGTCATACTACCAGAGATGGTCGGTTCCATTGTCGGTGTTTACAAC	2285	2990.84	162	2088						Eukaryota
S1.14.ribosomal_protein_S19_rpsS	Sample1	CATCTTAGAAACATGGTCATACTACCAGAGATGGTCGGTTCCATTGTCGGTGTTCACAAC	1	1.79	Root; d__Eukaryota; Metazoa	CATCTTAGAAACATGGTCATACTACCAGAGATGGTCGGTTCCATTGTCGGTGTTTACAAC	2285	2990.84	162	2088						Eukaryota
S1.14.ribosomal_protein_S19_rpsS	Sample1	CATCTTAGAAACACGGTCATACTACCAGAGATGGTCGGTTCCATTGTCGGTGTTTACAAC	1	1.84	Root; d__Eukaryota; Fungi	CATCTTAGAAACATGGTCATACTACCAGAGATGGTCGGTTCCATTGTCGGTGTTTACAAC	2285	2990.84	162	2088						Eukaryota
S1.14.ribosomal_protein_S19_rpsS	Sample1	CATCTTAGAAACATTGTCATACTACCAGAGATGGTCGGTTCCATTGTCGGTGTTTACAAC	2	3.3	Root; d__Eukaryota; Metazoa	CATCTTAGAAACATGGTCATACTACCAGAGATGGTCGGTTCCATTGTCGGTGTTTACAAC	2285	2990.84	162	2088						Eukaryota
S1.14.ribosomal_protein_S19_rpsS	Sample1	CATCTTAGAAACATGGTCATACTACCAGAGATGGTCAGTTCCATTGTCGGTGTTTACAAC	2	3.3	Root; d__Eukaryota; Viridiplantae	CATCTTAGAAACATGGTCATACTACCAGAGATGGTCGGTTCCATTGTCGGTGTTTACAAC	2285	2990.84	162	2088						Eukaryota
S1.14.ribosomal_protein_S19_rpsS	Sample1	CATCTTAGAAACATGGTCATACTACCAGAGATGGTCGGTCCCATTGTCGGTGTTTACAAC	3	4.95	Root; d__Eukaryota; Viridiplantae	CATCTTAGAAACATGGTCATACTACCAGAGATGGTCGGTTCCATTGTCGGTGTTTACAAC	2285	2990.84	162	2088						Eukaryota
S1.14.ribosomal_protein_S19_rpsS	Sample1	CATCTTAGAAACATGGTCATACTACCAGAGATGGTCGGTTCCATTGTCGGTGTTTACATC	3	4.95	Root; d__Eukaryota	CATCTTAGAAACATGGTCATACTACCAGAGATGGTCGGTTCCATTGTCGGTGTTTACAAC	2285	2990.84	162	2088						Eukaryota
S1.14.ribosomal_protein_S19_rpsS	Sample1	CATCTTAGAAACATGGTCATACTACCAGAGATGGTCGGTTCCATTGTCAGTGTTTACAAC	2	3.3	Root; d__Eukaryota; Viridiplantae	CATCTTAGAAACATGGTCATACTACCAGAGATGGTCGGTTCCATTGTCGGTGTTTACAAC	2285	2990.84	162	2088						Eukaryota
S1.14.ribosomal_protein_S19_rpsS	Sample1	CATCTTAGAAACATGGTCATACTACCAGAGATGGTCGGTTCCATTGTCGGTGTCTACAAC	1	1.65	Root; d__Eukaryota; Viridiplantae	CATCTTAGAAACATGGTCATACTACCAGAGATGGTCGGTTCCATTGTCGGTGTTTACAAC	2285	2990.84	162	2088						Eukaryota
S1.14.ribosomal_protein_S19_rpsS	Sample1	CATCTTAGAAACATGGTCATACTACCAGAGATGGTCGGTTCCCTTGTCGGTGTTTACAAC	1	1.65	Root; d__Eukaryota; Metazoa	CATCTTAGAAACATGGTCATACTACCAGAGATGGTCGGTTCCATTGTCGGTGTTTACAAC	2285	2990.84	162	2088						Eukaryota
S1.14.ribosomal_protein_S19_rpsS	Sample1	CCTCTTAGAAACATGGTCATACTACCAGAGATGGTCGGTTCCATTGTCGGTGTTTACAAC	1	1.79	Root; d__Eukaryota; Viridiplantae	CATCTTAGAAACATGGTCATACTACCAGAGATGGTCGGTTCCATTGTCGGTGTTTACAAC	2285	2990.84	162	2088						Eukaryota
S1.14.ribosomal_protein_S19_rpsS	Sample1	CATCTTAGAAACATGGTCATACTACCAGCGATGGTCGGTTCCATTGTCGGTGTTTACAAC	1	1.79	Root; d__Eukaryota; Fungi	CATCTTAGAAACATGGTCATACTACCAGAGATGGTCGGTTCCATTGTCGGTGTTTACAAC	2285	2990.84	162	2088						Eukaryota
S1.14.ribosomal_protein_S19_rpsS	Sample1	CATCTTAGAAACATGGTCATACTACCAGAGATGGTCGGTTCCATTGTCGGTGTTTACACC	1	1.65	Root; d__Eukaryota; Viridiplantae	CATCTTAGAAACATGGTCATACTACCAGAGATGGTCGGTTCCATTGTCGGTGTTTACAAC	2285	2990.84	162	2088						Eukaryota
S1.14.ribosomal_protein_S19_rpsS	Sample1	CATCTTAGAAACATGTTCATACTACCAGAGATGGTCGGTTCCATTGTCGGTGTTTACAAC	2	3.3	Root; d__Eukaryota	CATCTTAGAAACATGGTCATACTACCAGAGATGGTCGGTTCCATTGTCGGTGTTTACAAC	2285	2990.84	162	2088						Eukaryota
S1.14.ribosomal_protein_S19_rpsS	Sample1	CATCTTAGAGACATGGTCATACTACCAGAGATGGTCGGTTCCATTGTCGGTGTTTACAAC	2	3.3	Root; d__Eukaryota; Metazoa	CATCTTAGAAACATGGTCATACTACCAGAGATGGTCGGTTCCATTGTCGGTGTTTACAAC	2285	2990.84	162	2088						Eukaryota
S1.14.ribosomal_protein_S19_rpsS	Sample1	CATCTTAGAAACATGGTCATACTACCAGAGATGGTCGGTTCCATTGTCGGTGTGTACAAC	2	3.3	Root; d__Eukaryota	CATCTTAGAAACATGGTCATACTACCAGAGATGGTCGGTTCCATTGTCGGTGTTTACAAC	2285	2990.84	162	2088						Eukaryota
S1.14.ribosomal_protein_S19_rpsS	Sample1	CATCTTAGAAACATGGTCATACTACCAGAGATGGTCGGTACCATTGTCGGTGTTTACAAC	2	3.3	Root; d__Eukaryota	CATCTTAGAAACATGGTCATACTACCAGAGATGGTCGGTTCCATTGTCGGTGTTTACAAC	2285	2990.84	162	2088						Eukaryota
S1.14.ribosomal_protein_S19_rpsS	Sample1	CATCTTAGAAACATGGTCATACTACCAGAGATGGTCGGTTCCACTGTCGGTGTTTACAAC	2	3.44	Root; d__Eukaryota	CATCTTAGAAACATGGTCATACTACCAGAGATGGTCGGTTCCATTGTCGGTGTTTACAAC	2285	2990.84	162	2088						Eukaryota
S1.14.ribosomal_protein_S19_rpsS	Sample1	CATCTTAGAAACATGGTCATCCTACCAGAGATGGTCGGTTCCATTGTCGGTGTTTACAAC	2	3.3	Root; d__Eukaryota; Metazoa	CATCTTAGAAACATGGTCATACTACCAGAGATGGTCGGTTCCATTGTCGGTGTTTACAAC	2285	2990.84	162	2088						Eukaryota
S1.14.ribosomal_protein_S19_rpsS	Sample1	CATCGTAGAAACATGGTCATACTACCAGAGATGGTCGGTTCCATTGTCGGTGTTTACAAC	2	3.31	Root; d__Eukaryota	CATCTTAGAAACATGGTCATACTACCAGAGATGGTCGGTTCCATTGTCGGTGTTTACAAC	2285	2990.84	162	2088						Eukaryota
S1.14.ribosomal_protein_S19_rpsS	Sample1	CATCTTAGAAACATCGTCATACTACCAGAGATGGTCGGTTCCATTGTCGGTGTTTACAAC	2	3.44	Root; d__Eukaryota	CATCTTAGAAACATGGTCATACTACCAGAGATGGTCGGTTCCATTGTCGGTGTTTACAAC	2285	2990.84	162	2088						Eukaryota
S1.14.ribosomal_protein_S19_rpsS	Sample1	CATCTTAGAAACATGGTCATACTACCAGAGATGGTCGGTTCCATTTTCGGTGTTTACAAC	2	3.3	Root; d__Eukaryota; Viridiplantae	CATCTTAGAAACATGGTCATACTACCAGAGATGGTCGGTTCCATTGTCGGTGTTTACAAC	2285	2990.84	162	2088						Eukaryota
S1.14.ribosomal_protein_S19_rpsS	Sample1	CATCTTAGAAACATGGTCATACCACCAGAGATGGTCGGTTCCATTGTCGGTGTTTACAAC	2	3.3	Root; d__Eukaryota; Viridiplantae	CATCTTAGAAACATGGTCATACTACCAGAGATGGTCGGTTCCATTGTCGGTGTTTACAAC	2285	2990.84	162	2088						Eukaryota
S1.14.ribosomal_protein_S19_rpsS	Sample1	CATCTTAGAAACATGGTCATACTACCAGAGATGGTCGTTTCCATTGTCGGTGTTTACAAC	2	3.3	Root; d__Eukaryota	CATCTTAGAAACATGGTCATACTACCAGAGATGGTCGGTTCCATTGTCGGTGTTTACAAC	2285	2990.84	162	2088						Eukaryota
S1.14.ribosomal_protein_S19_rpsS	Sample1	CATCTTAGAAACATGGTCATACTAACAGAGATGGTCGGTTCCATTGTCGGTGTTTACAAC	2	3.3	Root; d__Eukaryota; Viridiplantae	CATCTTAGAAACATGGTCATACTACCAGAGATGGTCGGTTCCATTGTCGGTGTTTACAAC	2285	2990.84	162	2088						Eukaryota
S1.14.ribosomal_protein_S19_rpsS	Sample1	CATCTTCGAAACATGGTCATACTACCAGAGATGGTCGGTTCCATTGTCGGTGTTTACAAC	2	3.48	Root; d__Eukaryota	CATCTTAGAAACATGGTCATACTACCAGAGATGGTCGGTTCCATTGTCGGTGTTTACAAC	2285	2990.84	162	2088						Eukaryota
S1.14.ribosomal_protein_S19_rpsS	Sample1	CGTCTTAGAAACATGGTCATACTACCAGAGATGGTCGGTTCCATTGTCGGTGTTTACAAC	2	3.32	Root; d__Eukaryota	CATCTTAGAAACATGGTCATACTACCAGAGATGGTCGGTTCCATTGTCGGTGTTTACAAC	2285	2990.84	162	2088						Eukaryota
S1.14.ribosomal_protein_S19_rpsS	Sample1	CATCTTAGAAACATGGTCATACTAGCAGAGATGGTCGGTTCCGTTGTCGGTGTTTACAAC	2	3.57	Root; d__Eukaryota	CATCTTAGAAACATGGTCATACTACCAGAGATGGTCGGTTCCATTGTCGGTGTTTACAAC	2285	2990.84	162	2088						Eukaryota
S1.14.ribosomal_protein_S19_rpsS	Sample1	CATCTTAGAAACATGGTCATACTACCAGAGATGGTCGGTTCCATTGTCGGCGTTTACAAC	1	1.65	Root; d__Eukaryota; Viridiplantae	CATCTTAGAAACATGGTCATACTACCAGAGATGGTCGGTTCCATTGTCGGTGTTTACAAC	2285	2990.84	162	2088						Eukaryota
S1.14.ribosomal_protein_S19_rpsS	Sample1	CATCTTAGAAACATGGTCACACTACCAGAGATGGTCGGTTCCATTGTCGGTGTTTACAAC	1	1.65	Root; d__Eukaryota; Metazoa	CATCTTAGAAACATGGTCATACTACCAGAGATGGTCGGTTCCATTGTCGGTGTTTACAAC	2285	2990.84	162	2088						Eukaryota
S1.14.ribosomal_protein_S19_rpsS	Sample1	CATCTTAGAACCATGGTCATACTACCAGAGATGGTCGGTTCCATTGTCGGTGTTTACAAC	1	1.65	Root; d__Eukaryota; Viridiplantae	CATCTTAGAAACATGGTCATACTACCAGAGATGGTCGGTTCCATTGTCGGTGTTTACAAC	2285	2990.84	162	2088						Eukaryota
S1.14.ribosomal_protein_S19_rpsS	Sample1	CATCTTAGGAACATGGTCATACTACCAGAGATGGTCGGTTCCATTGTCGGTGTTTACAAC	1	1.65	Root; d__Eukaryota; Metazoa	CATCTTAGAAACATGGTCATACTACCAGAGATGGTCGGTTCCATTGTCGGTGTTTACAAC	2285	2990.84	162	2088						Eukaryota
S1.14.ribosomal_protein_S19_rpsS	Sample1	CATCTTAGAAACATGGTCATACTACCAGAGATGGTCGGTTCTATTGTCGGTGTTTACAAC	1	1.65	Root; d__Eukaryota; Viridiplantae	CATCTTAGAAACATGGTCATACTACCAGAGATGGTCGGTTCCATTGTCGGTGTTTACAAC	2285	2990.84	162	2088						Eukaryota
S1.14.ribosomal_protein_S19_rpsS	Sample1	CATCTTAGAAACATGGTCATACTACCAGAGATGGTCGGTTCCAGTGTCGGTGTTTACAAC	1	1.65	Root; d__Eukaryota	CATCTTAGAAACATGGTCATACTACCAGAGATGGTCGGTTCCATTGTCGGTGTTTACAAC	2285	2990.84	162	2088						Eukaryota
S1.14.ribosomal_protein_S19_rpsS	Sample1	CATCTTAGAAACATAGTCATACTACCAGAGATGGTCGGTTCCATTGTCGGTGTTTACAAC	1	1.65	Root; d__Eukaryota	CATCTTAGAAACATGGTCATACTACCAGAGATGGTCGGTTCCATTGTCGGTGTTTACAAC	2285	2990.84	162	2088						Eukaryota
S1.14.ribosomal_protein_S19_rpsS	Sample1	CATCTTAGAAACATGGTCATACTACCAGAGATGGTCGGTTCCATTGTCGGTGCTTACAAC	1	1.65	Root; d__Eukaryota; Metazoa	CATCTTAGAAACATGGTCATACTACCAGAGATGGTCGGTTCCATTGTCGGTGTTTACAAC	2285	2990.84	162	2088						Eukaryota
S1.14.ribosomal_protein_S19_rpsS	Sample1	CATCTTAGAAACATGGTCATACTACCAGAGATGGCCGGTTCCATTGTCGGTGTTTACAAC	1	1.65	Root; d__Eukaryota; Viridiplantae	CATCTTAGAAACATGGTCATACTACCAGAGATGGTCGGTTCCATTGTCGGTGTTTACAAC	2285	2990.84	162	2088						Eukaryota
S1.14.ribosomal_protein_S19_rpsS	Sample1	CATCTTAGAAACATGGTCATACTACCAGAGATGGTCGGTTGCATTGTCGGTGTTTACAAC	1	1.65	Root; d__Eukaryota; Metazoa	CATCTTAGAAACATGGTCATACTACCAGAGATGGTCGGTTCCATTGTCGGTGTTTACAAC	2285	2990.84	162	2088						Eukaryota
S1.14.ribosomal_protein_S19_rpsS	Sample1	CATCTAAGAAACATGGTCATACTACCAGAGATGGTCGGTTCCATTGTCGGTGTTTACAAC	1	1.65	Root; d__Eukaryota; Viridiplantae	CATCTTAGAAACATGGTCATACTACCAGAGATGGTCGGTTCCATTGTCGGTGTTTACAAC	2285	2990.84	162	2088						Eukaryota
S1.14.ribosomal_protein_S19_rpsS	Sample1	CATCTTAGACACATGGTCATACTACCAGAGATGGTCGGTTCCATTGTCGGTGTTTACAAC	1	1.65	Root; d__Eukaryota; Metazoa	CATCTTAGAAACATGGTCATACTACCAGAGATGGTCGGTTCCATTGTCGGTGTTTACAAC	2285	2990.84	162	2088						Eukaryota
S1.14.ribosomal_protein_S19_rpsS	Sample1	CATCTTAGAAACATAGTCATACTACCAGAGATGGTCGGTTCCGTTGTCGGTGTTTACAAC	1	1.65	Root; d__Eukaryota	CATCTTAGAAACATGGTCATACTACCAGAGATGGTCGGTTCCATTGTCGGTGTTTACAAC	2285	2990.84	162	2088						Eukaryota
S1.14.ribosomal_protein_S19_rpsS	Sample1	CATCTTAGAAACATGGTCATACTACCAGAGATGGTCGGTTCCAATGTCGGTGTTTACAAC	1	1.65	Root; d__Eukaryota	CATCTTAGAAACATGGTCATACTACCAGAGATGGTCGGTTCCATTGTCGGTGTTTACAAC	2285	2990.84	162	2088						Eukaryota
S1.14.ribosomal_protein_S19_rpsS	Sample1	CATCTTCGAAACCTGGTCATACTACCAGAGATGGTCGGTTCCATTGTCGGTGTTTACAAC	1	1.65	Root; d__Eukaryota; Fungi	CATCTTAGAAACATGGTCATACTACCAGAGATGGTCGGTTCCATTGTCGGTGTTTACAAC	2285	2990.84	162	2088						Eukaryota
S1.14.ribosomal_protein_S19_rpsS	Sample1	CATCTTAGAAACATGGTCATACTACCAGAGATGGTCGGTTCCATTGTCTGTGTTTACAAC	1	1.66	Root; d__Eukaryota; Metazoa	CATCTTAGAAACATGGTCATACTACCAGAGATGGTCGGTTCCATTGTCGGTGTTTACAAC	2285	2990.84	162	2088						Eukaryota
S1.14.ribosomal_protein_S19_rpsS	Sample1	CATCTTAGAAACATGGTCATACTACCAGAGATGGTCGGTTCCGTTGTCGGTGTTTACAAC	1	1.65	Root; d__Eukaryota	CATCTTAGAAACATGGTCATACTACCAGAGATGGTCGGTTCCATTGTCGGTGTTTACAAC	2285	2990.84	162	2088						Eukaryota
S1.14.ribosomal_protein_S19_rpsS	Sample1	CATCTGAGAAACATGGTCATACTACCAGAGATGGTCGGTTCCATTGTCGGTGTTTACAAC	1	1.65	Root; d__Eukaryota; Fungi	CATCTTAGAAACATGGTCATACTACCAGAGATGGTCGGTTCCATTGTCGGTGTTTACAAC	2285	2990.84	162	2088						Eukaryota
S1.14.ribosomal_protein_S19_rpsS	Sample1	CATCATAGAAACATGGTCATACTACCAGAGATGGTCGGTTCCATTGTCGGTGTTTACAAC	1	1.65	Root; d__Eukaryota; Metazoa	CATCTTAGAAACATGGTCATACTACCAGAGATGGTCGGTTCCATTGTCGGTGTTTACAAC	2285	2990.84	162	2088						Eukaryota
S1.14.ribosomal_protein_S19_rpsS	Sample1	CATCTTAGAAACATGGTCATACTACCAGAGATGGTCGGTTCCATTGTCGCTGTATACAAC	1	1.66	Root; d__Eukaryota; Viridiplantae	CATCTTAGAAACATGGTCATACTACCAGAGATGGTCGGTTCCATTGTCGGTGTTTACAAC	2285	2990.84	162	2088						Eukaryota
S1.14.ribosomal_protein_S19_rpsS	Sample1	CATCTTAGAAACATGGTCATACTACCAGAGATGGTCGGTTCCATTGTCGGTGTTGACAAC	1	1.65	Root; d__Eukaryota; Viridiplantae	CATCTTAGAAACATGGTCATACTACCAGAGATGGTCGGTTCCATTGTCGGTGTTTACAAC	2285	2990.84	162	2088						Eukaryota
S1.14.ribosomal_protein_S19_rpsS	Sample1	CATCTTAGAAACATGGTCATACTCCCAGAGATGGTCGGTTCCATTGTCGGTGTTTACAAC	1	1.65	Root; d__Eukaryota; Viridiplantae	CATCTTAGAAACATGGTCATACTACCAGAGATGGTCGGTTCCATTGTCGGTGTTTACAAC	2285	2990.84	162	2088						Eukaryota
S1.14.ribosomal_protein_S19_rpsS	Sample1	CATCTTAGAAAGATGGTCATACTACCAGAGATGGTCGGTTCCATTGTCGGTGTTTACAAC	1	1.65	Root; d__Eukaryota; Viridiplantae	CATCTTAGAAACATGGTCATACTACCAGAGATGGTCGGTTCCATTGTCGGTGTTTACAAC	2285	2990.84	162	2088						Eukaryota
S1.14.ribosomal_protein_S19_rpsS	Sample1	CATCTTAGAAACGTGGTCATACTACCAGAGATGGTCGGTTCCATTGTCGGTGTTTACAAC	1	1.65	Root; d__Eukaryota; Fungi	CATCTTAGAAACATGGTCATACTACCAGAGATGGTCGGTTCCATTGTCGGTGTTTACAAC	2285	2990.84	162	2088						Eukaryota
S1.14.ribosomal_protein_S19_rpsS	Sample1	CATCTTAGAAACATGGTCATACTACCAGAGATGGTCGGTTCCATTGTCGGTGTTTGCAAC	1	1.77	Root; d__Eukaryota; Metazoa	CATCTTAGAAACATGGTCATACTACCAGAGATGGTCGGTTCCATTGTCGGTGTTTACAAC	2285	2990.84	162	2088						Eukaryota
S1.14.ribosomal_protein_S19_rpsS	Sample1	CATCTTAGAAACATGGTGATACTACCAGAGATGGTCGGTTCCATTGTCGGTGTTTACAAC	1	1.65	Root; d__Eukaryota; Viridiplantae	CATCTTAGAAACATGGTCATACTACCAGAGATGGTCGGTTCCATTGTCGGTGTTTACAAC	2285	2990.84	162	2088						Eukaryota
S1.14.ribosomal_protein_S19_rpsS	Sample1	CATCTTAGAAACATGGTCATGCTACCAGAGATGGTCGGTTCCATTGTCGGTGTTTACAAC	1	1.65	Root; d__Eukaryota; Viridiplantae	CATCTTAGAAACATGGTCATACTACCAGAGATGGTCGGTTCCATTGTCGGTGTTTACAAC	2285	2990.84	162	2088						Eukaryota
S1.14.ribosomal_protein_S19_rpsS	Sample1	CATCTTAGAAACATGCTCATACTACCAGAGATGGTCGGTTCCATTGTCGGTGTTTACAAC	1	1.65	Root; d__Eukaryota; Viridiplantae	CATCTTAGAAACATGGTCATACTACCAGAGATGGTCGGTTCCATTGTCGGTGTTTACAAC	2285	2990.84	162	2088						Eukaryota
S1.14.ribosomal_protein_S19_rpsS	Sample1	CATCTTAGAAACATGGTAATACTACCAGAGATGGTCGGTTCCATTGTCGGTGTTTACAAC	1	1.65	Root; d__Eukaryota; Viridiplantae	CATCTTAGAAACATGGTCATACTACCAGAGATGGTCGGTTCCATTGTCGGTGTTTACAAC	2285	2990.84	162	2088						Eukaryota
S1.14.ribosomal_protein_S19_rpsS	Sample1	CATCTTAGAAACATGGTCAGACTACCAGAGATGGTCGGTTCCATTGTCGGTGTTTACAAC	1	1.65	Root; d__Eukaryota; Viridiplantae	CATCTTAGAAACATGGTCATACTACCAGAGATGGTCGGTTCCATTGTCGGTGTTTACAAC	2285	2990.84	162	2088						Eukaryota
S1.14.ribosomal_protein_S19_rpsS	Sample1	CATCTTAGAAACATGGTCATACTACCAGAGATGGTCGATTCCATTGTCGGTGTTTACAAC	1	1.65	Root; d__Eukaryota; Metazoa	CATCTTAGAAACATGGTCATACTACCAGAGATGGTCGGTTCCATTGTCGGTGTTTACAAC	2285	2990.84	162	2088						Eukaryota
S1.14.ribosomal_protein_S19_rpsS	Sample1	CATCTTAGAAACATCGTCATACTACCCGCGCTGGTCGGTTCCATTGTCGGTGTTTACAAC	1	1.65	Root; d__Eukaryota; Viridiplantae	CATCTTAGAAACATGGTCATACTACCAGAGATGGTCGGTTCCATTGTCGGTGTTTACAAC	2285	2990.84	162	2088						Eukaryota
S1.14.ribosomal_protein_S19_rpsS	Sample1	CATCTTAGAAACATGGTCATACTACCAGAGATGGTCGGATCCACTGTCGGTGTTTACAAC	1	1.65	Root; d__Eukaryota; Metazoa	CATCTTAGAAACATGGTCATACTACCAGAGATGGTCGGTTCCATTGTCGGTGTTTACAAC	2285	2990.84	162	2088						Eukaryota
S1.14.ribosomal_protein_S19_rpsS	Sample1	CATCTTAGAAACATGGTCATACTCACAGAGATGGTCGGTTCCATTGTCGGTGTTTACAAC	1	1.65	Root; d__Eukaryota; Viridiplantae	CATCTTAGAAACATGGTCATACTACCAGAGATGGTCGGTTCCATTGTCGGTGTTTACAAC	2285	2990.84	162	2088						Eukaryota
S1.14.ribosomal_protein_S19_rpsS	Sample1	CATCTTAGAAACATGGTCATACTACCAGAGATGGTCGGTTCCATTGTCTGTGTTTACANC	1	1.65	Root; d__Eukaryota; Metazoa	CATCTTAGAAACATGGTCATACTACCAGAGATGGTCGGTTCCATTGTCGGTGTTTACAAC	2285	2990.84	162	2088						Eukaryota
S1.14.ribosomal_protein_S19_rpsS	Sample1	AATCTTAGAAACATGGTCATACTACCAGAGATGGTCGGTTCCATTGTCGGTGTTTACAAC	1	1.65	Root; d__Eukaryota; Viridiplantae	CATCTTAGAAACATGGTCATACTACCAGAGATGGTCGGTTCCATTGTCGGTGTTTACAAC	2285	2990.84	162	2088						Eukaryota
S1.14.ribosomal_protein_S19_rpsS	Sample1	CATCTTAGAAACTTGGTCATACTACCAGAGATGGTCGGTTCCATTATCGGTGTTTACAAC	1	1.65	Root; d__Eukaryota; Viridiplantae	CATCTTAGAAACATGGTCATACTACCAGAGATGGTCGGTTCCATTGTCGGTGTTTACAAC	2285	2990.84	162	2088						Eukaryota
S1.14.ribosomal_protein_S19_rpsS	Sample1	CATCTGAGGAACATGGTCAGACGACCAGAGATGGTCGGTGCCATTGTCGGTGTTTACAAC	1	1.65	Root; d__Eukaryota; Viridiplantae	CATCTTAGAAACATGGTCATACTACCAGAGATGGTCGGTTCCATTGTCGGTGTTTACAAC	2285	2990.84	162	2088						Eukaryota
S1.14.ribosomal_protein_S19_rpsS	Sample1	CATCTTAGAAACATGGTCATACTACCAGNGNTNGNCNGTTCCATTGTCGGTGTTTACAAC	1	1.65	Root; d__Eukaryota; Viridiplantae	CATCTTAGAAACATGGTCATACTACCAGAGATGGTCGGTTCCATTGTCGGTGTTTACAAC	2285	2990.84	162	2088						Eukaryota
S1.14.ribosomal_protein_S19_rpsS	Sample1	CATCTTAGAATCATGTTCATACGACCAGAGATGGTCGGTTCCATTGTCGGTGTTTACAAC	1	1.65	Root; d__Eukaryota; Viridiplantae	CATCTTAGAAACATGGTCATACTACCAGAGATGGTCGGTTCCATTGTCGGTGTTTACAAC	2285	2990.84	162	2088						Eukaryota
S1.14.ribosomal_protein_S19_rpsS	Sample1	CAGCTTAGGAGCATGGTCATACTACGAGAGATGGTCGGGTCCATTGTCGGTGTTTACAAC	1	1.65	Root; d__Eukaryota; Metazoa	CATCTTAGAAACATGGTCATACTACCAGAGATGGTCGGTTCCATTGTCGGTGTTTACAAC	2285	2990.84	162	2088						Eukaryota
S1.14.ribosomal_protein_S19_rpsS	Sample1	CATCTTAGCAACATGGTCATACTACCAGGGATGGTCGGTTCCATTGTCGGTGTTTACTAC	1	1.65	Root; d__Eukaryota; Metazoa	CATCTTAGAAACATGGTCATACTACCAGAGATGGTCGGTTCCATTGTCGGTGTTTACAAC	2285	2990.84	162	2088						Eukaryota
S1.14.ribosomal_protein_S19_rpsS	Sample1	CNTCTTAGAAACATNGTCATACTACCAGAGATGGTCGGTTCCATTGTCGGTGTTTACAAC	1	1.65	Root; d__Eukaryota	CATCTTAGAAACATGGTCATACTACCAGAGATGGTCGGTTCCATTGTCGGTGTTTACAAC	2285	2990.84	162	2088						Eukaryota
S1.14.ribosomal_protein_S19_rpsS	Sample1	CATCGTAGAAACATGGTCATACTACCAGAGATGGTCGGTTCCATTGTCAGTGTTTACAAC	1	1.65	Root; d__Eukaryota; Viridiplantae	CATCTTAGAAACATGGTCATACTACCAGAGATGGTCGGTTCCATTGTCGGTGTTTACAAC	2285	2990.84	162	2088						Eukaryota
S1.14.ribosomal_protein_S19_rpsS	Sample1	CATCTTAGAAACATGGTCATACTACCAGAGATGGTCGGTTCCATTGTCCGTGTTTACAAC	1	1.65	Root; d__Eukaryota; Viridiplantae	CATCTTAGAAACATGGTCATACTACCAGAGATGGTCGGTTCCATTGTCGGTGTTTACAAC	2285	2990.84	162	2088						Eukaryota
S1.14.ribosomal_protein_S19_rpsS	Sample1	CATCTTAGAAACATGGTCATACTTCCAGAGATGGTCGGTTCCATTGTCGGTGTTTACAAC	1	1.65	Root; d__Eukaryota; Viridiplantae	CATCTTAGAAACATGGTCATACTACCAGAGATGGTCGGTTCCATTGTCGGTGTTTACAAC	2285	2990.84	162	2088						Eukaryota
S1.14.ribosomal_protein_S19_rpsS	Sample1	CATCTCAGAAACATGGTCATACTACCAGAGATGGTCGGTTCCAGTGTCGNTGTTTACAAC	1	1.65	Root; d__Eukaryota; Metazoa	CATCTTAGAAACATGGTCATACTACCAGAGATGGTCGGTTCCATTGTCGGTGTTTACAAC	2285	2990.84	162	2088						Eukaryota
S1.14.ribosomal_protein_S19_rpsS	Sample1	CATCTTAGAGACATGGTCATACTACCAGGGATGGTCGGTTCCATTGTCGGTGTTTACAAC	1	1.65	Root; d__Eukaryota; Metazoa	CATCTTAGAAACATGGTCATACTACCAGAGATGGTCGGTTCCATTGTCGGTGTTTACAAC	2285	2990.84	162	2088						Eukaryota
S1.14.ribosomal_protein_S19_rpsS	Sample1	CATCTTAGAAACATGGTCATACTACCAGAGATGGTCGGTTCCATTGTCGGAGTTTACAAC	1	1.79	Root; d__Eukaryota; Fungi	CATCTTAGAAACATGGTCATACTACCAGAGATGGTCGGTTCCATTGTCGGTGTTTACAAC	2285	2990.84	162	2088						Eukaryota
S1.14.ribosomal_protein_S19_rpsS	Sample1	CATCTTAGAAACATGNTCATACTACCAGAGATGGTCGGTTCAATTGTCGGTGTTTACAAC	1	1.65	Root; d__Eukaryota	CATCTTAGAAACATGGTCATACTACCAGAGATGGTCGGTTCCATTGTCGGTGTTTACAAC	2285	2990.84	162	2088						Eukaryota
S1.14.ribosomal_protein_S19_rpsS	Sample1	CATCTTAGAACCATGGTCATACTACCAGAGATGGTCGGTTCCATCGTCGGTGTCTACAAC	1	1.65	Root; d__Eukaryota; Metazoa	CATCTTAGAAACATGGTCATACTACCAGAGATGGTCGGTTCCATTGTCGGTGTTTACAAC	2285	2990.84	162	2088						Eukaryota
S1.14.ribosomal_protein_S19_rpsS	Sample1	CATCTTAGAAACATGGTCATACTACCACAGATGGTCGGTTCCATTGTCGGTGTTTACAAC	1	1.65	Root; d__Eukaryota; Metazoa	CATCTTAGAAACATGGTCATACTACCAGAGATGGTCGGTTCCATTGTCGGTGTTTACAAC	2285	2990.84	162	2088						Eukaryota
S1.14.ribosomal_protein_S19_rpsS	Sample1	CATCTTAGAAACATGGTCATACTACCAGAGATGGTAGGTTCCATTGTCGGTGTTTACAAC	1	1.84	Root; d__Eukaryota; Metazoa	CATCTTAGAAACATGGTCATACTACCAGAGATGGTCGGTTCCATTGTCGGTGTTTACAAC	2285	2990.84	162	2088						Eukaryota
S1.14.ribosomal_protein_S19_rpsS	Sample1	CATCTTAGAAACATGGTCATACTCCCAGAGATCGTCGGTTCCCTTGTCGGTGTTTACAAC	1	1.65	Root; d__Eukaryota; Metazoa	CATCTTAGAAACATGGTCATACTACCAGAGATGGTCGGTTCCATTGTCGGTGTTTACAAC	2285	2990.84	162	2088						Eukaryota
S1.14.ribosomal_protein_S19_rpsS	Sample1	CATCTTAGAAATATGGTCGTACTACCAGAGATGGTCGGTTCCATTGTCGGTGTTTACAAC	1	1.79	Root; d__Eukaryota; Metazoa	CATCTTAGAAACATGGTCATACTACCAGAGATGGTCGGTTCCATTGTCGGTGTTTACAAC	2285	2990.84	162	2088						Eukaryota
S1.14.ribosomal_protein_S19_rpsS	Sample1	CATCTTAGAAACATGGTCATACTACCAGAGCTGGTCGGTTCCATTGTCGGTGTTTACAAC	1	1.81	Root; d__Eukaryota; Metazoa	CATCTTAGAAACATGGTCATACTACCAGAGATGGTCGGTTCCATTGTCGGTGTTTACAAC	2285	2990.84	162	2088						Eukaryota
S1.14.ribosomal_protein_S19_rpsS	Sample1	CATCTTAGAAGCGTGGTCATACTACCAGAGATGGTCGGTTCCATTGTCGGTGTTTACAAC	1	1.65	Root; d__Eukaryota; Metazoa	CATCTTAGAAACATGGTCATACTACCAGAGATGGTCGGTTCCATTGTCGGTGTTTACAAC	2285	2990.84	162	2088						Eukaryota
S1.14.ribosomal_protein_S19_rpsS	Sample1	CATCTTAGAAACATGGTCATACTACCAGAGATGGTCGGTTCCATTGTNGGTGTATACAAC	1	1.65	Root; d__Eukaryota	CATCTTAGAAACATGGTCATACTACCAGAGATGGTCGGTTCCATTGTCGGTGTTTACAAC	2285	2990.84	162	2088						Eukaryota
S1.14.ribosomal_protein_S19_rpsS	Sample1	CAACGTAGAAACATGGTCATACTACCAGAGATGGTCGGTTCCATTGTCGGTGTTTACAAC	1	1.65	Root; d__Eukaryota; Metazoa	CATCTTAGAAACATGGTCATACTACCAGAGATGGTCGGTTCCATTGTCGGTGTTTACAAC	2285	2990.84	162	2088						Eukaryota
S1.14.ribosomal_protein_S19_rpsS	Sample1	CATCTTAGAAACATCGTCATACTACCAGAGATGGTCGGTTCCATCGCCGGTGTGTACAAC	1	1.65	Root; d__Eukaryota	CATCTTAGAAACATGGTCATACTACCAGAGATGGTCGGTTCCATTGTCGGTGTTTACAAC	2285	2990.84	162	2088						Eukaryota
S1.14.ribosomal_protein_S19_rpsS	Sample1	CATCTTAGAAACATGGTCATACTACCAGAGATGGTCGGTTCCATTGGCGGTGTTTACAAC	1	1.65	Root; d__Eukaryota; Metazoa	CATCTTAGAAACATGGTCATACTACCAGAGATGGTCGGTTCCATTGTCGGTGTTTACAAC	2285	2990.84	162	2088						Eukaryota
S1.14.ribosomal_protein_S19_rpsS	Sample1	CATCTTAGAAAAATGGTCATACTACCAGAGATGGTCGGTTCCATTGTCGGTGTTTACAAA	1	1.65	Root; d__Eukaryota; Metazoa	CATCTTAGAAACATGGTCATACTACCAGAGATGGTCGGTTCCATTGTCGGTGTTTACAAC	2285	2990.84	162	2088						Eukaryota
S1.14.ribosomal_protein_S19_rpsS	Sample1	CATCTTAGAAACATGGTCATACTACCAGAGATGGTCGGTTCCATTGTCGGTGTATACAAC	1	1.65	Root; d__Eukaryota; Viridiplantae	CATCTTAGAAACATGGTCATACTACCAGAGATGGTCGGTTCCATTGTCGGTGTTTACAAC	2285	2990.84	162	2088						Eukaryota
S1.14.ribosomal_protein_S19_rpsS	Sample1	CAACTTAGAAACATGGTCATACTACCAGAGATGGTCGGTTCCATCGTCGGTGTTTACACC	1	1.65	Root; d__Eukaryota; Viridiplantae	CATCTTAGAAACATGGTCATACTACCAGAGATGGTCGGTTCCATTGTCGGTGTTTACAAC	2285	2990.84	162	2088						Eukaryota
S1.14.ribosomal_protein_S19_rpsS	Sample1	CATCTTAGAAGCATGGTCATACTGCCAGAGATGGTCGGTTCCATTGTCGGTGTTTACAAC	1	1.69	Root; d__Eukaryota; Metazoa	CATCTTAGAAACATGGTCATACTACCAGAGATGGTCGGTTCCATTGTCGGTGTTTACAAC	2285	2990.84	162	2088						Eukaryota
S1.14.ribosomal_protein_S19_rpsS	Sample1	CATCTTAGAAACATGGTCATACTACAAGAGATGGTCGGTTCCATTGTCGGTGTTTACAAC	1	1.65	Root; d__Eukaryota; Metazoa	CATCTTAGAAACATGGTCATACTACCAGAGATGGTCGGTTCCATTGTCGGTGTTTACAAC	2285	2990.84	162	2088						Eukaryota
S1.14.ribosomal_protein_S19_rpsS	Sample1	CATCTTAGAAACATGGTCATACCACCAGAGATGGTCGGTTCCATTGTCGGTGTATACAAC	1	1.65	Root; d__Eukaryota; Metazoa	CATCTTAGAAACATGGTCATACTACCAGAGATGGTCGGTTCCATTGTCGGTGTTTACAAC	2285	2990.84	162	2088						Eukaryota
S1.14.ribosomal_protein_S19_rpsS	Sample1	CATCTTAGAAACATGGTCATACTACCAGAGNTGGTCAGTTCCATTGTCGGTGTTTACAAC	1	1.65	Root; d__Eukaryota; Metazoa	CATCTTAGAAACATGGTCATACTACCAGAGATGGTCGGTTCCATTGTCGGTGTTTACAAC	2285	2990.84	162	2088						Eukaryota
S1.14.ribosomal_protein_S19_rpsS	Sample1	CATCTTAGAAACATGGTCATACTCCCAGAGATGGTCGGTTCCATTGTCGCTGTTTACAAC	1	1.65	Root; d__Eukaryota; Viridiplantae	CATCTTAGAAACATGGTCATACTACCAGAGATGGTCGGTTCCATTGTCGGTGTTTACAAC	2285	2990.84	162	2088						Eukaryota
S1.14.ribosomal_protein_S19_rpsS	Sample1	CATCTTAGAAACATGGTCATACTACCAGAGATGGTTGGTTCCATTGTCGGTGTTTACAAC	1	1.69	Root; d__Eukaryota; Viridiplantae	CATCTTAGAAACATGGTCATACTACCAGAGATGGTCGGTTCCATTGTCGGTGTTTACAAC	2285	2990.84	162	2088						Eukaryota
S1.14.ribosomal_protein_S19_rpsS	Sample1	CATCTTAGAAACATGGTCATACTACTAGAGATGGTCGGTTTCATTGTCGGTGTTTACAAC	1	1.65	Root; d__Eukaryota; Viridiplantae	CATCTTAGAAACATGGTCATACTACCAGAGATGGTCGGTTCCATTGTCGGTGTTTACAAC	2285	2990.84	162	2088						Eukaryota
S1.14.ribosomal_protein_S19_rpsS	Sample1	CATCCTATAAACATGGTCATACTACCAGAGATGGTCGGTTCCATTGTCGGGGTTTACAAC	1	1.65	Root; d__Eukaryota; Metazoa	CATCTTAGAAACATGGTCATACTACCAGAGATGGTCGGTTCCATTGTCGGTGTTTACAAC	2285	2990.84	162	2088						Eukaryota
S1.14.ribosomal_protein_S19_rpsS	Sample1	CATCTTAGAAACATGGTCATACTACCAGAGATGGTCGGTTCCATTTTCTGTGTTTACAAC	1	1.65	Root; d__Eukaryota; Viridiplantae	CATCTTAGAAACATGGTCATACTACCAGAGATGGTCGGTTCCATTGTCGGTGTTTACAAC	2285	2990.84	162	2088						Eukaryota
S1.14.ribosomal_protein_S19_rpsS	Sample1	CAACTTAGAAACATGGTCATACTACCAGAGATGGTCGGTTCCAGTGTCGGTGTTTACAAC	1	1.65	Root; d__Eukaryota; Metazoa	CATCTTAGAAACATGGTCATACTACCAGAGATGGTCGGTTCCATTGTCGGTGTTTACAAC	2285	2990.84	162	2088						Eukaryota
S1.14.ribosomal_protein_S19_rpsS	Sample1	CATCTTATAAACATGGTCATACTACCAGAGATTGTCGGCTCCATGGTCGGTGTTTACAAC	1	1.79	Root; d__Eukaryota; Metazoa	CATCTTAGAAACATGGTCATACTACCAGAGATGGTCGGTTCCATTGTCGGTGTTTACAAC	2285	2990.84	162	2088						Eukaryota
S1.14.ribosomal_protein_S19_rpsS	Sample1	CATCTTAGGAACATGGTCATACTACCAGAGATGGTCGGCTCCATTGTCGGTGTTTCCAAC	1	1.79	Root; d__Eukaryota	CATCTTAGAAACATGGTCATACTACCAGAGATGGTCGGTTCCATTGTCGGTGTTTACAAC	2285	2990.84	162	2088						Eukaryota
S1.14.ribosomal_protein_S19_rpsS	Sample1	CATCTTAGAAACACGGTCATACTACCAGAGATGGTCGGTTACATTGTCGGTGTTTACAAC	1	1.69	Root; d__Eukaryota; Metazoa	CATCTTAGAAACATGGTCATACTACCAGAGATGGTCGGTTCCATTGTCGGTGTTTACAAC	2285	2990.84	162	2088						Eukaryota
S1.14.ribosomal_protein_S19_rpsS	Sample1	CATCTTAGAAACATGGTCATACTACCAGAGATGGTCGGTTCCCTTCTCGGTGTTTACAAC	1	1.65	Root; d__Eukaryota; Viridiplantae	CATCTTAGAAACATGGTCATACTACCAGAGATGGTCGGTTCCATTGTCGGTGTTTACAAC	2285	2990.84	162	2088						Eukaryota
S1.14.ribosomal_protein_S19_rpsS	Sample1	CCTCTTAAAAACATGGTAATACTACCAGAGATGGTCGGTTCCATTGTCGGTGTTTACAAC	1	1.65	Root; d__Eukaryota; Metazoa	CATCTTAGAAACATGGTCATACTACCAGAGATGGTCGGTTCCATTGTCGGTGTTTACAAC	2285	2990.84	162	2088						Eukaryota
S1.14.ribosomal_protein_S19_rpsS	Sample1	CATCTTAGAAACCTGGTCATACTAACAGAGATGGTCGGTTCCATTGTCGGTGTTTACAAC	1	1.65	Root; d__Eukaryota; Viridiplantae	CATCTTAGAAACATGGTCATACTACCAGAGATGGTCGGTTCCATTGTCGGTGTTTACAAC	2285	2990.84	162	2088						Eukaryota
S1.14.ribosomal_protein_S19_rpsS	Sample1	CATCTTCGCAACATGGTCATACTACCAGAGATGGTCGGTTCCATTGTCGGTGTTTACAAC	1	1.65	Root; d__Eukaryota; Viridiplantae	CATCTTAGAAACATGGTCATACTACCAGAGATGGTCGGTTCCATTGTCGGTGTTTACAAC	2285	2990.84	162	2088						Eukaryota
S1.14.ribosomal_protein_S19_rpsS	Sample1	CATCTTAGAAACATGGTAATACTACCAGAGAGGGTCGGTTCCATGGTCGGTGTTTACAAC	1	1.65	Root; d__Eukaryota; Metazoa	CATCTTAGAAACATGGTCATACTACCAGAGATGGTCGGTTCCATTGTCGGTGTTTACAAC	2285	2990.84	162	2088						Eukaryota
S1.14.ribosomal_protein_S19_rpsS	Sample1	CATCTTAGAAACATGGTCATACTACCAGAGATGGGCGGTTCCATTGTCGGTGTTTACAAC	1	1.65	Root; d__Eukaryota; Metazoa	CATCTTAGAAACATGGTCATACTACCAGAGATGGTCGGTTCCATTGTCGGTGTTTACAAC	2285	2990.84	162	2088						Eukaryota
S1.14.ribosomal_protein_S19_rpsS	Sample1	CATCTTAGAAACAGGGGCATACTACCAGAGATGGTCGGTTCCATTGTCGGTGTTTACAAC	1	1.84	Root; d__Eukaryota; Metazoa	CATCTTAGAAACATGGTCATACTACCAGAGATGGTCGGTTCCATTGTCGGTGTTTACAAC	2285	2990.84	162	2088						Eukaryota
S1.14.ribosomal_protein_S19_rpsS	Sample1	AATCTTAGAAACATGGTCGTACTACCAGAGATGGTCGGTTCCATTGTCGGTGTTTACAAC	1	1.65	Root; d__Eukaryota; Viridiplantae	CATCTTAGAAACATGGTCATACTACCAGAGATGGTCGGTTCCATTGTCGGTGTTTACAAC	2285	2990.84	162	2088						Eukaryota
S1.14.ribosomal_protein_S19_rpsS	Sample1	CATCTTAGAAACATGGTCATACTAACAGAGATGGTCGGTTCCGTTGTCGGTGTTTACAAC	1	1.79	Root; d__Eukaryota	CATCTTAGAAACATGGTCATACTACCAGAGATGGTCGGTTCCATTGTCGGTGTTTACAAC	2285	2990.84	162	2088						Eukaryota
S1.14.ribosomal_protein_S19_rpsS	Sample1	CATCTTAGAAACATGGTCATACTACCAGAGATGGTCGGTTCCATTGTCGGTGTTTCCAAC	1	1.65	Root; d__Eukaryota; Metazoa	CATCTTAGAAACATGGTCATACTACCAGAGATGGTCGGTTCCATTGTCGGTGTTTACAAC	2285	2990.84	162	2088						Eukaryota
S1.14.ribosomal_protein_S19_rpsS	Sample1	CATCTTAGAAACCTGGTCATACTACCAGACATGGTCGGTTCCATTGTCGGTGTTTACAAC	1	1.79	Root; d__Eukaryota; Metazoa	CATCTTAGAAACATGGTCATACTACCAGAGATGGTCGGTTCCATTGTCGGTGTTTACAAC	2285	2990.84	162	2088						Eukaryota
S1.14.ribosomal_protein_S19_rpsS	Sample1	CATGTTAGAAACATGGTCATACTAACAGAGATGGTCGGTTCCATTGTCGGTGTCTACAAC	1	1.65	Root; d__Eukaryota; Viridiplantae	CATCTTAGAAACATGGTCATACTACCAGAGATGGTCGGTTCCATTGTCGGTGTTTACAAC	2285	2990.84	162	2088						Eukaryota
S1.14.ribosomal_protein_S19_rpsS	Sample1	CATCTTAGCAACATGGCCATACTACCCGAGATGGTCGGTTCCGCTGTCGGAGTTTACAAC	1	1.83	Root; d__Eukaryota	CATCTTAGAAACATGGTCATACTACCAGAGATGGTCGGTTCCATTGTCGGTGTTTACAAC	2285	2990.84	162	2088						Eukaryota
S1.14.ribosomal_protein_S19_rpsS	Sample1	CAGCGTAGAAACATGGGCATACTACCAGAGATGGTCGGTTCCATTGTCGGTGTTTACAAC	1	1.66	Root; d__Eukaryota; Metazoa	CATCTTAGAAACATGGTCATACTACCAGAGATGGTCGGTTCCATTGTCGGTGTTTACAAC	2285	2990.84	162	2088						Eukaryota
S1.14.ribosomal_protein_S19_rpsS	Sample1	CATCTTAGAAACATGGTCATACTACCAGAGATGGTCGGTTCCATTGTCGGTGTTTACAAT	1	1.79	Root; d__Eukaryota; Viridiplantae	CATCTTAGAAACATGGTCATACTACCAGAGATGGTCGGTTCCATTGTCGGTGTTTACAAC	2285	2990.84	162	2088						Eukaryota
S1.14.ribosomal_protein_S19_rpsS	Sample1	CATCTTAGAAGCATGGTCATACTACCAGAGATGGTCGGTTCCATTGGCGGTGTTTACAAC	1	1.84	Root; d__Eukaryota; Metazoa	CATCTTAGAAACATGGTCATACTACCAGAGATGGTCGGTTCCATTGTCGGTGTTTACAAC	2285	2990.84	162	2088						Eukaryota
S1.14.ribosomal_protein_S19_rpsS	Sample1	CATCTTAAGAACATGGTCATACTACCAGAGATGGTCGGTTCCGTTGTCGGTGTTTACAAC	1	1.66	Root; d__Eukaryota; Fungi	CATCTTAGAAACATGGTCATACTACCAGAGATGGTCGGTTCCATTGTCGGTGTTTACAAC	2285	2990.84	162	2088						Eukaryota
S1.14.ribosomal_protein_S19_rpsS	Sample1	CATCTTAGAATCATGGTCTTACTACCAGAGATGGGCGGTTCCATTGTCGGTGTTTACAAC	1	1.65	Root; d__Eukaryota; Viridiplantae	CATCTTAGAAACATGGTCATACTACCAGAGATGGTCGGTTCCATTGTCGGTGTTTACAAC	2285	2990.84	162	2088						Eukaryota
S1.14.ribosomal_protein_S19_rpsS	Sample1	CATCTTAGCAACATGGTCATACTACCAGAGATGGTCGATTCCATTGTCGGTGTTTACAAC	1	1.79	Root; d__Eukaryota; Metazoa	CATCTTAGAAACATGGTCATACTACCAGAGATGGTCGGTTCCATTGTCGGTGTTTACAAC	2285	2990.84	162	2088						Eukaryota
S1.14.ribosomal_protein_S19_rpsS	Sample1	CATCTTAGAAACATGGTCATACGACCAGAGATGGTCGGTTCCATTGTCGGTGTTTACAAC	1	1.84	Root; d__Eukaryota; Viridiplantae	CATCTTAGAAACATGGTCATACTACCAGAGATGGTCGGTTCCATTGTCGGTGTTTACAAC	2285	2990.84	162	2088						Eukaryota
S1.14.ribosomal_protein_S19_rpsS	Sample1	CATCTTAGAAACAGGGTCATACTACCAGAGATGGTCGGTTCAATTGTCGGTGTTTACAAC	1	1.84	Root; d__Eukaryota; Metazoa	CATCTTAGAAACATGGTCATACTACCAGAGATGGTCGGTTCCATTGTCGGTGTTTACAAC	2285	2990.84	162	2088						Eukaryota
S1.14.ribosomal_protein_S19_rpsS	Sample1	CATCTTAGAAACATGGTCATACTACCAGAGATGGTCGGTTCCATTGTCGGTGTTTACGAG	1	1.81	Root; d__Eukaryota; Viridiplantae	CATCTTAGAAACATGGTCATACTACCAGAGATGGTCGGTTCCATTGTCGGTGTTTACAAC	2285	2990.84	162	2088						Eukaryota
S1.14.ribosomal_protein_S19_rpsS	Sample1	CATCTTAGCAACATGGTCATACTACCAGAGAGGGTCGGATCCATTGTCGGTGTTTACAAC	1	1.65	Root; d__Eukaryota; Viridiplantae	CATCTTAGAAACATGGTCATACTACCAGAGATGGTCGGTTCCATTGTCGGTGTTTACAAC	2285	2990.84	162	2088						Eukaryota
S1.14.ribosomal_protein_S19_rpsS	Sample1	CATCTTAGAATCATGGTCTTACTACCAGAGATGGTCGGTTCCATTGTCGGTGTTTACAAC	1	1.83	Root; d__Eukaryota; Fungi	CATCTTAGAAACATGGTCATACTACCAGAGATGGTCGGTTCCATTGTCGGTGTTTACAAC	2285	2990.84	162	2088						Eukaryota
S1.14.ribosomal_protein_S19_rpsS	Sample1	CATCTAAGAAACAAGGACATACTACCAGAGATGGTCGGTTCCATTGTCGGTGTTTACAAC	1	1.65	Root; d__Eukaryota; Viridiplantae	CATCTTAGAAACATGGTCATACTACCAGAGATGGTCGGTTCCATTGTCGGTGTTTACAAC	2285	2990.84	162	2088						Eukaryota
S1.14.ribosomal_protein_S19_rpsS	Sample1	GATCTTAGCAACATGGTCATACTACCAGAGATGGTCGGTTCCACTGTCGGTGTTTACAAC	1	1.84	Root; d__Eukaryota; Metazoa	CATCTTAGAAACATGGTCATACTACCAGAGATGGTCGGTTCCATTGTCGGTGTTTACAAC	2285	2990.84	162	2088						Eukaryota
S1.14.ribosomal_protein_S19_rpsS	Sample1	TTGCTTAGAAACATGGTCATACTACCAGAGATGGTCGGTTCCATTGTCGGTGTTTACAAC	1	1.65	Root; d__Eukaryota; Viridiplantae	CATCTTAGAAACATGGTCATACTACCAGAGATGGTCGGTTCCATTGTCGGTGTTTACAAC	2285	2990.84	162	2088						Eukaryota
S1.14.ribosomal_protein_S19_rpsS	Sample1	CATCTTAAAAACATGGTCATACTACCAGAGATGGTCGGTAACAATGTCGGTGTTTACAAC	1	1.65	Root; d__Eukaryota; Metazoa	CATCTTAGAAACATGGTCATACTACCAGAGATGGTCGGTTCCATTGTCGGTGTTTACAAC	2285	2990.84	162	2088						Eukaryota
S1.14.ribosomal_protein_S19_rpsS	Sample1	TTTATACGAAACATGGTCATACTACCAGAGATGGTCGGTTCCATTGTCGGTGTTTACAAC	1	1.65	Root; d__Eukaryota; Viridiplantae	CATCTTAGAAACATGGTCATACTACCAGAGATGGTCGGTTCCATTGTCGGTGTTTACAAC	2285	2990.84	162	2088						Eukaryota
S1.14.ribosomal_protein_S19_rpsS	Sample1	CATCTTATAAACATGGTCATACTACCAGAGATGTTCGGTTTCATTGTCGGTGTTTACAAC	1	1.65	Root; d__Eukaryota	CATCTTAGAAACATGGTCATACTACCAGAGATGGTCGGTTCCATTGTCGGTGTTTACAAC	2285	2990.84	162	2088						Eukaryota
S1.14.ribosomal_protein_S19_rpsS	Sample1	CATCTTAGAAACATGGTCATACTACCAGAGTTGTTCGGTTCCATTTCCAATGTTTACAAC	1	1.65	Root; d__Eukaryota; Fungi	CATCTTAGAAACATGGTCATACTACCAGAGATGGTCGGTTCCATTGTCGGTGTTTACAAC	2285	2990.84	162	2088						Eukaryota
S1.14.ribosomal_protein_S19_rpsS	Sample1	CATCTTAGCAACATGCTCATACTACCAGAGATGGCCGGTCCCATTGTCGGTGTGTACAAC	1	1.65	Root; d__Eukaryota; Amoebozoa	CATCTTAGAAACATGGTCATACTACCAGAGATGGTCGGTTCCATTGTCGGTGTTTACAAC	2285	2990.84	162	2088						Eukaryota
S1.14.ribosomal_protein_S19_rpsS	Sample1	CATCTTAGAAACATGGTCATACTACCAGAGATGGTCGGTTCCATTGTCGGTGTTTACANC	1	1.65	Root; d__Eukaryota; Viridiplantae	CATCTTAGAAACATGGTCATACTACCAGAGATGGTCGGTTCCATTGTCGGTGTTTACAAC	2285	2990.84	162	2088						Eukaryota
S1.14.ribosomal_protein_S19_rpsS	Sample1	CATCTTAGAAACATGGTCATACTACCAGAGACGGTCGGTTCCATTGCCGGTGTTTACACC	1	1.69	Root; d__Eukaryota; Metazoa	CATCTTAGAAACATGGTCATACTACCAGAGATGGTCGGTTCCATTGTCGGTGTTTACAAC	2285	2990.84	162	2088						Eukaryota
S1.14.ribosomal_protein_S19_rpsS	Sample1	CATCTTAGCAACATGGTCATACTACCAGAGATTGTCGGTTCCATTGTCGGTGTTTACAAC	1	1.7	Root; d__Eukaryota; Viridiplantae	CATCTTAGAAACATGGTCATACTACCAGAGATGGTCGGTTCCATTGTCGGTGTTTACAAC	2285	2990.84	162	2088						Eukaryota
S1.14.ribosomal_protein_S19_rpsS	Sample1	CATCTTAGAAACATGCTCGTACTACCAGAGATGGTCGGCTCCATTGTCGGTGTTTATAAC	1	1.65	Root; d__Eukaryota; Metazoa	CATCTTAGAAACATGGTCATACTACCAGAGATGGTCGGTTCCATTGTCGGTGTTTACAAC	2285	2990.84	162	2088						Eukaryota
S1.14.ribosomal_protein_S19_rpsS	Sample1	CATCTAAGAAACATGGTCATACTAACAGAGATGGTCGGTTGCATAGTCGGGGTTTACAAC	1	1.65	Root; d__Eukaryota	CATCTTAGAAACATGGTCATACTACCAGAGATGGTCGGTTCCATTGTCGGTGTTTACAAC	2285	2990.84	162	2088						Eukaryota
S1.14.ribosomal_protein_S19_rpsS	Sample1	CATCTTAGAAACATGGTCATACCACCAGAGATGGTCGGTTCCATTGTCGGTGTTTACTAC	1	1.84	Root; d__Eukaryota; Viridiplantae	CATCTTAGAAACATGGTCATACTACCAGAGATGGTCGGTTCCATTGTCGGTGTTTACAAC	2285	2990.84	162	2088						Eukaryota
S1.14.ribosomal_protein_S19_rpsS	Sample1	CATCTTAGAAACATGGTCATACTACCAGAGATGGTCGGTTCCACTGTCGGTGCTTACAAC	1	1.84		CATCTTAGAAACATGGTCATACTACCAGAGATGGTCGGTTCCATTGTCGGTGTTTACAAC	2285	2990.84	162	2088
S1.14.ribosomal_protein_S19_rpsS	Sample1	CCTCTTAGAAACATGGTCATACTACCAGAGATGGTCGGTTCCATTGTAGGTGTTTACAAC	1	1.69	Root; d__Eukaryota; Viridiplantae	CATCTTAGAAACATGGTCATACTACCAGAGATGGTCGGTTCCATTGTCGGTGTTTACAAC	2285	2990.84	162	2088						Eukaryota
S1.14.ribosomal_protein_S19_rpsS	Sample1	CATCTTAGAAACATGGTCATACTACCAGAGATGGTCGCTTCCATTGTCGGTGTTTACCAC	1	1.83	Root; d__Eukaryota; Metazoa	CATCTTAGAAACATGGTCATACTACCAGAGATGGTCGGTTCCATTGTCGGTGTTTACAAC	2285	2990.84	162	2088						Eukaryota
S1.14.ribosomal_protein_S19_rpsS	Sample1	CGTCTTATATACATGGTCATACTACCAGAGATGGTCGATTCCATTGTAGGTTTTTACAAC	1	1.65	Root; d__Eukaryota; Metazoa	CATCTTAGAAACATGGTCATACTACCAGAGATGGTCGGTTCCATTGTCGGTGTTTACAAC	2285	2990.84	162	2088						Eukaryota
S1.14.ribosomal_protein_S19_rpsS	Sample1	CAGCTTGGAAACATGGGCATACTACCAGAGATGGGCGGTTCCATTGTCGGTGTTTACAAC	1	1.65	Root; d__Eukaryota; Metazoa	CATCTTAGAAACATGGTCATACTACCAGAGATGGTCGGTTCCATTGTCGGTGTTTACAAC	2285	2990.84	162	2088						Eukaryota
S1.14.ribosomal_protein_S19_rpsS	Sample1	CATGTTAGAAACGTGGTCATACTACGAGAGATGGTCGGTTCCATTGTCGGTGTTTACCAC	1	1.79	Root; d__Eukaryota	CATCTTAGAAACATGGTCATACTACCAGAGATGGTCGGTTCCATTGTCGGTGTTTACAAC	2285	2990.84	162	2088						Eukaryota
S1.14.ribosomal_protein_S19_rpsS	Sample1	CATCTTAGAAACATCGTCATCATACCAGAGATGGTCGGTTCCATGGTCGGTGTTCACAAC	1	1.73	Root; d__Eukaryota; Viridiplantae	CATCTTAGAAACATGGTCATACTACCAGAGATGGTCGGTTCCATTGTCGGTGTTTACAAC	2285	2990.84	162	2088						Eukaryota
S1.14.ribosomal_protein_S19_rpsS	Sample1	CATCTTAGAAACAAGGTCATACTACCAGAGATGTTCGGTTCCATTGACGGTGGATACAAC	1	1.69	Root; d__Eukaryota; Viridiplantae	CATCTTAGAAACATGGTCATACTACCAGAGATGGTCGGTTCCATTGTCGGTGTTTACAAC	2285	2990.84	162	2088						Eukaryota
S1.14.ribosomal_protein_S19_rpsS	Sample1	CATCTTAGAACCATGGTCATACTACCAGAGCGGGTCGGTTCCATTGTCGGTTTTTACAAC	1	1.84	Root; d__Eukaryota; Fungi	CATCTTAGAAACATGGTCATACTACCAGAGATGGTCGGTTCCATTGTCGGTGTTTACAAC	2285	2990.84	162	2088						Eukaryota
S1.14.ribosomal_protein_S19_rpsS	Sample1	CCGCTTAGAAACACGGTCATACTACCAGAGATGGTCGGTTCCACTGTCGGTGTGTACAAC	1	1.65	Root; d__Eukaryota; Metazoa	CATCTTAGAAACATGGTCATACTACCAGAGATGGTCGGTTCCATTGTCGGTGTTTACAAC	2285	2990.84	162	2088						Eukaryota
S1.7.ribosomal_protein_L16_L10E_rplP	Sample2	AGAGTTCATCCGTTCCACGTGACTCGTATAAACAAGATGTTGAGTTGTGCAGGAGCCGAT	7209	9435.93	Root; d__Eukaryota	AGAGTTCATCCGTTCCACGTGACTCGTATAAACAAGATGTTGAGTTGTGCAGGAGCCGAT	7639	9998.76	202	7209						Eukaryota
S1.7.ribosomal_protein_L16_L10E_rplP	Sample2	AGAGTTCATCCGTTCCACGTGACTCGTATAAACAAGATGTTGAGTTGTGCAGGAGCCGAG	37	48.43	Root; d__Eukaryota; Metazoa	AGAGTTCATCCGTTCCACGTGACTCGTATAAACAAGATGTTGAGTTGTGCAGGAGCCGAT	7639	9998.76	202	7209						Eukaryota
S1.7.ribosomal_protein_L16_L10E_rplP	Sample2	AGAGTTCATCCGTTCCACGTGACTCGTATAAACAAGATGTTGAGTTGTGCAGGAGCCGAA	24	31.41	Root; d__Eukaryota; Metazoa	AGAGTTCATCCGTTCCACGTGACTCGTATAAACAAGATGTTGAGTTGTGCAGGAGCCGAT	7639	9998.76	202	7209						Eukaryota
S1.7.ribosomal_protein_L16_L10E_rplP	Sample2	CCGATCTATCCGTTCCACGTGACTCGTATAAACAAGATGTTGAGTTGTGCAGGAGCCGAT	16	20.94	Root; d__Eukaryota	AGAGTTCATCCGTTCCACGTGACTCGTATAAACAAGATGTTGAGTTGTGCAGGAGCCGAT	7639	9998.76	202	7209						Eukaryota
S1.7.ribosomal_protein_L16_L10E_rplP	Sample2	AGAGTTCATCCGTTCCACGTGACTCGTATAAACAAGATGTTGAGTTGTGCAGGAGCTGAT	16	20.94	Root; d__Eukaryota	AGAGTTCATCCGTTCCACGTGACTCGTATAAACAAGATGTTGAGTTGTGCAGGAGCCGAT	7639	9998.76	202	7209						Eukaryota
S1.7.ribosomal_protein_L16_L10E_rplP	Sample2	AGAGTTCATCCGTTCCACGTGACGCGTATAAACAAGATGTTGAGTTGTGCAGGAGCCGAT	1	1.31	Root; d__Eukaryota	AGAGTTCATCCGTTCCACGTGACTCGTATAAACAAGATGTTGAGTTGTGCAGGAGCCGAT	7639	9998.76	202	7209						Eukaryota
S1.7.ribosomal_protein_L16_L10E_rplP	Sample2	AGAGTTCATCCGTTCCACGTGACTCGTATAAACAAGATGTTGAGTTGTGCAGAGATCGGA	10	13.09	Root; d__Eukaryota; Metazoa	AGAGTTCATCCGTTCCACGTGACTCGTATAAACAAGATGTTGAGTTGTGCAGGAGCCGAT	7639	9998.76	202	7209						Eukaryota
S1.7.ribosomal_protein_L16_L10E_rplP	Sample2	AGAGTTCATCCGTTCCACGTGCCTCGTATAAACAAGATGTTGAGTTGTGCAGGAGCCGAT	6	7.85	Root; d__Eukaryota	AGAGTTCATCCGTTCCACGTGACTCGTATAAACAAGATGTTGAGTTGTGCAGGAGCCGAT	7639	9998.76	202	7209						Eukaryota
S1.7.ribosomal_protein_L16_L10E_rplP	Sample2	AGAGTTCATCCGTTCCACGTGACTCGTATAAACAAGCTGTTGAGTTGTGCAGGAGCCGAT	3	3.93	Root; d__Eukaryota	AGAGTTCATCCGTTCCACGTGACTCGTATAAACAAGATGTTGAGTTGTGCAGGAGCCGAT	7639	9998.76	202	7209						Eukaryota
S1.7.ribosomal_protein_L16_L10E_rplP	Sample2	AGAGTTCATCCGTTCCACGTGACTCGTATAAACAAGATGTTGAGTTGTTCAGGAGCCGAT	8	10.47	Root; d__Eukaryota	AGAGTTCATCCGTTCCACGTGACTCGTATAAACAAGATGTTGAGTTGTGCAGGAGCCGAT	7639	9998.76	202	7209						Eukaryota
S1.7.ribosomal_protein_L16_L10E_rplP	Sample2	AGAGTTCATCCGTTCCACGTGACTCGTATAAACAAGATGTTGAGTTGTGCAGGAGATCGG	7	9.16	Root; d__Eukaryota; Metazoa	AGAGTTCATCCGTTCCACGTGACTCGTATAAACAAGATGTTGAGTTGTGCAGGAGCCGAT	7639	9998.76	202	7209						Eukaryota
S1.7.ribosomal_protein_L16_L10E_rplP	Sample2	AGAGTCCATCCGTTCCACGTGACTCGTATAAACAAGATGTTGAGTTGTGCAGGAGCCGAT	1	1.31	Root; d__Eukaryota	AGAGTTCATCCGTTCCACGTGACTCGTATAAACAAGATGTTGAGTTGTGCAGGAGCCGAT	7639	9998.76	202	7209						Eukaryota
S1.7.ribosomal_protein_L16_L10E_rplP	Sample2	AGAGTTCATCCGTGCCACGTGACTCGTATAAACAAGATGTTGAGTTGTGCAGGAGCCGAT	4	5.24	Root; d__Eukaryota	AGAGTTCATCCGTTCCACGTGACTCGTATAAACAAGATGTTGAGTTGTGCAGGAGCCGAT	7639	9998.76	202	7209						Eukaryota
S1.7.ribosomal_protein_L16_L10E_rplP	Sample2	AGAGTTCAGCCGTTCCACGTGACTCGTATAAACAAGATGTTGAGTTGTGCAGGAGCCGAT	2	2.62	Root; d__Eukaryota	AGAGTTCATCCGTTCCACGTGACTCGTATAAACAAGATGTTGAGTTGTGCAGGAGCCGAT	7639	9998.76	202	7209						Eukaryota
S1.7.ribosomal_protein_L16_L10E_rplP	Sample2	AGAGTTCATCCGTTCCACGGGACTCGTATAAACAAGATGTTGAGTTGTGCAGGAGCCGAT	2	2.62	Root; d__Eukaryota	AGAGTTCATCCGTTCCACGTGACTCGTATAAACAAGATGTTGAGTTGTGCAGGAGCCGAT	7639	9998.76	202	7209						Eukaryota
S1.7.ribosomal_protein_L16_L10E_rplP	Sample2	AGAGTTCATCCGTTCCACGTGACTCGTATAAACAAGATGTTGAGTTGTGCAGGAGCCGCT	4	5.24	Root; d__Eukaryota	AGAGTTCATCCGTTCCACGTGACTCGTATAAACAAGATGTTGAGTTGTGCAGGAGCCGAT	7639	9998.76	202	7209						Eukaryota
S1.7.ribosomal_protein_L16_L10E_rplP	Sample2	AGAGTTCATCCGTTCCACGTGACTCGTATAAACCAGATGTTGAGTTGTGCAGGAGCCGAT	4	5.24	Root; d__Eukaryota	AGAGTTCATCCGTTCCACGTGACTCGTATAAACAAGATGTTGAGTTGTGCAGGAGCCGAT	7639	9998.76	202	7209						Eukaryota
S1.7.ribosomal_protein_L16_L10E_rplP	Sample2	AGAGTTCATCCGTTCCACGTGACTCGTATAAACACGATGTTGAGTTGTGCAGGAGCCGAT	2	2.62	Root; d__Eukaryota	AGAGTTCATCCGTTCCACGTGACTCGTATAAACAAGATGTTGAGTTGTGCAGGAGCCGAT	7639	9998.76	202	7209						Eukaryota
S1.7.ribosomal_protein_L16_L10E_rplP	Sample2	AGAGTTCATCCGTTCCGCGTGACTCGTATAAACAAGATGTTGAGTTGTGCAGGAGCCGAT	1	1.31	Root; d__Eukaryota	AGAGTTCATCCGTTCCACGTGACTCGTATAAACAAGATGTTGAGTTGTGCAGGAGCCGAT	7639	9998.76	202	7209						Eukaryota
S1.7.ribosomal_protein_L16_L10E_rplP	Sample2	AGAGTTCATCCGTTCCACGTGACTCGTATAAACAAGATGTTGAGTTGTGCAGGAGCCGGT	4	5.24		AGAGTTCATCCGTTCCACGTGACTCGTATAAACAAGATGTTGAGTTGTGCAGGAGCCGAT	7639	9998.76	202	7209
S1.7.ribosomal_protein_L16_L10E_rplP	Sample2	AGAGTGCATCCGTTCCACGTGACTCGTATAAACAAGATGTTGAGTTGTGCAGGAGCCGAT	5	6.54	Root; d__Eukaryota	AGAGTTCATCCGTTCCACGTGACTCGTATAAACAAGATGTTGAGTTGTGCAGGAGCCGAT	7639	9998.76	202	7209						Eukaryota
S1.7.ribosomal_protein_L16_L10E_rplP	Sample2	AGAGTTCATCCGTTCCACGTGACTCGTATAAACAAGATGCTGAGTTGTGCAGGAGCCGAT	5	6.54	Root; d__Eukaryota; Metazoa	AGAGTTCATCCGTTCCACGTGACTCGTATAAACAAGATGTTGAGTTGTGCAGGAGCCGAT	7639	9998.76	202	7209						Eukaryota
S1.7.ribosomal_protein_L16_L10E_rplP	Sample2	AGAGTTCATCCGTTCCACGTGACTCGTATAAACAAGACGTTGAGTTGTGCAGGAGCCGAT	5	6.54	Root; d__Eukaryota	AGAGTTCATCCGTTCCACGTGACTCGTATAAACAAGATGTTGAGTTGTGCAGGAGCCGAT	7639	9998.76	202	7209						Eukaryota
S1.7.ribosomal_protein_L16_L10E_rplP	Sample2	AGAGTTCATCCGTTCCACGTGACTCGTATAAACAAGATGTTGAGTTGTGCGGGAGCCGAT	2	2.62	Root; d__Eukaryota	AGAGTTCATCCGTTCCACGTGACTCGTATAAACAAGATGTTGAGTTGTGCAGGAGCCGAT	7639	9998.76	202	7209						Eukaryota
S1.7.ribosomal_protein_L16_L10E_rplP	Sample2	AGAGTTCATCCGTTCCACGTGACTCGTATAAACAAGATGTTGAGTTGTGTAGGAGCCGAT	1	1.31	Root; d__Eukaryota	AGAGTTCATCCGTTCCACGTGACTCGTATAAACAAGATGTTGAGTTGTGCAGGAGCCGAT	7639	9998.76	202	7209						Eukaryota
S1.7.ribosomal_protein_L16_L10E_rplP	Sample2	AGAGTTCATCCGTTCCACGTGACTCGTATAACCAAGATGTTGAGTTGTGCAGGAGCCGAT	1	1.31	Root; d__Eukaryota; Metazoa	AGAGTTCATCCGTTCCACGTGACTCGTATAAACAAGATGTTGAGTTGTGCAGGAGCCGAT	7639	9998.76	202	7209						Eukaryota
S1.7.ribosomal_protein_L16_L10E_rplP	Sample2	AGAGTTCATCCGTTCCACGTGACTCGTATAAACAAGATGTTGAGTGGTGCAGGAGCCGAT	2	2.62	Root; d__Eukaryota	AGAGTTCATCCGTTCCACGTGACTCGTATAAACAAGATGTTGAGTTGTGCAGGAGCCGAT	7639	9998.76	202	7209						Eukaryota
S1.7.ribosomal_protein_L16_L10E_rplP	Sample2	AGAGTTCATCCGTTCCACGTGACTCGTATACACAAGATGTTGAGTTGTGCAGGAGCCGAT	1	1.31	Root; d__Eukaryota; Metazoa	AGAGTTCATCCGTTCCACGTGACTCGTATAAACAAGATGTTGAGTTGTGCAGGAGCCGAT	7639	9998.76	202	7209						Eukaryota
S1.7.ribosomal_protein_L16_L10E_rplP	Sample2	AGAGTTCATCCGTTCCACGTGACTCGTATAAACAAGATGTTTAGTTGTGCAGGAGCCGAT	3	3.93	Root; d__Eukaryota	AGAGTTCATCCGTTCCACGTGACTCGTATAAACAAGATGTTGAGTTGTGCAGGAGCCGAT	7639	9998.76	202	7209						Eukaryota
S1.7.ribosomal_protein_L16_L10E_rplP	Sample2	AGAGTTCATCCGTTCCACGTGACTCGTATATACAAGATGTTGAGTTGTGCAGGAGCCGAT	1	1.31	Root; d__Eukaryota	AGAGTTCATCCGTTCCACGTGACTCGTATAAACAAGATGTTGAGTTGTGCAGGAGCCGAT	7639	9998.76	202	7209						Eukaryota
S1.7.ribosomal_protein_L16_L10E_rplP	Sample2	AGAGTTCATCCGTTCCACGTGACTCGTATAAACAAGATGTTGAGTTGCGCAGGAGCCGAT	4	5.24	Root; d__Eukaryota	AGAGTTCATCCGTTCCACGTGACTCGTATAAACAAGATGTTGAGTTGTGCAGGAGCCGAT	7639	9998.76	202	7209						Eukaryota
S1.7.ribosomal_protein_L16_L10E_rplP	Sample2	AGAGCTCATCCGTTCCACGTGACTCGTATAAACAAGATGTTGAGTTGTGCAGGAGCCGAT	4	5.24	Root; d__Eukaryota	AGAGTTCATCCGTTCCACGTGACTCGTATAAACAAGATGTTGAGTTGTGCAGGAGCCGAT	7639	9998.76	202	7209						Eukaryota
S1.7.ribosomal_protein_L16_L10E_rplP	Sample2	AGAGTTCATCCGTTCCACGTGACTCGTATAAACAAGATGTTGAGCTGTGCAGGAGCCGAT	4	5.24	Root; d__Eukaryota	AGAGTTCATCCGTTCCACGTGACTCGTATAAACAAGATGTTGAGTTGTGCAGGAGCCGAT	7639	9998.76	202	7209						Eukaryota
S1.7.ribosomal_protein_L16_L10E_rplP	Sample2	AGATTTCATCCGTTCCACGTGACTCGTATAAACAAGATGTTGAGTTGTGCAGGAGCCGAT	4	5.24	Root; d__Eukaryota; Metazoa	AGAGTTCATCCGTTCCACGTGACTCGTATAAACAAGATGTTGAGTTGTGCAGGAGCCGAT	7639	9998.76	202	7209						Eukaryota
S1.7.ribosomal_protein_L16_L10E_rplP	Sample2	ATAGTTCATCCGTTCCACGTGACTCGTATAAACAAGATGTTGAGTTGTGCAGGAGCCGAT	4	5.24	Root; d__Eukaryota; Metazoa	AGAGTTCATCCGTTCCACGTGACTCGTATAAACAAGATGTTGAGTTGTGCAGGAGCCGAT	7639	9998.76	202	7209						Eukaryota
S1.7.ribosomal_protein_L16_L10E_rplP	Sample2	AGAGTTCATCCGTTCCCCGTGACTCGTATAAACAAGATGTTGAGTTGTGCAGGAGCCGAT	4	5.24	Root; d__Eukaryota	AGAGTTCATCCGTTCCACGTGACTCGTATAAACAAGATGTTGAGTTGTGCAGGAGCCGAT	7639	9998.76	202	7209						Eukaryota
S1.7.ribosomal_protein_L16_L10E_rplP	Sample2	AGAGTTCAACCGTTCCACGTGACTCGTATAAACAAGATGTTGAGTTGTGCAGGAGCCGAT	4	5.24	Root; d__Eukaryota	AGAGTTCATCCGTTCCACGTGACTCGTATAAACAAGATGTTGAGTTGTGCAGGAGCCGAT	7639	9998.76	202	7209						Eukaryota
S1.7.ribosomal_protein_L16_L10E_rplP	Sample2	AGAGTTCATCCGTTCCACGTGACTCGTATAAACAAGTTGTTGAGTTGTGCAGGAGCCGAT	4	5.24	Root; d__Eukaryota	AGAGTTCATCCGTTCCACGTGACTCGTATAAACAAGATGTTGAGTTGTGCAGGAGCCGAT	7639	9998.76	202	7209						Eukaryota
S1.7.ribosomal_protein_L16_L10E_rplP	Sample2	AGAGTTCATCCGTTCCACGTGACTCGTATAAACAAGATGTTGAGTTGTGCAGGAGTCGAT	4	5.24	Root; d__Eukaryota	AGAGTTCATCCGTTCCACGTGACTCGTATAAACAAGATGTTGAGTTGTGCAGGAGCCGAT	7639	9998.76	202	7209						Eukaryota
S1.7.ribosomal_protein_L16_L10E_rplP	Sample2	AGAGTTCATCCGTTCCACGTGATTCGTATAAACAAGATGTTGAGTTGTGCAGGAGCCGAT	1	1.31	Root; d__Eukaryota	AGAGTTCATCCGTTCCACGTGACTCGTATAAACAAGATGTTGAGTTGTGCAGGAGCCGAT	7639	9998.76	202	7209						Eukaryota
S1.7.ribosomal_protein_L16_L10E_rplP	Sample2	AGAGTTCATCCGTTCCACGTGACTCGTATAAACAAGATGTTGAGTTGGGCAGGAGCCGAT	2	2.62	Root; d__Eukaryota	AGAGTTCATCCGTTCCACGTGACTCGTATAAACAAGATGTTGAGTTGTGCAGGAGCCGAT	7639	9998.76	202	7209						Eukaryota
S1.7.ribosomal_protein_L16_L10E_rplP	Sample2	AGAGTTCATCCGTTCCACGTGACTCGTATAAACAAGATGTTGAGTTGTGGAGGAGCCGAT	2	2.62	Root; d__Eukaryota; Metazoa	AGAGTTCATCCGTTCCACGTGACTCGTATAAACAAGATGTTGAGTTGTGCAGGAGCCGAT	7639	9998.76	202	7209						Eukaryota
S1.7.ribosomal_protein_L16_L10E_rplP	Sample2	AGAGTTCATCCGTTCAACGTGACTCGTATAAACAAGATGTTGAGTTGTGCAGGAGCCGAT	1	1.31	Root; d__Eukaryota	AGAGTTCATCCGTTCCACGTGACTCGTATAAACAAGATGTTGAGTTGTGCAGGAGCCGAT	7639	9998.76	202	7209						Eukaryota
S1.7.ribosomal_protein_L16_L10E_rplP	Sample2	AGAGTTCATCCGTTCCACGTGACTCGTATAAGCAAGATGTTGAGTTGTGCAGGAGCCGAT	2	2.62	Root; d__Eukaryota	AGAGTTCATCCGTTCCACGTGACTCGTATAAACAAGATGTTGAGTTGTGCAGGAGCCGAT	7639	9998.76	202	7209						Eukaryota
S1.7.ribosomal_protein_L16_L10E_rplP	Sample2	AGAGTTCATCCGTTCCACGTGACTCGCATAAACAAGATGTTGAGTTGTGCAGGAGCCGAT	1	1.31	Root; d__Eukaryota; Metazoa	AGAGTTCATCCGTTCCACGTGACTCGTATAAACAAGATGTTGAGTTGTGCAGGAGCCGAT	7639	9998.76	202	7209						Eukaryota
S1.7.ribosomal_protein_L16_L10E_rplP	Sample2	AGAGTTCATCCGTTCCACGTGACTCGTATAAACAGGATGTTGAGTTGTGCAGGAGCCGAT	2	2.62	Root; d__Eukaryota; Metazoa	AGAGTTCATCCGTTCCACGTGACTCGTATAAACAAGATGTTGAGTTGTGCAGGAGCCGAT	7639	9998.76	202	7209						Eukaryota
S1.7.ribosomal_protein_L16_L10E_rplP	Sample2	AGAGTTCATCCGTTCCACGTGACTCGTATAAACAAGATGTTGAGTTGTGCAGGAGCCGAC	1	1.31	Root; d__Eukaryota; Metazoa	AGAGTTCATCCGTTCCACGTGACTCGTATAAACAAGATGTTGAGTTGTGCAGGAGCCGAT	7639	9998.76	202	7209						Eukaryota
S1.7.ribosomal_protein_L16_L10E_rplP	Sample2	AGAGTTCATCCGTCCCACGTGACTCGTATAAACAAGATGTTGAGTTGTGCAGGAGCCGAT	3	3.93	Root; d__Eukaryota	AGAGTTCATCCGTTCCACGTGACTCGTATAAACAAGATGTTGAGTTGTGCAGGAGCCGAT	7639	9998.76	202	7209						Eukaryota
S1.7.ribosomal_protein_L16_L10E_rplP	Sample2	AGAGTTCATCCGTTCCACGTGACTCGTATAAACAAGATGTTGCGTTGTGCAGGAGCCGAT	3	3.93	Root; d__Eukaryota; Metazoa	AGAGTTCATCCGTTCCACGTGACTCGTATAAACAAGATGTTGAGTTGTGCAGGAGCCGAT	7639	9998.76	202	7209						Eukaryota
S1.7.ribosomal_protein_L16_L10E_rplP	Sample2	AGAGTTCATCCGTTCCACGTGACTCGTATAAACAAGATGTGGAGTTGTGCAGGAGCCGAT	3	3.93	Root; d__Eukaryota	AGAGTTCATCCGTTCCACGTGACTCGTATAAACAAGATGTTGAGTTGTGCAGGAGCCGAT	7639	9998.76	202	7209						Eukaryota
S1.7.ribosomal_protein_L16_L10E_rplP	Sample2	AGAGTTCATCCGTTCCACGTGACTCGTATAAACAAGATGTTGTGTTGTGCAGGAGCCGAT	3	3.93	Root; d__Eukaryota	AGAGTTCATCCGTTCCACGTGACTCGTATAAACAAGATGTTGAGTTGTGCAGGAGCCGAT	7639	9998.76	202	7209						Eukaryota
S1.7.ribosomal_protein_L16_L10E_rplP	Sample2	AGAGTTCATCCGTTCCACGTGACTCGGATAAACAAGATGTTGAGTTGTGCAGGAGCCGAT	3	3.93	Root; d__Eukaryota	AGAGTTCATCCGTTCCACGTGACTCGTATAAACAAGATGTTGAGTTGTGCAGGAGCCGAT	7639	9998.76	202	7209						Eukaryota
S1.7.ribosomal_protein_L16_L10E_rplP	Sample2	AGAGTTCATCCGTTCCACGTGACTCGTATAAACAAGATGTTGAGTTGTGCAGGAGCAGAT	3	3.93	Root; d__Eukaryota	AGAGTTCATCCGTTCCACGTGACTCGTATAAACAAGATGTTGAGTTGTGCAGGAGCCGAT	7639	9998.76	202	7209						Eukaryota
S1.7.ribosomal_protein_L16_L10E_rplP	Sample2	AGAGTTCATCCGTTCCACGTGACTCGTATAAACAAGATGTTAAGTTGTGCAGGAGCCGAT	3	3.93	Root; d__Eukaryota	AGAGTTCATCCGTTCCACGTGACTCGTATAAACAAGATGTTGAGTTGTGCAGGAGCCGAT	7639	9998.76	202	7209						Eukaryota
S1.7.ribosomal_protein_L16_L10E_rplP	Sample2	AGAGTTAATCCGTTCCACGTGACTCGTATAAACAAGATGTTGAGTTGTGCAGGAGCCGAT	3	3.93	Root; d__Eukaryota; Metazoa	AGAGTTCATCCGTTCCACGTGACTCGTATAAACAAGATGTTGAGTTGTGCAGGAGCCGAT	7639	9998.76	202	7209						Eukaryota
S1.7.ribosomal_protein_L16_L10E_rplP	Sample2	AGAGTTCATCCGTTCCACGTGACTCGTATAAACAAGATGTTGAGTTGTGCAGGAGACGAT	3	3.93	Root; d__Eukaryota	AGAGTTCATCCGTTCCACGTGACTCGTATAAACAAGATGTTGAGTTGTGCAGGAGCCGAT	7639	9998.76	202	7209						Eukaryota
S1.7.ribosomal_protein_L16_L10E_rplP	Sample2	TCCGATCTTCCGTTCCACGTGACTCGTATAAACAAGATGTTGAGTTGTGCAGGAGCCGAT	3	3.93	Root; d__Eukaryota	AGAGTTCATCCGTTCCACGTGACTCGTATAAACAAGATGTTGAGTTGTGCAGGAGCCGAT	7639	9998.76	202	7209						Eukaryota
S1.7.ribosomal_protein_L16_L10E_rplP	Sample2	AGAGTTCATCCGTTCCACGTGACTCGTATAAACAAGATGTTGAGTTGTGCAGGAGCCGGA	3	3.93	Root; d__Eukaryota; Metazoa	AGAGTTCATCCGTTCCACGTGACTCGTATAAACAAGATGTTGAGTTGTGCAGGAGCCGAT	7639	9998.76	202	7209						Eukaryota
S1.7.ribosomal_protein_L16_L10E_rplP	Sample2	AGAGTTCATCCGTTCCACGTGACTCGTATAAACAAGATGATGAGTTGTGCAGGAGCCGAT	2	2.62	Root; d__Eukaryota; Metazoa	AGAGTTCATCCGTTCCACGTGACTCGTATAAACAAGATGTTGAGTTGTGCAGGAGCCGAT	7639	9998.76	202	7209						Eukaryota
S1.7.ribosomal_protein_L16_L10E_rplP	Sample2	AGAGTTCATCCGTTCCACGTGACTCGTATAAACAAGATGTTGAGTTGTGCAGGCGCCGAT	2	2.62	Root; d__Eukaryota	AGAGTTCATCCGTTCCACGTGACTCGTATAAACAAGATGTTGAGTTGTGCAGGAGCCGAT	7639	9998.76	202	7209						Eukaryota
S1.7.ribosomal_protein_L16_L10E_rplP	Sample2	AGAGTTCATCCGTTCTACGTGACTCGTATAAACAAGATGTTGAGTTGTGCAGGAGCCGAT	1	1.31	Root; d__Eukaryota; Metazoa	AGAGTTCATCCGTTCCACGTGACTCGTATAAACAAGATGTTGAGTTGTGCAGGAGCCGAT	7639	9998.76	202	7209						Eukaryota
S1.7.ribosomal_protein_L16_L10E_rplP	Sample2	AGAGTTCATCCGTTCCACGTGACTCGTATAAACAAGATGTTGAGGTGTGCAGGAGCCGAT	2	2.62	Root; d__Eukaryota; Metazoa	AGAGTTCATCCGTTCCACGTGACTCGTATAAACAAGATGTTGAGTTGTGCAGGAGCCGAT	7639	9998.76	202	7209						Eukaryota
S1.7.ribosomal_protein_L16_L10E_rplP	Sample2	AGAGTTCATCCGTTCCACGTGACTCGTATAGACAAGATGTTGAGTTGTGCAGGAGCCGAT	2	2.62	Root; d__Eukaryota	AGAGTTCATCCGTTCCACGTGACTCGTATAAACAAGATGTTGAGTTGTGCAGGAGCCGAT	7639	9998.76	202	7209						Eukaryota
S1.7.ribosomal_protein_L16_L10E_rplP	Sample2	AGAGTTCATCCGTTCCACGTGACTCATATAAACAAGATGTTGAGTTGTGCAGGAGCCGAT	1	1.31	Root; d__Eukaryota	AGAGTTCATCCGTTCCACGTGACTCGTATAAACAAGATGTTGAGTTGTGCAGGAGCCGAT	7639	9998.76	202	7209						Eukaryota
S1.7.ribosomal_protein_L16_L10E_rplP	Sample2	AGAGTTCATCCGTTCCACGTGACTCGTATAAACAAGATGTTGAGTTGTGCAGGGGCCGAT	2	2.62	Root; d__Eukaryota	AGAGTTCATCCGTTCCACGTGACTCGTATAAACAAGATGTTGAGTTGTGCAGGAGCCGAT	7639	9998.76	202	7209						Eukaryota
S1.7.ribosomal_protein_L16_L10E_rplP	Sample2	AGAGTTCATCCGTTCCACGTGACTCGTATAAACAAGATGTTGAGTTGTCCAGGAGCCGAT	1	1.31	Root; d__Eukaryota	AGAGTTCATCCGTTCCACGTGACTCGTATAAACAAGATGTTGAGTTGTGCAGGAGCCGAT	7639	9998.76	202	7209						Eukaryota
S1.7.ribosomal_protein_L16_L10E_rplP	Sample2	AGAGTTCATCCGTTCCACGTGACTCGTATAAACAAGATGTTGAGTTGTGCAGAAGCCGAT	1	1.31	Root; d__Eukaryota; Metazoa	AGAGTTCATCCGTTCCACGTGACTCGTATAAACAAGATGTTGAGTTGTGCAGGAGCCGAT	7639	9998.76	202	7209						Eukaryota
S1.7.ribosomal_protein_L16_L10E_rplP	Sample2	AGAGTTCATCCGTTCCACGTGACTCGTATAAACAAGATGTTGGGTTGTGCAGGAGCCGAT	1	1.31	Root; d__Eukaryota	AGAGTTCATCCGTTCCACGTGACTCGTATAAACAAGATGTTGAGTTGTGCAGGAGCCGAT	7639	9998.76	202	7209						Eukaryota
S1.7.ribosomal_protein_L16_L10E_rplP	Sample2	AGAGTTCATCCGTTCCACGTGACTTGTATAAACAAGATGTTGAGTTGTGCAGGAGCCGAT	2	2.62	Root; d__Eukaryota; Metazoa	AGAGTTCATCCGTTCCACGTGACTCGTATAAACAAGATGTTGAGTTGTGCAGGAGCCGAT	7639	9998.76	202	7209						Eukaryota
S1.7.ribosomal_protein_L16_L10E_rplP	Sample2	AGAGTTCATCCGTTCCACATGACTCGTATAAACAAGATGTTGAGTTGTGCAGGAGCCGAT	1	1.31		AGAGTTCATCCGTTCCACGTGACTCGTATAAACAAGATGTTGAGTTGTGCAGGAGCCGAT	7639	9998.76	202	7209
S1.7.ribosomal_protein_L16_L10E_rplP	Sample2	AGAGATCATCCGTTCCACGTGACTCGTATAAACAAGATGTTGAGTTGTGCAGGAGCCGAT	1	1.31	Root; d__Eukaryota; Metazoa	AGAGTTCATCCGTTCCACGTGACTCGTATAAACAAGATGTTGAGTTGTGCAGGAGCCGAT	7639	9998.76	202	7209						Eukaryota
S1.7.ribosomal_protein_L16_L10E_rplP	Sample2	GGAGTTCATCCGTTCCACGTGACTCGTATAAACAAGATGTTGAGTTGTGCAGGAGCCGAT	2	2.62	Root; d__Eukaryota	AGAGTTCATCCGTTCCACGTGACTCGTATAAACAAGATGTTGAGTTGTGCAGGAGCCGAT	7639	9998.76	202	7209						Eukaryota
S1.7.ribosomal_protein_L16_L10E_rplP	Sample2	AGAGTTCATCCGTTCCACGTGGCTCGTATAAACAAGATGTTGAGTTGTGCAGGAGCCGAT	1	1.31	Root; d__Eukaryota	AGAGTTCATCCGTTCCACGTGACTCGTATAAACAAGATGTTGAGTTGTGCAGGAGCCGAT	7639	9998.76	202	7209						Eukaryota
S1.7.ribosomal_protein_L16_L10E_rplP	Sample2	AGCGTTCATCCGTTCCACGTGACTCGTATAAACAAGATGTTGAGTTGTGCAGGAGCCGAT	2	2.62	Root; d__Eukaryota	AGAGTTCATCCGTTCCACGTGACTCGTATAAACAAGATGTTGAGTTGTGCAGGAGCCGAT	7639	9998.76	202	7209						Eukaryota
S1.7.ribosomal_protein_L16_L10E_rplP	Sample2	AGAGTTCATCCGTTCCACGTGACTCGTATAAACAAGATGTTGAGTCGTGCAGGAGCCGAT	2	2.62	Root; d__Eukaryota	AGAGTTCATCCGTTCCACGTGACTCGTATAAACAAGATGTTGAGTTGTGCAGGAGCCGAT	7639	9998.76	202	7209						Eukaryota
S1.7.ribosomal_protein_L16_L10E_rplP	Sample2	AGAGTTCTTCCGTTCCACGTGACTCGTATAAACAAGATGTTGAGTTGTGCAGGAGCCGAT	2	2.62	Root; d__Eukaryota	AGAGTTCATCCGTTCCACGTGACTCGTATAAACAAGATGTTGAGTTGTGCAGGAGCCGAT	7639	9998.76	202	7209						Eukaryota
S1.7.ribosomal_protein_L16_L10E_rplP	Sample2	AGAGTTCATCCGTTCCTCGTGACTCGTATAAACAAGATGTTGAGTTGTGCAGGAGCCGAT	1	1.31	Root; d__Eukaryota	AGAGTTCATCCGTTCCACGTGACTCGTATAAACAAGATGTTGAGTTGTGCAGGAGCCGAT	7639	9998.76	202	7209						Eukaryota
S1.7.ribosomal_protein_L16_L10E_rplP	Sample2	AGAGTTCATACGTTCCACGTGACTCGTATAAACAAGATGTTGAGTTGTGCAGGAGCCGAT	1	1.31	Root; d__Eukaryota	AGAGTTCATCCGTTCCACGTGACTCGTATAAACAAGATGTTGAGTTGTGCAGGAGCCGAT	7639	9998.76	202	7209						Eukaryota
S1.7.ribosomal_protein_L16_L10E_rplP	Sample2	AAAGTTCATCCGTTCCACGTGACTCGTATAAACAAGATGTTGAGTTGTGCAGGAGCCGAT	1	1.31	Root; d__Eukaryota	AGAGTTCATCCGTTCCACGTGACTCGTATAAACAAGATGTTGAGTTGTGCAGGAGCCGAT	7639	9998.76	202	7209						Eukaryota
S1.7.ribosomal_protein_L16_L10E_rplP	Sample2	AGAGTTCATCCATTCCACGTGACTCGTATAAACAAGATGTTGAGTTGTGCAGGAGCCGAT	2	2.62	Root; d__Eukaryota	AGAGTTCATCCGTTCCACGTGACTCGTATAAACAAGATGTTGAGTTGTGCAGGAGCCGAT	7639	9998.76	202	7209						Eukaryota
S1.7.ribosomal_protein_L16_L10E_rplP	Sample2	AGAGTTCATCCGTTCCACGTGACTCGTATAAACGAGATGTTGAGTTGTGCAGGAGCCGAT	2	2.62	Root; d__Eukaryota	AGAGTTCATCCGTTCCACGTGACTCGTATAAACAAGATGTTGAGTTGTGCAGGAGCCGAT	7639	9998.76	202	7209						Eukaryota
S1.7.ribosomal_protein_L16_L10E_rplP	Sample2	AGAGTTTATCCGTTCCACGTGACTCGTATAAACAAGATGTTGAGTTGTGCAGGAGCCGAT	2	2.62	Root; d__Eukaryota	AGAGTTCATCCGTTCCACGTGACTCGTATAAACAAGATGTTGAGTTGTGCAGGAGCCGAT	7639	9998.76	202	7209						Eukaryota
S1.7.ribosomal_protein_L16_L10E_rplP	Sample2	AGAGTTCATCCGTTCCACGCGACTCGTATAAACAAGATGTTGAGTTGTGCAGGAGCCGAT	2	2.62	Root; d__Eukaryota; Metazoa	AGAGTTCATCCGTTCCACGTGACTCGTATAAACAAGATGTTGAGTTGTGCAGGAGCCGAT	7639	9998.76	202	7209						Eukaryota
S1.7.ribosomal_protein_L16_L10E_rplP	Sample2	AGAGTTCATCCGCTCCACGTGACTCGTATAAACAAGATGTTGAGTTGTGCAGGAGCCGAT	2	2.62	Root; d__Eukaryota	AGAGTTCATCCGTTCCACGTGACTCGTATAAACAAGATGTTGAGTTGTGCAGGAGCCGAT	7639	9998.76	202	7209						Eukaryota
S1.7.ribosomal_protein_L16_L10E_rplP	Sample2	AGAGTTCATCCGTTCCACGTGACTCGTATAAACAAGATGGTGAGTTGTGCAGGAGCCGAT	2	2.62	Root; d__Eukaryota	AGAGTTCATCCGTTCCACGTGACTCGTATAAACAAGATGTTGAGTTGTGCAGGAGCCGAT	7639	9998.76	202	7209						Eukaryota
S1.7.ribosomal_protein_L16_L10E_rplP	Sample2	AGAGTTCATCCGTTCCACGTGACTCGTATAAACAAGATGTTGAGTTGTGCAGGAACCGAT	2	2.62	Root; d__Eukaryota; Metazoa	AGAGTTCATCCGTTCCACGTGACTCGTATAAACAAGATGTTGAGTTGTGCAGGAGCCGAT	7639	9998.76	202	7209						Eukaryota
S1.7.ribosomal_protein_L16_L10E_rplP	Sample2	AGTGTTCATCCGTTCCACGTGACTCGTATAAACAAGATGTTGAGTTGTGCAGGAGCCGAT	2	2.62	Root; d__Eukaryota	AGAGTTCATCCGTTCCACGTGACTCGTATAAACAAGATGTTGAGTTGTGCAGGAGCCGAT	7639	9998.76	202	7209						Eukaryota
S1.7.ribosomal_protein_L16_L10E_rplP	Sample2	AGAGTTCATCCGTTCCACGTGACTCGTATAAACAATATGTTGAGTTGTGCAGGAGCCGAT	2	2.62	Root; d__Eukaryota; Metazoa	AGAGTTCATCCGTTCCACGTGACTCGTATAAACAAGATGTTGAGTTGTGCAGGAGCCGAT	7639	9998.76	202	7209						Eukaryota
S1.7.ribosomal_protein_L16_L10E_rplP	Sample2	AGAGTTCATCCGTTCCACGTGACTCGTATAAACAAGATCTTGAGTTGTGCAGGAGCCGAT	2	2.62	Root; d__Eukaryota	AGAGTTCATCCGTTCCACGTGACTCGTATAAACAAGATGTTGAGTTGTGCAGGAGCCGAT	7639	9998.76	202	7209						Eukaryota
S1.7.ribosomal_protein_L16_L10E_rplP	Sample2	AGAGTTCATCCGTTCCACGTGACTCGTATAAACAAGAGGTTGAGTTGTGCAGGAGCCGAT	2	2.62	Root; d__Eukaryota	AGAGTTCATCCGTTCCACGTGACTCGTATAAACAAGATGTTGAGTTGTGCAGGAGCCGAT	7639	9998.76	202	7209						Eukaryota
S1.7.ribosomal_protein_L16_L10E_rplP	Sample2	AGAGTTCACCCGTTCCACGTGACCCGTATAAACAAGATGTTGAGTTGTGCAGGAGCCGAT	2	2.62	Root; d__Eukaryota	AGAGTTCATCCGTTCCACGTGACTCGTATAAACAAGATGTTGAGTTGTGCAGGAGCCGAT	7639	9998.76	202	7209						Eukaryota
S1.7.ribosomal_protein_L16_L10E_rplP	Sample2	AGAGTTCATCCTTTCCACGTGACTCGTATAAACAAGATGTTGAGTTGTGCAGGAGCCGAT	2	2.62	Root; d__Eukaryota	AGAGTTCATCCGTTCCACGTGACTCGTATAAACAAGATGTTGAGTTGTGCAGGAGCCGAT	7639	9998.76	202	7209						Eukaryota
S1.7.ribosomal_protein_L16_L10E_rplP	Sample2	AGACTTCATCCGTTCCACGTGACTCGTATAAACAAGATGTTGAGTTGTGCAGGAGCCGAT	2	2.62	Root; d__Eukaryota; Metazoa	AGAGTTCATCCGTTCCACGTGACTCGTATAAACAAGATGTTGAGTTGTGCAGGAGCCGAT	7639	9998.76	202	7209						Eukaryota
S1.7.ribosomal_protein_L16_L10E_rplP	Sample2	AGAGTTCATCCGTTCCACGTGACTCGTATAAACAAGATGTTGAGTTGTGCAGGAGCCAAT	2	2.62	Root; d__Eukaryota	AGAGTTCATCCGTTCCACGTGACTCGTATAAACAAGATGTTGAGTTGTGCAGGAGCCGAT	7639	9998.76	202	7209						Eukaryota
S1.7.ribosomal_protein_L16_L10E_rplP	Sample2	AGAGTTCATCCGTTCCACGTGACTCGTATAAACAAGATGTTGAGTTTTGCAGGAGCCGAT	2	2.62	Root; d__Eukaryota	AGAGTTCATCCGTTCCACGTGACTCGTATAAACAAGATGTTGAGTTGTGCAGGAGCCGAT	7639	9998.76	202	7209						Eukaryota
S1.7.ribosomal_protein_L16_L10E_rplP	Sample2	AGAGTTCATCCGTTCCACGTGACTCGTATGAACAAGATGTTGAGTTGTGCAGGAGCCGAA	2	2.62	Root; d__Eukaryota; Metazoa	AGAGTTCATCCGTTCCACGTGACTCGTATAAACAAGATGTTGAGTTGTGCAGGAGCCGAT	7639	9998.76	202	7209						Eukaryota
S1.7.ribosomal_protein_L16_L10E_rplP	Sample2	AGAGTTCATCCGTTCCACGTGATGCGTATAAACAAGATGTTGAGTTGTGCAGGAGCCGAT	1	1.31	Root; d__Eukaryota; Metazoa	AGAGTTCATCCGTTCCACGTGACTCGTATAAACAAGATGTTGAGTTGTGCAGGAGCCGAT	7639	9998.76	202	7209						Eukaryota
S1.7.ribosomal_protein_L16_L10E_rplP	Sample2	AGAGTTCATCCGTTCCACTTGACTCGTATAAACAAGATGTTGAGTTGTGCAGGAGCCGAT	1	1.31	Root; d__Eukaryota; Metazoa	AGAGTTCATCCGTTCCACGTGACTCGTATAAACAAGATGTTGAGTTGTGCAGGAGCCGAT	7639	9998.76	202	7209						Eukaryota
S1.7.ribosomal_protein_L16_L10E_rplP	Sample2	AGAGTTCATCCGTTTCACGTGACTCGTATAAACAAGATGTTGAGTTGTGCAGGAGCCGAT	1	1.31	Root; d__Eukaryota; Metazoa	AGAGTTCATCCGTTCCACGTGACTCGTATAAACAAGATGTTGAGTTGTGCAGGAGCCGAT	7639	9998.76	202	7209						Eukaryota
S1.7.ribosomal_protein_L16_L10E_rplP	Sample2	AGAGTTCATCCGTTCCACGTGACTCGTATAAACAAGATGTTGAGTTGTACAGGAGCCGAT	1	1.31	Root; d__Eukaryota	AGAGTTCATCCGTTCCACGTGACTCGTATAAACAAGATGTTGAGTTGTGCAGGAGCCGAT	7639	9998.76	202	7209						Eukaryota
S1.7.ribosomal_protein_L16_L10E_rplP	Sample2	AGAGTACATCCGTTCCACGTGACTCGTATAAACAAGATGTTGAGTTGTGCAGGAGCCGAT	1	1.31		AGAGTTCATCCGTTCCACGTGACTCGTATAAACAAGATGTTGAGTTGTGCAGGAGCCGAT	7639	9998.76	202	7209
S1.7.ribosomal_protein_L16_L10E_rplP	Sample2	AGAGTTCATCCGTTCCACGTGACTAGTATAAACAAGATGTTGAGTTGTGCAGGAGCCGAT	1	1.31	Root; d__Eukaryota; Metazoa	AGAGTTCATCCGTTCCACGTGACTCGTATAAACAAGATGTTGAGTTGTGCAGGAGCCGAT	7639	9998.76	202	7209						Eukaryota
S1.7.ribosomal_protein_L16_L10E_rplP	Sample2	AGAGTTCATCCGTTCCACGTGACTCGTATAAACAAGATGTTGAGTAGTGCAGGAGCCGAT	1	1.31	Root; d__Eukaryota	AGAGTTCATCCGTTCCACGTGACTCGTATAAACAAGATGTTGAGTTGTGCAGGAGCCGAT	7639	9998.76	202	7209						Eukaryota
S1.7.ribosomal_protein_L16_L10E_rplP	Sample2	AGAGTTGATCCGTTCCACGTGACTCGTATAAACAAGATGTTGAGTTGTGCAGGAGCCGAT	1	1.31	Root; d__Eukaryota; Metazoa	AGAGTTCATCCGTTCCACGTGACTCGTATAAACAAGATGTTGAGTTGTGCAGGAGCCGAT	7639	9998.76	202	7209						Eukaryota
S1.7.ribosomal_protein_L16_L10E_rplP	Sample2	AGAGTTCGTCCGTTCCACGTGACTCGTATAAACAAGATGTTGAGTTGTGCAGGAGCCGAT	1	1.31		AGAGTTCATCCGTTCCACGTGACTCGTATAAACAAGATGTTGAGTTGTGCAGGAGCCGAT	7639	9998.76	202	7209
S1.7.ribosomal_protein_L16_L10E_rplP	Sample2	AGAGTTCATCCGGTCCACGTGACTCGTATAAACAAGATGTTGAGTTGTGCAGGAGCCGAT	1	1.31	Root; d__Eukaryota	AGAGTTCATCCGTTCCACGTGACTCGTATAAACAAGATGTTGAGTTGTGCAGGAGCCGAT	7639	9998.76	202	7209						Eukaryota
S1.7.ribosomal_protein_L16_L10E_rplP	Sample2	AGAGTTCATCCGTTCCACGTGACTCGTATAAACAAGATGTTGAGTTGTGCAGTAGCCGAT	1	1.31	Root; d__Eukaryota	AGAGTTCATCCGTTCCACGTGACTCGTATAAACAAGATGTTGAGTTGTGCAGGAGCCGAT	7639	9998.76	202	7209						Eukaryota
S1.7.ribosomal_protein_L16_L10E_rplP	Sample2	AGAATTCATCCGTTCCACGTGACTCGTATAAACAAGATGTTGAGTTGTGCAGGAGCCGAT	1	1.31	Root; d__Eukaryota; Metazoa	AGAGTTCATCCGTTCCACGTGACTCGTATAAACAAGATGTTGAGTTGTGCAGGAGCCGAT	7639	9998.76	202	7209						Eukaryota
S1.7.ribosomal_protein_L16_L10E_rplP	Sample2	AGAGTTCATCCGTTCCACGTGACTCGTATAAACAAGATGTCGAGTTGTGCAGGAGCCGAT	1	1.31	Root; d__Eukaryota	AGAGTTCATCCGTTCCACGTGACTCGTATAAACAAGATGTTGAGTTGTGCAGGAGCCGAT	7639	9998.76	202	7209						Eukaryota
S1.7.ribosomal_protein_L16_L10E_rplP	Sample2	AGAGTTCATCCGTTCCACGTGACTCGTATAAACAAGGTGTTGAGTTGTGCAGGAGCCGAT	1	1.31	Root; d__Eukaryota	AGAGTTCATCCGTTCCACGTGACTCGTATAAACAAGATGTTGAGTTGTGCAGGAGCCGAT	7639	9998.76	202	7209						Eukaryota
S1.7.ribosomal_protein_L16_L10E_rplP	Sample2	AGAGTTCATCCGTTCCACGTGACTCGTATAAACAAGATGTTGAGTTATGCAGGAGCCGAT	1	1.31	Root; d__Eukaryota	AGAGTTCATCCGTTCCACGTGACTCGTATAAACAAGATGTTGAGTTGTGCAGGAGCCGAT	7639	9998.76	202	7209						Eukaryota
S1.7.ribosomal_protein_L16_L10E_rplP	Sample2	AGAGTTCATCCGTTCCACGTGACTCGTAAAAACAAGATGTTGAGTTGTGCAGGAGCCGAT	1	1.31	Root; d__Eukaryota	AGAGTTCATCCGTTCCACGTGACTCGTATAAACAAGATGTTGAGTTGTGCAGGAGCCGAT	7639	9998.76	202	7209						Eukaryota
S1.7.ribosomal_protein_L16_L10E_rplP	Sample2	AGAGTTCACCCGTTCCACGTGACTCGTATAAACAAGATGTTGAGTTGTGCAGGAGCCGAT	1	1.31	Root; d__Eukaryota	AGAGTTCATCCGTTCCACGTGACTCGTATAAACAAGATGTTGAGTTGTGCAGGAGCCGAT	7639	9998.76	202	7209						Eukaryota
S1.7.ribosomal_protein_L16_L10E_rplP	Sample2	AGAGTTCATCCGTTCCACGTGACTCGTATAAACAAGATGTTGAGATGTGCAGGAGCCGAT	1	1.31	Root; d__Eukaryota	AGAGTTCATCCGTTCCACGTGACTCGTATAAACAAGATGTTGAGTTGTGCAGGAGCCGAT	7639	9998.76	202	7209						Eukaryota
S1.7.ribosomal_protein_L16_L10E_rplP	Sample2	AGAGTTCATCCGTTCCACCTGACTCGTATAAACAAGATGTTGAGTTGTGCAGGAGCCGAT	1	1.31	Root; d__Eukaryota; Metazoa	AGAGTTCATCCGTTCCACGTGACTCGTATAAACAAGATGTTGAGTTGTGCAGGAGCCGAT	7639	9998.76	202	7209						Eukaryota
S1.7.ribosomal_protein_L16_L10E_rplP	Sample2	AGGGTTCATCCGTTCCACGTGACTCGTATAAACAAGATGTTGAGTTGTGCAGGGGCCGAT	1	1.31	Root; d__Eukaryota	AGAGTTCATCCGTTCCACGTGACTCGTATAAACAAGATGTTGAGTTGTGCAGGAGCCGAT	7639	9998.76	202	7209						Eukaryota
S1.7.ribosomal_protein_L16_L10E_rplP	Sample2	AGAGTCCATCCGTGCCACGTGACTCGAATAAACAAGATGTTGAGTTGTGCAGGAGCCGAT	1	1.31	Root; d__Eukaryota	AGAGTTCATCCGTTCCACGTGACTCGTATAAACAAGATGTTGAGTTGTGCAGGAGCCGAT	7639	9998.76	202	7209						Eukaryota
S1.7.ribosomal_protein_L16_L10E_rplP	Sample2	AGAGTTCATCCGTTCCACGTTTCTCGTATAAACAAGATGTTGAGTTGTGCAGGAGCCGAT	1	1.31	Root; d__Eukaryota	AGAGTTCATCCGTTCCACGTGACTCGTATAAACAAGATGTTGAGTTGTGCAGGAGCCGAT	7639	9998.76	202	7209						Eukaryota
S1.7.ribosomal_protein_L16_L10E_rplP	Sample2	AGAGTTCATCCGTTCCGCGTGACTCGTATAAACCAGATGTTGAGTTGTGCAGGAGCCGAT	1	1.31	Root; d__Eukaryota	AGAGTTCATCCGTTCCACGTGACTCGTATAAACAAGATGTTGAGTTGTGCAGGAGCCGAT	7639	9998.76	202	7209						Eukaryota
S1.7.ribosomal_protein_L16_L10E_rplP	Sample2	AGAGTTCATCCGTTGCACGTGACTCGTATAAACAAGATGTTGAGTTGTGCGGGAGCCGAT	1	1.31	Root; d__Eukaryota; Metazoa	AGAGTTCATCCGTTCCACGTGACTCGTATAAACAAGATGTTGAGTTGTGCAGGAGCCGAT	7639	9998.76	202	7209						Eukaryota
S1.7.ribosomal_protein_L16_L10E_rplP	Sample2	AGAGTTCATCCGTTCCACGTGGCTCGTATAAACAAACTGTGGAGTTGTGCAGGAGCCGAT	1	1.31	Root; d__Eukaryota	AGAGTTCATCCGTTCCACGTGACTCGTATAAACAAGATGTTGAGTTGTGCAGGAGCCGAT	7639	9998.76	202	7209						Eukaryota
S1.7.ribosomal_protein_L16_L10E_rplP	Sample2	AGAGTTCATCCGATCCGCGTGACTCGTATAAACAAGATGTTGAGTTGTGCAGGAGCCGAT	1	1.31	Root; d__Eukaryota	AGAGTTCATCCGTTCCACGTGACTCGTATAAACAAGATGTTGAGTTGTGCAGGAGCCGAT	7639	9998.76	202	7209						Eukaryota
S1.7.ribosomal_protein_L16_L10E_rplP	Sample2	AGAGTTCATCCGTTCCACGTGACTCGTATAAACAAGATGTTGAGTTGTGTAGGTGCCGAT	1	1.31	Root; d__Eukaryota; Metazoa	AGAGTTCATCCGTTCCACGTGACTCGTATAAACAAGATGTTGAGTTGTGCAGGAGCCGAT	7639	9998.76	202	7209						Eukaryota
S1.7.ribosomal_protein_L16_L10E_rplP	Sample2	AGAGTTCATCCGTTCCACGTGACTCGTGTAAACAAGATGTTGAGTTGTGCAGGAGCCGAT	1	1.31	Root; d__Eukaryota	AGAGTTCATCCGTTCCACGTGACTCGTATAAACAAGATGTTGAGTTGTGCAGGAGCCGAT	7639	9998.76	202	7209						Eukaryota
S1.7.ribosomal_protein_L16_L10E_rplP	Sample2	AGAGTTCATCCGTACCACGTGACTCGTATAAACCAGATGTTGAGATGTGCAGGAGCCGAT	1	1.31	Root; d__Eukaryota; Metazoa	AGAGTTCATCCGTTCCACGTGACTCGTATAAACAAGATGTTGAGTTGTGCAGGAGCCGAT	7639	9998.76	202	7209						Eukaryota
S1.7.ribosomal_protein_L16_L10E_rplP	Sample2	AGAGTTCATTCGTTCCACGTGACTCGTATAAACAAGATGTTGAGTTGTGCAGGAGCCGAT	1	1.31	Root; d__Eukaryota	AGAGTTCATCCGTTCCACGTGACTCGTATAAACAAGATGTTGAGTTGTGCAGGAGCCGAT	7639	9998.76	202	7209						Eukaryota
S1.7.ribosomal_protein_L16_L10E_rplP	Sample2	AGAGTTCATCCGTTCCACGTGACTCGTATAAAAAAGATGTTGAGTTGTGCAGGAGCCGAT	1	1.31	Root; d__Eukaryota	AGAGTTCATCCGTTCCACGTGACTCGTATAAACAAGATGTTGAGTTGTGCAGGAGCCGAT	7639	9998.76	202	7209						Eukaryota
S1.7.ribosomal_protein_L16_L10E_rplP	Sample2	AGAGTACATCCGTTCCACGTGACTCGTATAAACAAGATGTTGAGATGTGCAGGAGCCGAT	1	1.31	Root; d__Eukaryota; Metazoa	AGAGTTCATCCGTTCCACGTGACTCGTATAAACAAGATGTTGAGTTGTGCAGGAGCCGAT	7639	9998.76	202	7209						Eukaryota
S1.7.ribosomal_protein_L16_L10E_rplP	Sample2	AGAGTTCATCCGTTCCACGTGACGCGTATAAACAAGATGTCGAGTTGTGCAGGAGCCGAT	1	1.31	Root; d__Eukaryota	AGAGTTCATCCGTTCCACGTGACTCGTATAAACAAGATGTTGAGTTGTGCAGGAGCCGAT	7639	9998.76	202	7209						Eukaryota
S1.7.ribosomal_protein_L16_L10E_rplP	Sample2	AGAGTTCATCCGTTCCAAGTGACTCGTATAAACAAGATGTTGAGTTGTGCAGGAGCCGAT	1	1.31	Root; d__Eukaryota	AGAGTTCATCCGTTCCACGTGACTCGTATAAACAAGATGTTGAGTTGTGCAGGAGCCGAT	7639	9998.76	202	7209						Eukaryota
S1.7.ribosomal_protein_L16_L10E_rplP	Sample2	AGATTTCATCCGTTCCACGTGACTCGTATAAACAAGATGTTGAGTGGTGCAGGAGCCGAT	1	1.31	Root; d__Eukaryota	AGAGTTCATCCGTTCCACGTGACTCGTATAAACAAGATGTTGAGTTGTGCAGGAGCCGAT	7639	9998.76	202	7209						Eukaryota
S1.7.ribosomal_protein_L16_L10E_rplP	Sample2	AGAGTTCATCCGTTCCACGTGACTCGTATAAACAAGATGTTGAGTTGTGCAGGAGCTGCT	1	1.31	Root; d__Eukaryota; Metazoa	AGAGTTCATCCGTTCCACGTGACTCGTATAAACAAGATGTTGAGTTGTGCAGGAGCCGAT	7639	9998.76	202	7209						Eukaryota
S1.7.ribosomal_protein_L16_L10E_rplP	Sample2	AGAGTTCATCCGTACCACGTGACTCGTATAAACAAGATGTTGAGTTGTGCAGGAGCCGAT	1	1.31	Root; d__Eukaryota	AGAGTTCATCCGTTCCACGTGACTCGTATAAACAAGATGTTGAGTTGTGCAGGAGCCGAT	7639	9998.76	202	7209						Eukaryota
S1.7.ribosomal_protein_L16_L10E_rplP	Sample2	AGAGTTCATCCGTTCCACGTGACTCGTATAAACAAGATTTTGTGTTGTGCAGGAGCCGAT	1	1.31	Root; d__Eukaryota; Metazoa	AGAGTTCATCCGTTCCACGTGACTCGTATAAACAAGATGTTGAGTTGTGCAGGAGCCGAT	7639	9998.76	202	7209						Eukaryota
S1.7.ribosomal_protein_L16_L10E_rplP	Sample2	AGAGTTCATCCGTTCCACGTGACTCGTATAAACAAGATTTTGAGTTGTGCAGGAGCCGAT	1	1.31	Root; d__Eukaryota	AGAGTTCATCCGTTCCACGTGACTCGTATAAACAAGATGTTGAGTTGTGCAGGAGCCGAT	7639	9998.76	202	7209						Eukaryota
S1.7.ribosomal_protein_L16_L10E_rplP	Sample2	AGAGTTCATCCGTTCCACGTGACACGTATAAACAAGATGTTGATTTGTGCAGGAGCCGAT	1	1.31	Root; d__Eukaryota	AGAGTTCATCCGTTCCACGTGACTCGTATAAACAAGATGTTGAGTTGTGCAGGAGCCGAT	7639	9998.76	202	7209						Eukaryota
S1.7.ribosomal_protein_L16_L10E_rplP	Sample2	AGAGTTCATCCGTTCCACGTGACTCGTATAAACAAGATGTTGAGTTGTGCAGCAGCCGAT	1	1.31	Root; d__Eukaryota	AGAGTTCATCCGTTCCACGTGACTCGTATAAACAAGATGTTGAGTTGTGCAGGAGCCGAT	7639	9998.76	202	7209						Eukaryota
S1.7.ribosomal_protein_L16_L10E_rplP	Sample2	AGAGTTCATCCGTGCCACGTGACACGTATAAACAAGATGTTGAGTTGTGCAGGAGCCGAT	1	1.31	Root; d__Eukaryota	AGAGTTCATCCGTTCCACGTGACTCGTATAAACAAGATGTTGAGTTGTGCAGGAGCCGAT	7639	9998.76	202	7209						Eukaryota
S1.7.ribosomal_protein_L16_L10E_rplP	Sample2	ACAGTTCATCCGTTCCACGTGACTCGTATAAACAAGATGTTGAGTTGTGCAGGAGCCGAT	1	1.31	Root; d__Eukaryota	AGAGTTCATCCGTTCCACGTGACTCGTATAAACAAGATGTTGAGTTGTGCAGGAGCCGAT	7639	9998.76	202	7209						Eukaryota
S1.7.ribosomal_protein_L16_L10E_rplP	Sample2	AGAGTTCATCCGTTCCACGTGACTCGTATAAACAAGATGTTGAGTTGTGAAGTAGCCGAT	1	1.31	Root; d__Eukaryota; Metazoa	AGAGTTCATCCGTTCCACGTGACTCGTATAAACAAGATGTTGAGTTGTGCAGGAGCCGAT	7639	9998.76	202	7209						Eukaryota
S1.7.ribosomal_protein_L16_L10E_rplP	Sample2	AGAGTTCATCCGTTCCACGTGACTCGTATAAACAAGATGTTGAGCTGTGCAGGAGCCGTT	1	1.31	Root; d__Eukaryota; Metazoa	AGAGTTCATCCGTTCCACGTGACTCGTATAAACAAGATGTTGAGTTGTGCAGGAGCCGAT	7639	9998.76	202	7209						Eukaryota
S1.7.ribosomal_protein_L16_L10E_rplP	Sample2	AGAGTTCATCCGTTCCACGTGACTCGTATAAACAAGATGTTGACTTGTGCAGGACCCGAT	1	1.31	Root; d__Eukaryota	AGAGTTCATCCGTTCCACGTGACTCGTATAAACAAGATGTTGAGTTGTGCAGGAGCCGAT	7639	9998.76	202	7209						Eukaryota
S1.7.ribosomal_protein_L16_L10E_rplP	Sample2	AGGGTTCATCCGTTCCACGTGACTCGTATAAACACGATGTTGAGTTGTGCAGGAGCCGAT	1	1.31	Root; d__Eukaryota	AGAGTTCATCCGTTCCACGTGACTCGTATAAACAAGATGTTGAGTTGTGCAGGAGCCGAT	7639	9998.76	202	7209						Eukaryota
S1.7.ribosomal_protein_L16_L10E_rplP	Sample2	AGAGTTCATCCGTTCCACGAGACTCGTATAAACAAGATGTTGAGTTGTGCAGGAGCCGAT	1	1.31	Root; d__Eukaryota; Metazoa	AGAGTTCATCCGTTCCACGTGACTCGTATAAACAAGATGTTGAGTTGTGCAGGAGCCGAT	7639	9998.76	202	7209						Eukaryota
S1.7.ribosomal_protein_L16_L10E_rplP	Sample2	AGACTTCACCCGTTCCACGTGACTCGTATAAACAAGATGTTGAGTTGTGCAAGAGCCGAT	1	1.31	Root; d__Eukaryota	AGAGTTCATCCGTTCCACGTGACTCGTATAAACAAGATGTTGAGTTGTGCAGGAGCCGAT	7639	9998.76	202	7209						Eukaryota
S1.7.ribosomal_protein_L16_L10E_rplP	Sample2	AGAGTTCATCCGTTCCACGTGACTCGTATAAACAAGAGGTTGAGTTGTGCAGGAGTCGAT	1	1.31	Root; d__Eukaryota	AGAGTTCATCCGTTCCACGTGACTCGTATAAACAAGATGTTGAGTTGTGCAGGAGCCGAT	7639	9998.76	202	7209						Eukaryota
S1.7.ribosomal_protein_L16_L10E_rplP	Sample2	GGAGTTCATCCGTTCCACGTGACTCGTATAAACAAGATGTTGAGTTGTGCAGGAGCCGAG	1	1.31	Root; d__Eukaryota	AGAGTTCATCCGTTCCACGTGACTCGTATAAACAAGATGTTGAGTTGTGCAGGAGCCGAT	7639	9998.76	202	7209						Eukaryota
S1.7.ribosomal_protein_L16_L10E_rplP	Sample2	AGAGTTCATCCGTTCCACGTGACTCGTATAAACAAGATGTTGAGTTGTGCAGGTGCCGAT	1	1.31	Root; d__Eukaryota	AGAGTTCATCCGTTCCACGTGACTCGTATAAACAAGATGTTGAGTTGTGCAGGAGCCGAT	7639	9998.76	202	7209						Eukaryota
S1.7.ribosomal_protein_L16_L10E_rplP	Sample2	ACAGTTCATCCGTTCCACGTGACTCGTATAAACAAGATGTTGCGTTGTGCAGGAGCCGAT	1	1.31	Root; d__Eukaryota	AGAGTTCATCCGTTCCACGTGACTCGTATAAACAAGATGTTGAGTTGTGCAGGAGCCGAT	7639	9998.76	202	7209						Eukaryota
S1.7.ribosomal_protein_L16_L10E_rplP	Sample2	AGAGTGCATCCGTTCCACGGGACTCGTATAAACAAGATGTTGAGTTGTGCAGGAGCCGAT	1	1.31	Root; d__Eukaryota	AGAGTTCATCCGTTCCACGTGACTCGTATAAACAAGATGTTGAGTTGTGCAGGAGCCGAT	7639	9998.76	202	7209						Eukaryota
S1.7.ribosomal_protein_L16_L10E_rplP	Sample2	AGAGTTCATCAGTTCCACGTGACTCGTATAAACAAGATGTTGAGTTGTGCAGGAGCCGAT	1	1.31	Root; d__Eukaryota	AGAGTTCATCCGTTCCACGTGACTCGTATAAACAAGATGTTGAGTTGTGCAGGAGCCGAT	7639	9998.76	202	7209						Eukaryota
S1.7.ribosomal_protein_L16_L10E_rplP	Sample2	AGATTTCATCCGTTCCACGTGACTCGTATAAACAAGATGTTGAGTTGTGCAGGAGCCGAG	1	1.31	Root; d__Eukaryota	AGAGTTCATCCGTTCCACGTGACTCGTATAAACAAGATGTTGAGTTGTGCAGGAGCCGAT	7639	9998.76	202	7209						Eukaryota
S1.7.ribosomal_protein_L16_L10E_rplP	Sample2	AGAGTTCATCCGTTCCACGCGACTCGTATAAACAAGATGTTAAGTTGTGCAGGAGCAGAT	1	1.31	Root; d__Eukaryota	AGAGTTCATCCGTTCCACGTGACTCGTATAAACAAGATGTTGAGTTGTGCAGGAGCCGAT	7639	9998.76	202	7209						Eukaryota
S1.7.ribosomal_protein_L16_L10E_rplP	Sample2	AGAGTTTATCCGTTCCACGTGAATTGTATAAACAAGATGTTGAGTTGTGCAGGAGCCGAT	1	1.31	Root; d__Eukaryota	AGAGTTCATCCGTTCCACGTGACTCGTATAAACAAGATGTTGAGTTGTGCAGGAGCCGAT	7639	9998.76	202	7209						Eukaryota
S1.7.ribosomal_protein_L16_L10E_rplP	Sample2	AGAGTTCATCGGTTCCACGTGACTCGTATAAACAAGATCTTGAGTTGTGCAGGAGCCGAT	1	1.31	Root; d__Eukaryota	AGAGTTCATCCGTTCCACGTGACTCGTATAAACAAGATGTTGAGTTGTGCAGGAGCCGAT	7639	9998.76	202	7209						Eukaryota
S1.7.ribosomal_protein_L16_L10E_rplP	Sample2	AGAGTTCATCCTTTCCACGTGACTCGTATAAACAAGAAGTTGAGTTGTGCAGGAGCCGAT	1	1.31	Root; d__Eukaryota	AGAGTTCATCCGTTCCACGTGACTCGTATAAACAAGATGTTGAGTTGTGCAGGAGCCGAT	7639	9998.76	202	7209						Eukaryota
S1.7.ribosomal_protein_L16_L10E_rplP	Sample2	AGAGTTCATCCGTTCCACGTGACTCGTATAAACAGCATGTTGGGTTGTGCGGGAGCCGGT	1	1.31	Root; d__Eukaryota; Metazoa	AGAGTTCATCCGTTCCACGTGACTCGTATAAACAAGATGTTGAGTTGTGCAGGAGCCGAT	7639	9998.76	202	7209						Eukaryota
S1.7.ribosomal_protein_L16_L10E_rplP	Sample2	AGAGTGCATCCGTTCCACGTGACTCGTATAAACATGATGTTGAGTTGTGCAGGAGCCGAT	1	1.31	Root; d__Eukaryota	AGAGTTCATCCGTTCCACGTGACTCGTATAAACAAGATGTTGAGTTGTGCAGGAGCCGAT	7639	9998.76	202	7209						Eukaryota
S1.7.ribosomal_protein_L16_L10E_rplP	Sample2	AGAGTTCATCCGTTCCACGTGACTCGAATAAACAAGATGTTGAGTTGTGCAGGAGCCGAT	1	1.31	Root; d__Eukaryota; Metazoa	AGAGTTCATCCGTTCCACGTGACTCGTATAAACAAGATGTTGAGTTGTGCAGGAGCCGAT	7639	9998.76	202	7209						Eukaryota
S1.7.ribosomal_protein_L16_L10E_rplP	Sample2	AGAGTTCATCCGATCCACGTGACTCGTATAAACAAGATGTTGAGTTGTGCAGGAGCCGAT	1	1.31	Root; d__Eukaryota	AGAGTTCATCCGTTCCACGTGACTCGTATAAACAAGATGTTGAGTTGTGCAGGAGCCGAT	7639	9998.76	202	7209						Eukaryota
S1.7.ribosomal_protein_L16_L10E_rplP	Sample2	AGAGTTCATCCGTTCGACGTGACTCGTATAAACAAGATGTTGAGTTGTGCAGGAGCCGAT	1	1.31	Root; d__Eukaryota; Metazoa	AGAGTTCATCCGTTCCACGTGACTCGTATAAACAAGATGTTGAGTTGTGCAGGAGCCGAT	7639	9998.76	202	7209						Eukaryota
S1.7.ribosomal_protein_L16_L10E_rplP	Sample2	AGAGTTCATCCGTTCCACGTGACTCGGATAAACAAGATGTTGAGTTGTGCAGGAGCCGAG	1	1.31	Root; d__Eukaryota; Metazoa	AGAGTTCATCCGTTCCACGTGACTCGTATAAACAAGATGTTGAGTTGTGCAGGAGCCGAT	7639	9998.76	202	7209						Eukaryota
S1.7.ribosomal_protein_L16_L10E_rplP	Sample2	AGAGTTCATCCGTTCCACCTGACTCGCATAAACAAGATGTTGAGTTGTGCAGGAGCCGAT	1	1.31	Root; d__Eukaryota	AGAGTTCATCCGTTCCACGTGACTCGTATAAACAAGATGTTGAGTTGTGCAGGAGCCGAT	7639	9998.76	202	7209						Eukaryota
S1.7.ribosomal_protein_L16_L10E_rplP	Sample2	AGAGTTCATTCGTTCCACGTGACTCGTATAAACAAGATCTTGAGTTGTGCAGGAGCCGAT	1	1.31	Root; d__Eukaryota	AGAGTTCATCCGTTCCACGTGACTCGTATAAACAAGATGTTGAGTTGTGCAGGAGCCGAT	7639	9998.76	202	7209						Eukaryota
S1.7.ribosomal_protein_L16_L10E_rplP	Sample2	AGAGCTCATCCGTTCCACGTGACTAGTATAAACCAGATGTTGAGTTGTGCAGGAGCCGAT	1	1.31	Root; d__Eukaryota	AGAGTTCATCCGTTCCACGTGACTCGTATAAACAAGATGTTGAGTTGTGCAGGAGCCGAT	7639	9998.76	202	7209						Eukaryota
S1.7.ribosomal_protein_L16_L10E_rplP	Sample2	AGAGTTCATCCGTTCCACGTGACTCGTATAACCAAGATGTTGAGTTGTGCCGGAGCCGAT	1	1.31	Root; d__Eukaryota	AGAGTTCATCCGTTCCACGTGACTCGTATAAACAAGATGTTGAGTTGTGCAGGAGCCGAT	7639	9998.76	202	7209						Eukaryota
S1.7.ribosomal_protein_L16_L10E_rplP	Sample2	AGAGTTCATCCGTTCCACGTGACTCGTATAAACAAGAGGTTGAGTTGTGCAGGAGCAGGT	1	1.31	Root; d__Eukaryota; Metazoa	AGAGTTCATCCGTTCCACGTGACTCGTATAAACAAGATGTTGAGTTGTGCAGGAGCCGAT	7639	9998.76	202	7209						Eukaryota
S1.7.ribosomal_protein_L16_L10E_rplP	Sample2	AGAGTTCATCCGTTCCACGCGCCCGGTATAAACCAGATGTTGAGTTGTGCGGGAGCCGAT	1	1.31	Root; d__Eukaryota	AGAGTTCATCCGTTCCACGTGACTCGTATAAACAAGATGTTGAGTTGTGCAGGAGCCGAT	7639	9998.76	202	7209						Eukaryota
S1.7.ribosomal_protein_L16_L10E_rplP	Sample2	AGAGTTCATACGTTCCACGTGACTCGTATAAACAAGATGCTGAGTTGTGCAGGAGCCGAT	1	1.31	Root; d__Eukaryota	AGAGTTCATCCGTTCCACGTGACTCGTATAAACAAGATGTTGAGTTGTGCAGGAGCCGAT	7639	9998.76	202	7209						Eukaryota
S1.7.ribosomal_protein_L16_L10E_rplP	Sample2	AGAGTTCATCCGTTCCACGGGACTCGTATAAACAAGATTTTGAGTTGTGCAGGAGCCGAT	1	1.31	Root; d__Eukaryota; Metazoa	AGAGTTCATCCGTTCCACGTGACTCGTATAAACAAGATGTTGAGTTGTGCAGGAGCCGAT	7639	9998.76	202	7209						Eukaryota
S1.7.ribosomal_protein_L16_L10E_rplP	Sample2	AGAGTTCATCCGTTACACGTGACTCGTATAAACAAGATGTTGAGTTGTGCAGGAGCCGAT	1	1.31	Root; d__Eukaryota; Metazoa	AGAGTTCATCCGTTCCACGTGACTCGTATAAACAAGATGTTGAGTTGTGCAGGAGCCGAT	7639	9998.76	202	7209						Eukaryota
S1.7.ribosomal_protein_L16_L10E_rplP	Sample2	AGAGTTCATCCGTTCCACGTGACTCGTATGAACAAGATGTTGAGTTGTGCAGGAGCCGAT	1	1.31	Root; d__Eukaryota; Metazoa	AGAGTTCATCCGTTCCACGTGACTCGTATAAACAAGATGTTGAGTTGTGCAGGAGCCGAT	7639	9998.76	202	7209						Eukaryota
S1.7.ribosomal_protein_L16_L10E_rplP	Sample2	AGAGTTCATCTGTTCCACGTGACTCGTATAAACAAGATGTTGAGTTGTGCAGGAGCCGAT	1	1.31	Root; d__Eukaryota; Metazoa	AGAGTTCATCCGTTCCACGTGACTCGTATAAACAAGATGTTGAGTTGTGCAGGAGCCGAT	7639	9998.76	202	7209						Eukaryota
S1.7.ribosomal_protein_L16_L10E_rplP	Sample2	AGAGTTCATCCGGTCCACGGGACTCGTATAAACAAGCTGTTGAGTTGTGCAGGAGCCGAT	1	1.31	Root; d__Eukaryota; Metazoa	AGAGTTCATCCGTTCCACGTGACTCGTATAAACAAGATGTTGAGTTGTGCAGGAGCCGAT	7639	9998.76	202	7209						Eukaryota
S1.7.ribosomal_protein_L16_L10E_rplP	Sample2	AGAGTTCGTCCGTTCCCCGTGACTCGTATAAACAAGATGTTGAGTTGTGCAGGAGCCGAT	1	1.31	Root; d__Eukaryota; Euglenozoa	AGAGTTCATCCGTTCCACGTGACTCGTATAAACAAGATGTTGAGTTGTGCAGGAGCCGAT	7639	9998.76	202	7209						Eukaryota
S1.7.ribosomal_protein_L16_L10E_rplP	Sample2	AGAGTTCATCCGTTCCACGTGACTCGTATAAACACGCTGTCGAGTTGTGCAGGAGCCGAT	1	1.31	Root; d__Eukaryota	AGAGTTCATCCGTTCCACGTGACTCGTATAAACAAGATGTTGAGTTGTGCAGGAGCCGAT	7639	9998.76	202	7209						Eukaryota
S1.7.ribosomal_protein_L16_L10E_rplP	Sample2	AGAGTTCATCCGTTCCACGTGACTAGTATAAACAAGATGTTGAGTTGTGCAGGAGCCGAA	1	1.31	Root; d__Eukaryota	AGAGTTCATCCGTTCCACGTGACTCGTATAAACAAGATGTTGAGTTGTGCAGGAGCCGAT	7639	9998.76	202	7209						Eukaryota
S1.7.ribosomal_protein_L16_L10E_rplP	Sample2	AGAGTTCATCCGTTCCACGTGACTCGTATAAACAAGATGTTGAGTTTTGCAGGGGCGGAT	1	1.31	Root; d__Eukaryota; Metazoa	AGAGTTCATCCGTTCCACGTGACTCGTATAAACAAGATGTTGAGTTGTGCAGGAGCCGAT	7639	9998.76	202	7209						Eukaryota
S1.7.ribosomal_protein_L16_L10E_rplP	Sample2	GGAGTTCATCCGCTCCACGTGACTCGTATAAACAAGATGTTGAGTTGTGCAGGAGCCGAT	1	1.31	Root; d__Eukaryota; Metazoa	AGAGTTCATCCGTTCCACGTGACTCGTATAAACAAGATGTTGAGTTGTGCAGGAGCCGAT	7639	9998.76	202	7209						Eukaryota
S1.7.ribosomal_protein_L16_L10E_rplP	Sample2	AGAGTTCATCCGTTCCATGTGACTCGTATAAGCAAGATGTTGAGTTGTGCAGTAGCCGAT	1	1.31	Root; d__Eukaryota	AGAGTTCATCCGTTCCACGTGACTCGTATAAACAAGATGTTGAGTTGTGCAGGAGCCGAT	7639	9998.76	202	7209						Eukaryota
S1.7.ribosomal_protein_L16_L10E_rplP	Sample2	AGAGTTCATCCGTTCCACGTGACTCCTATAAACACGATGTTGAGTTGTGCAGGAGCCGAT	1	1.31	Root; d__Eukaryota	AGAGTTCATCCGTTCCACGTGACTCGTATAAACAAGATGTTGAGTTGTGCAGGAGCCGAT	7639	9998.76	202	7209						Eukaryota
S1.7.ribosomal_protein_L16_L10E_rplP	Sample2	AGAGTTCATCCGTTCTACGTGACTCGTATAAACAAGATGTTGAGTTGTGCAGGAGCTGAT	1	1.31	Root; d__Eukaryota; Metazoa	AGAGTTCATCCGTTCCACGTGACTCGTATAAACAAGATGTTGAGTTGTGCAGGAGCCGAT	7639	9998.76	202	7209						Eukaryota
S1.7.ribosomal_protein_L16_L10E_rplP	Sample2	AGAGTGCATCCGTCCCACGAGACTCGTATAAACAAGATGTTGAGTTGTGCAGGAGCCGAT	1	1.31	Root; d__Eukaryota	AGAGTTCATCCGTTCCACGTGACTCGTATAAACAAGATGTTGAGTTGTGCAGGAGCCGAT	7639	9998.76	202	7209						Eukaryota
S1.7.ribosomal_protein_L16_L10E_rplP	Sample2	CGAGTTCATCCGTTCAACGTGACTCGTATAAACAAGATGTTGAGCTGTGCAGGAGCCGAT	1	1.31	Root; d__Eukaryota	AGAGTTCATCCGTTCCACGTGACTCGTATAAACAAGATGTTGAGTTGTGCAGGAGCCGAT	7639	9998.76	202	7209						Eukaryota
S1.7.ribosomal_protein_L16_L10E_rplP	Sample2	AGAGTTCATCCGATCCGCGTGACTCGTATAGACAAGATGTTGAGTTGTGCAGGAGCCGAT	1	1.31	Root; d__Eukaryota	AGAGTTCATCCGTTCCACGTGACTCGTATAAACAAGATGTTGAGTTGTGCAGGAGCCGAT	7639	9998.76	202	7209						Eukaryota
S1.7.ribosomal_protein_L16_L10E_rplP	Sample2	AGACTTCATCCGTACCACGTGACTCGTATAAAAAAGATGTTGAGTTGTGCAGGAGCCGAT	1	1.31	Root; d__Eukaryota	AGAGTTCATCCGTTCCACGTGACTCGTATAAACAAGATGTTGAGTTGTGCAGGAGCCGAT	7639	9998.76	202	7209						Eukaryota
S1.7.ribosomal_protein_L16_L10E_rplP	Sample2	TCTGTTCATCCGTTCCACGTGACTCGTATAAACAAGATGTTGAGTTGTGCAGGAGCCGAT	1	1.31	Root; d__Eukaryota	AGAGTTCATCCGTTCCACGTGACTCGTATAAACAAGATGTTGAGTTGTGCAGGAGCCGAT	7639	9998.76	202	7209						Eukaryota
S1.7.ribosomal_protein_L16_L10E_rplP	Sample2	AGAGTTCATCCGTTCCCCGTGACTCGTATAACCAAGATGTTGAGTTGTGCAGGAGCCGGT	1	1.31	Root; d__Eukaryota; Metazoa	AGAGTTCATCCGTTCCACGTGACTCGTATAAACAAGATGTTGAGTTGTGCAGGAGCCGAT	7639	9998.76	202	7209						Eukaryota
S1.7.ribosomal_protein_L16_L10E_rplP	Sample2	GGAGTTCATCCGTTCCGCGTGACTCGTATAAACAAGATGTTGAGTTGTGCAGGAGCCGAT	1	1.31	Root; d__Eukaryota; Metazoa	AGAGTTCATCCGTTCCACGTGACTCGTATAAACAAGATGTTGAGTTGTGCAGGAGCCGAT	7639	9998.76	202	7209						Eukaryota
S1.7.ribosomal_protein_L16_L10E_rplP	Sample2	AGAGGTCATCCGTTCCACGTGACTCGTATAAACGAGAGGGTGAGTTGTGCAGGAGCCGCT	1	1.31	Root; d__Eukaryota; Fungi	AGAGTTCATCCGTTCCACGTGACTCGTATAAACAAGATGTTGAGTTGTGCAGGAGCCGAT	7639	9998.76	202	7209						Eukaryota
S1.7.ribosomal_protein_L16_L10E_rplP	Sample2	AGAGTTCATCCTTTCCACGTGACTCGTATAAACAAGATGTTGAGTTGTGCAGGAGAGGGA	1	1.33	Root; d__Eukaryota; Metazoa	AGAGTTCATCCGTTCCACGTGACTCGTATAAACAAGATGTTGAGTTGTGCAGGAGCCGAT	7639	9998.76	202	7209						Eukaryota
S1.7.ribosomal_protein_L16_L10E_rplP	Sample2	CGAGTTCATCCGTTCCACGTGACTCGTATAAACAAGATGTTGAGTTGTGCCGGAGCCGAT	1	1.31	Root; d__Eukaryota; Metazoa	AGAGTTCATCCGTTCCACGTGACTCGTATAAACAAGATGTTGAGTTGTGCAGGAGCCGAT	7639	9998.76	202	7209						Eukaryota
S1.7.ribosomal_protein_L16_L10E_rplP	Sample2	AGAGGTCATCCGTTCCACGTGACGCGTATAAACAAGATGTTGAGTTGTGCAGGAGCCGAT	1	1.31	Root; d__Eukaryota; Metazoa	AGAGTTCATCCGTTCCACGTGACTCGTATAAACAAGATGTTGAGTTGTGCAGGAGCCGAT	7639	9998.76	202	7209						Eukaryota
S1.7.ribosomal_protein_L16_L10E_rplP	Sample2	AGAGTTCATACATTCCACGTGACTCGTATAAACAAGATGTTGAGTTGTGAAGGATCCGAT	1	1.31	Root; d__Eukaryota	AGAGTTCATCCGTTCCACGTGACTCGTATAAACAAGATGTTGAGTTGTGCAGGAGCCGAT	7639	9998.76	202	7209						Eukaryota
S1.7.ribosomal_protein_L16_L10E_rplP	Sample2	CAGAGTCATCCGTTCCACGTGACTCGTATAAACAAGATGTTGAGTTGTGCAGGAGCCGAT	1	1.31	Root; d__Eukaryota; Metazoa	AGAGTTCATCCGTTCCACGTGACTCGTATAAACAAGATGTTGAGTTGTGCAGGAGCCGAT	7639	9998.76	202	7209						Eukaryota
S1.7.ribosomal_protein_L16_L10E_rplP	Sample2	AGTGTTCATCCGTTCCACGTGTCTCGTATAAACAAGATGTTGAGTTGTGCAGGAGCCGAT	1	1.31	Root; d__Eukaryota; Viridiplantae	AGAGTTCATCCGTTCCACGTGACTCGTATAAACAAGATGTTGAGTTGTGCAGGAGCCGAT	7639	9998.76	202	7209						Eukaryota
S1.7.ribosomal_protein_L16_L10E_rplP	Sample2	GATCTTCATCCGTTCCACGTGACTCGTATAAACAAGATGTTGAGTTGTGCAGGAGCCGAT	1	1.31		AGAGTTCATCCGTTCCACGTGACTCGTATAAACAAGATGTTGAGTTGTGCAGGAGCCGAT	7639	9998.76	202	7209
S1.7.ribosomal_protein_L16_L10E_rplP	Sample2	AGAGTTCATACGTTCCACGTGACTCGTATAAACACGATGTTGAGTTGTGCAGGAGCCACT	1	1.31	Root; d__Eukaryota; Metazoa	AGAGTTCATCCGTTCCACGTGACTCGTATAAACAAGATGTTGAGTTGTGCAGGAGCCGAT	7639	9998.76	202	7209						Eukaryota
S1.7.ribosomal_protein_L16_L10E_rplP	Sample2	AGAGTTCATCCGTTCCACGTGACTCGTATAAACAAGATGTTGAATTGTGCAGGAGCCGAG	1	1.31	Root; d__Eukaryota; Metazoa	AGAGTTCATCCGTTCCACGTGACTCGTATAAACAAGATGTTGAGTTGTGCAGGAGCCGAT	7639	9998.76	202	7209						Eukaryota
S1.7.ribosomal_protein_L16_L10E_rplP	Sample2	AGAGTTCATCCGTTCCACCTGAATCGTATCAACAAGATGTTGAGTTGTGTAGGGGCCGGT	1	1.31	Root; d__Eukaryota	AGAGTTCATCCGTTCCACGTGACTCGTATAAACAAGATGTTGAGTTGTGCAGGAGCCGAT	7639	9998.76	202	7209						Eukaryota
S1.7.ribosomal_protein_L16_L10E_rplP	Sample2	AGAGTTCATCCGTTCCACGTGACTCGTATAATCAAGATGTTGAGTTGTGCAGGAGCCGAG	1	1.31	Root; d__Eukaryota; Metazoa	AGAGTTCATCCGTTCCACGTGACTCGTATAAACAAGATGTTGAGTTGTGCAGGAGCCGAT	7639	9998.76	202	7209						Eukaryota
S1.7.ribosomal_protein_L16_L10E_rplP	Sample2	AGAGTTCATCCGTTCCACGTGACTCGTATAAACAAGATGTTGAGTTGTGCAGGAAGATCG	1	1.31		AGAGTTCATCCGTTCCACGTGACTCGTATAAACAAGATGTTGAGTTGTGCAGGAGCCGAT	7639	9998.76	202	7209
S1.7.ribosomal_protein_L16_L10E_rplP	Sample1	AGAGTTCATCCGTTCCACGTGACTCGTATAAACAAGATGTTGAGTTGTGCAGGAGCCGAT	4544	7586.42	Root; d__Eukaryota	AGAGTTCATCCGTTCCACGTGACTCGTATAAACAAGATGTTGAGTTGTGCAGGAGCCGAT	5004	6549.78	289	4544						Eukaryota
S1.7.ribosomal_protein_L16_L10E_rplP	Sample1	AGAGTTCATCCGTTCCACGTGACTCGTATAAACAAGATGTTGAGTTGTGCAGGAGCCGAG	5	8.44	Root; d__Eukaryota	AGAGTTCATCCGTTCCACGTGACTCGTATAAACAAGATGTTGAGTTGTGCAGGAGCCGAT	5004	6549.78	289	4544						Eukaryota
S1.7.ribosomal_protein_L16_L10E_rplP	Sample1	AGAGTTCATCCGTTCCACGTGACTCGTATAAACAAGATGTTGAGTTGTGCAGGAGCCGAA	6	9.95	Root; d__Eukaryota; Metazoa	AGAGTTCATCCGTTCCACGTGACTCGTATAAACAAGATGTTGAGTTGTGCAGGAGCCGAT	5004	6549.78	289	4544						Eukaryota
S1.7.ribosomal_protein_L16_L10E_rplP	Sample1	AGAGTTCATCCGTTCCACGTGACGCGTATAAACAAGATGTTGAGTTGTGCAGGAGCCGAT	10	17.02	Root; d__Eukaryota; Metazoa	AGAGTTCATCCGTTCCACGTGACTCGTATAAACAAGATGTTGAGTTGTGCAGGAGCCGAT	5004	6549.78	289	4544						Eukaryota
S1.7.ribosomal_protein_L16_L10E_rplP	Sample1	AGAGTTCATCCGTTCCACGTGCCTCGTATAAACAAGATGTTGAGTTGTGCAGGAGCCGAT	9	15.03	Root; d__Eukaryota	AGAGTTCATCCGTTCCACGTGACTCGTATAAACAAGATGTTGAGTTGTGCAGGAGCCGAT	5004	6549.78	289	4544						Eukaryota
S1.7.ribosomal_protein_L16_L10E_rplP	Sample1	AGAGTTCATCCGTTCCACGTGACTCGTATAAACAAGCTGTTGAGTTGTGCAGGAGCCGAT	8	13.44	Root; d__Eukaryota	AGAGTTCATCCGTTCCACGTGACTCGTATAAACAAGATGTTGAGTTGTGCAGGAGCCGAT	5004	6549.78	289	4544						Eukaryota
S1.7.ribosomal_protein_L16_L10E_rplP	Sample1	AGAGTCCATCCGTTCCACGTGACTCGTATAAACAAGATGTTGAGTTGTGCAGGAGCCGAT	6	9.89	Root; d__Eukaryota; Metazoa	AGAGTTCATCCGTTCCACGTGACTCGTATAAACAAGATGTTGAGTTGTGCAGGAGCCGAT	5004	6549.78	289	4544						Eukaryota
S1.7.ribosomal_protein_L16_L10E_rplP	Sample1	AGAGTTCATCCGTGCCACGTGACTCGTATAAACAAGATGTTGAGTTGTGCAGGAGCCGAT	6	10.11	Root; d__Eukaryota	AGAGTTCATCCGTTCCACGTGACTCGTATAAACAAGATGTTGAGTTGTGCAGGAGCCGAT	5004	6549.78	289	4544						Eukaryota
S1.7.ribosomal_protein_L16_L10E_rplP	Sample1	AGAGTTCAGCCGTTCCACGTGACTCGTATAAACAAGATGTTGAGTTGTGCAGGAGCCGAT	6	9.9	Root; d__Eukaryota; Metazoa	AGAGTTCATCCGTTCCACGTGACTCGTATAAACAAGATGTTGAGTTGTGCAGGAGCCGAT	5004	6549.78	289	4544						Eukaryota
S1.7.ribosomal_protein_L16_L10E_rplP	Sample1	AGAGTTCATCCGTTCCACGGGACTCGTATAAACAAGATGTTGAGTTGTGCAGGAGCCGAT	6	10.05	Root; d__Eukaryota	AGAGTTCATCCGTTCCACGTGACTCGTATAAACAAGATGTTGAGTTGTGCAGGAGCCGAT	5004	6549.78	289	4544						Eukaryota
S1.7.ribosomal_protein_L16_L10E_rplP	Sample1	AGAGTTCATCCGTTCCACGTGACTCGTATAAACAAGATGTTGAGTTGTGCAGGAGCCGCT	6	9.9	Root; d__Eukaryota; Metazoa	AGAGTTCATCCGTTCCACGTGACTCGTATAAACAAGATGTTGAGTTGTGCAGGAGCCGAT	5004	6549.78	289	4544						Eukaryota
S1.7.ribosomal_protein_L16_L10E_rplP	Sample1	AGAGTTCATCCGTTCCACGTGACTCGTATAAACCAGATGTTGAGTTGTGCAGGAGCCGAT	5	8.24	Root; d__Eukaryota; Metazoa	AGAGTTCATCCGTTCCACGTGACTCGTATAAACAAGATGTTGAGTTGTGCAGGAGCCGAT	5004	6549.78	289	4544						Eukaryota
S1.7.ribosomal_protein_L16_L10E_rplP	Sample1	AGAGTTCATCCGTTCCACGTGACTCGTATAAACACGATGTTGAGTTGTGCAGGAGCCGAT	5	8.71	Root; d__Eukaryota	AGAGTTCATCCGTTCCACGTGACTCGTATAAACAAGATGTTGAGTTGTGCAGGAGCCGAT	5004	6549.78	289	4544						Eukaryota
S1.7.ribosomal_protein_L16_L10E_rplP	Sample1	AGAGTTCATCCGTTCCGCGTGACTCGTATAAACAAGATGTTGAGTTGTGCAGGAGCCGAT	5	8.25	Root; d__Eukaryota; Metazoa	AGAGTTCATCCGTTCCACGTGACTCGTATAAACAAGATGTTGAGTTGTGCAGGAGCCGAT	5004	6549.78	289	4544						Eukaryota
S1.7.ribosomal_protein_L16_L10E_rplP	Sample1	AGAGTTCATCCGTTCCACGTGACTCGTATAATCAAGATGTTGAGTTGTGCAGGAGCCGAT	5	8.24	Root; d__Eukaryota; Metazoa	AGAGTTCATCCGTTCCACGTGACTCGTATAAACAAGATGTTGAGTTGTGCAGGAGCCGAT	5004	6549.78	289	4544						Eukaryota
S1.7.ribosomal_protein_L16_L10E_rplP	Sample1	AGAGTTCATCCGTTCCACGTGACTCGTATAAACAAGATGTTGAGTTGTGCAGGAGCCGGT	5	8.57	Root; d__Eukaryota; Metazoa	AGAGTTCATCCGTTCCACGTGACTCGTATAAACAAGATGTTGAGTTGTGCAGGAGCCGAT	5004	6549.78	289	4544						Eukaryota
S1.7.ribosomal_protein_L16_L10E_rplP	Sample1	AGAGTGCATCCGTTCCACGTGACTCGTATAAACAAGATGTTGAGTTGTGCAGGAGCCGAT	3	5.43	Root; d__Eukaryota	AGAGTTCATCCGTTCCACGTGACTCGTATAAACAAGATGTTGAGTTGTGCAGGAGCCGAT	5004	6549.78	289	4544						Eukaryota
S1.7.ribosomal_protein_L16_L10E_rplP	Sample1	AGAGTTCATCCGTTCCACGTGACTCGTATAAACAAGATGCTGAGTTGTGCAGGAGCCGAT	1	1.65	Root; d__Eukaryota	AGAGTTCATCCGTTCCACGTGACTCGTATAAACAAGATGTTGAGTTGTGCAGGAGCCGAT	5004	6549.78	289	4544						Eukaryota
S1.7.ribosomal_protein_L16_L10E_rplP	Sample1	AGAGTTCATCCGTTCCACGTGACTCGTATAAACAAGACGTTGAGTTGTGCAGGAGCCGAT	4	6.75	Root; d__Eukaryota; Metazoa	AGAGTTCATCCGTTCCACGTGACTCGTATAAACAAGATGTTGAGTTGTGCAGGAGCCGAT	5004	6549.78	289	4544						Eukaryota
S1.7.ribosomal_protein_L16_L10E_rplP	Sample1	AGAGTTCATCCGTTCCACGTGACTCGTATAAACAAGATGTTGAGTTGTGCGGGAGCCGAT	4	6.59	Root; d__Eukaryota	AGAGTTCATCCGTTCCACGTGACTCGTATAAACAAGATGTTGAGTTGTGCAGGAGCCGAT	5004	6549.78	289	4544						Eukaryota
S1.7.ribosomal_protein_L16_L10E_rplP	Sample1	AGAGTTCATCCGTTCCACGTGACTCGTATAAACAAGATGTTGAGTTGTGTAGGAGCCGAT	4	6.62	Root; d__Eukaryota	AGAGTTCATCCGTTCCACGTGACTCGTATAAACAAGATGTTGAGTTGTGCAGGAGCCGAT	5004	6549.78	289	4544						Eukaryota
S1.7.ribosomal_protein_L16_L10E_rplP	Sample1	AGAGTTCATCCGTTCCACGTGACTCGTATAACCAAGATGTTGAGTTGTGCAGGAGCCGAT	4	6.59	Root; d__Eukaryota	AGAGTTCATCCGTTCCACGTGACTCGTATAAACAAGATGTTGAGTTGTGCAGGAGCCGAT	5004	6549.78	289	4544						Eukaryota
S1.7.ribosomal_protein_L16_L10E_rplP	Sample1	AGAGTTCATCCGTTCCACGTGACTCGTATAAACAAGATGTTGAGTGGTGCAGGAGCCGAT	4	6.8	Root; d__Eukaryota	AGAGTTCATCCGTTCCACGTGACTCGTATAAACAAGATGTTGAGTTGTGCAGGAGCCGAT	5004	6549.78	289	4544						Eukaryota
S1.7.ribosomal_protein_L16_L10E_rplP	Sample1	AGAGGTCATCCGTTCCACGTGACTCGTATAAACAAGATGTTGAGTTGTGCAGGAGCCGAT	4	6.73	Root; d__Eukaryota; Metazoa	AGAGTTCATCCGTTCCACGTGACTCGTATAAACAAGATGTTGAGTTGTGCAGGAGCCGAT	5004	6549.78	289	4544						Eukaryota
S1.7.ribosomal_protein_L16_L10E_rplP	Sample1	AGAGTTCATCCGTTCCACGTGACTCGTATACACAAGATGTTGAGTTGTGCAGGAGCCGAT	4	6.59	Root; d__Eukaryota; Metazoa	AGAGTTCATCCGTTCCACGTGACTCGTATAAACAAGATGTTGAGTTGTGCAGGAGCCGAT	5004	6549.78	289	4544						Eukaryota
S1.7.ribosomal_protein_L16_L10E_rplP	Sample1	AGAGTTCATCCGTTCCACGTGACTCGTATAAACAAGATGTTTAGTTGTGCAGGAGCCGAT	4	6.62	Root; d__Eukaryota; Metazoa	AGAGTTCATCCGTTCCACGTGACTCGTATAAACAAGATGTTGAGTTGTGCAGGAGCCGAT	5004	6549.78	289	4544						Eukaryota
S1.7.ribosomal_protein_L16_L10E_rplP	Sample1	AGAGTTCATCCGTTCCACGTGACTCGTATATACAAGATGTTGAGTTGTGCAGGAGCCGAT	4	6.59	Root; d__Eukaryota; Metazoa	AGAGTTCATCCGTTCCACGTGACTCGTATAAACAAGATGTTGAGTTGTGCAGGAGCCGAT	5004	6549.78	289	4544						Eukaryota
S1.7.ribosomal_protein_L16_L10E_rplP	Sample1	AGAGCTCATCCGTTCCACGTGACTCGTATAAACAAGATGTTGAGTTGTGCAGGAGCCGAT	1	1.65	Root; d__Eukaryota; Metazoa	AGAGTTCATCCGTTCCACGTGACTCGTATAAACAAGATGTTGAGTTGTGCAGGAGCCGAT	5004	6549.78	289	4544						Eukaryota
S1.7.ribosomal_protein_L16_L10E_rplP	Sample1	AGATTTCATCCGTTCCACGTGACTCGTATAAACAAGATGTTGAGTTGTGCAGGAGCCGAT	2	3.3	Root; d__Eukaryota	AGAGTTCATCCGTTCCACGTGACTCGTATAAACAAGATGTTGAGTTGTGCAGGAGCCGAT	5004	6549.78	289	4544						Eukaryota
S1.7.ribosomal_protein_L16_L10E_rplP	Sample1	ATAGTTCATCCGTTCCACGTGACTCGTATAAACAAGATGTTGAGTTGTGCAGGAGCCGAT	2	3.44	Root; d__Eukaryota; Metazoa	AGAGTTCATCCGTTCCACGTGACTCGTATAAACAAGATGTTGAGTTGTGCAGGAGCCGAT	5004	6549.78	289	4544						Eukaryota
S1.7.ribosomal_protein_L16_L10E_rplP	Sample1	AGAGTTCATCCGTTCCCCGTGACTCGTATAAACAAGATGTTGAGTTGTGCAGGAGCCGAT	3	5.14	Root; d__Eukaryota	AGAGTTCATCCGTTCCACGTGACTCGTATAAACAAGATGTTGAGTTGTGCAGGAGCCGAT	5004	6549.78	289	4544						Eukaryota
S1.7.ribosomal_protein_L16_L10E_rplP	Sample1	AGAGTTCATCCGTTCCACGTGATTCGTATAAACAAGATGTTGAGTTGTGCAGGAGCCGAT	3	5.08	Root; d__Eukaryota	AGAGTTCATCCGTTCCACGTGACTCGTATAAACAAGATGTTGAGTTGTGCAGGAGCCGAT	5004	6549.78	289	4544						Eukaryota
S1.7.ribosomal_protein_L16_L10E_rplP	Sample1	AGAGTTCATCCGTTCCACGTGACTCGTATAAACAAGATGTTGAGTTGGGCAGGAGCCGAT	3	4.95	Root; d__Eukaryota	AGAGTTCATCCGTTCCACGTGACTCGTATAAACAAGATGTTGAGTTGTGCAGGAGCCGAT	5004	6549.78	289	4544						Eukaryota
S1.7.ribosomal_protein_L16_L10E_rplP	Sample1	AGAGTTCATCCGTTCCACGTGACTCGTATAAACAAGATGTTGAGTTGTGCACGAGCCGAT	3	4.95	Root; d__Eukaryota	AGAGTTCATCCGTTCCACGTGACTCGTATAAACAAGATGTTGAGTTGTGCAGGAGCCGAT	5004	6549.78	289	4544						Eukaryota
S1.7.ribosomal_protein_L16_L10E_rplP	Sample1	CGAGTTCATCCGTTCCACGTGACTCGTATAAACAAGATGTTGAGTTGTGCAGGAGCCGAT	3	5.14	Root; d__Eukaryota	AGAGTTCATCCGTTCCACGTGACTCGTATAAACAAGATGTTGAGTTGTGCAGGAGCCGAT	5004	6549.78	289	4544						Eukaryota
S1.7.ribosomal_protein_L16_L10E_rplP	Sample1	AGAGTTCATCCGTTCCACGTGACTCGTATAAACAAGATGTTGAGTTGTGGAGGAGCCGAT	3	4.95	Root; d__Eukaryota	AGAGTTCATCCGTTCCACGTGACTCGTATAAACAAGATGTTGAGTTGTGCAGGAGCCGAT	5004	6549.78	289	4544						Eukaryota
S1.7.ribosomal_protein_L16_L10E_rplP	Sample1	AGAGTTCATCCGTTCCACGTGACTCGTATAAACAAGATGTTCAGTTGTGCAGGAGCCGAT	3	4.95	Root; d__Eukaryota	AGAGTTCATCCGTTCCACGTGACTCGTATAAACAAGATGTTGAGTTGTGCAGGAGCCGAT	5004	6549.78	289	4544						Eukaryota
S1.7.ribosomal_protein_L16_L10E_rplP	Sample1	AGAGTTCATCCGTTCAACGTGACTCGTATAAACAAGATGTTGAGTTGTGCAGGAGCCGAT	3	4.95	Root; d__Eukaryota; Metazoa	AGAGTTCATCCGTTCCACGTGACTCGTATAAACAAGATGTTGAGTTGTGCAGGAGCCGAT	5004	6549.78	289	4544						Eukaryota
S1.7.ribosomal_protein_L16_L10E_rplP	Sample1	AGAGTTCATCCGTTCCACGTGACTCGTATAAGCAAGATGTTGAGTTGTGCAGGAGCCGAT	3	4.95	Root; d__Eukaryota	AGAGTTCATCCGTTCCACGTGACTCGTATAAACAAGATGTTGAGTTGTGCAGGAGCCGAT	5004	6549.78	289	4544						Eukaryota
S1.7.ribosomal_protein_L16_L10E_rplP	Sample1	AGAGTTCATCCGTTCCACGTGACTCGCATAAACAAGATGTTGAGTTGTGCAGGAGCCGAT	3	4.95	Root; d__Eukaryota; Metazoa	AGAGTTCATCCGTTCCACGTGACTCGTATAAACAAGATGTTGAGTTGTGCAGGAGCCGAT	5004	6549.78	289	4544						Eukaryota
S1.7.ribosomal_protein_L16_L10E_rplP	Sample1	AGAGTTCATCCGTTCCACGTGACCCGTATAAACAAGATGTTGAGTTGTGCAGGAGCCGAT	3	4.95	Root; d__Eukaryota; Metazoa	AGAGTTCATCCGTTCCACGTGACTCGTATAAACAAGATGTTGAGTTGTGCAGGAGCCGAT	5004	6549.78	289	4544						Eukaryota
S1.7.ribosomal_protein_L16_L10E_rplP	Sample1	AGAGTTCATCCGTTCCACGTGACTCGTATAAACAGGATGTTGAGTTGTGCAGGAGCCGAT	3	5.19	Root; d__Eukaryota	AGAGTTCATCCGTTCCACGTGACTCGTATAAACAAGATGTTGAGTTGTGCAGGAGCCGAT	5004	6549.78	289	4544						Eukaryota
S1.7.ribosomal_protein_L16_L10E_rplP	Sample1	AGAGTTCATCCGTTCCACGTGACTCGTATAAACAAGATGTTGAGTTGTGCAGGAGCCGAC	3	4.95	Root; d__Eukaryota; Metazoa	AGAGTTCATCCGTTCCACGTGACTCGTATAAACAAGATGTTGAGTTGTGCAGGAGCCGAT	5004	6549.78	289	4544						Eukaryota
S1.7.ribosomal_protein_L16_L10E_rplP	Sample1	AGAGTTCATCCGTCCCACGTGACTCGTATAAACAAGATGTTGAGTTGTGCAGGAGCCGAT	3	5.15	Root; d__Eukaryota	AGAGTTCATCCGTTCCACGTGACTCGTATAAACAAGATGTTGAGTTGTGCAGGAGCCGAT	5004	6549.78	289	4544						Eukaryota
S1.7.ribosomal_protein_L16_L10E_rplP	Sample1	AGAGTTCATCCGTTCCACGTGACTCGTATAAACAAGATGTTGCGTTGTGCAGGAGCCGAT	1	1.65	Root; d__Eukaryota	AGAGTTCATCCGTTCCACGTGACTCGTATAAACAAGATGTTGAGTTGTGCAGGAGCCGAT	5004	6549.78	289	4544						Eukaryota
S1.7.ribosomal_protein_L16_L10E_rplP	Sample1	AGAGTTCATCCGTTCCACGTGACTCGTATAAACAAGATGTGGAGTTGTGCAGGAGCCGAT	1	1.65	Root; d__Eukaryota	AGAGTTCATCCGTTCCACGTGACTCGTATAAACAAGATGTTGAGTTGTGCAGGAGCCGAT	5004	6549.78	289	4544						Eukaryota
S1.7.ribosomal_protein_L16_L10E_rplP	Sample1	AGAGTTCATCCGTTCCACGTGACTCGGATAAACAAGATGTTGAGTTGTGCAGGAGCCGAT	1	1.65	Root; d__Eukaryota	AGAGTTCATCCGTTCCACGTGACTCGTATAAACAAGATGTTGAGTTGTGCAGGAGCCGAT	5004	6549.78	289	4544						Eukaryota
S1.7.ribosomal_protein_L16_L10E_rplP	Sample1	AGAGTTCATCCGTTCCACGTGACTCGTATAAACAAGATGTTGAGTTGTGCAGGAGCAGAT	2	3.3	Root; d__Eukaryota	AGAGTTCATCCGTTCCACGTGACTCGTATAAACAAGATGTTGAGTTGTGCAGGAGCCGAT	5004	6549.78	289	4544						Eukaryota
S1.7.ribosomal_protein_L16_L10E_rplP	Sample1	AGAGTTCATCCGTTCCACGTGACTCGTATAAACAAGATGTTAAGTTGTGCAGGAGCCGAT	2	3.3	Root; d__Eukaryota; Metazoa	AGAGTTCATCCGTTCCACGTGACTCGTATAAACAAGATGTTGAGTTGTGCAGGAGCCGAT	5004	6549.78	289	4544						Eukaryota
S1.7.ribosomal_protein_L16_L10E_rplP	Sample1	AGAGTTCATCCGTTCCACGTGACTCGTATAAACAAGATGTTGAGTTGTGCAGGAGACGAT	2	3.33	Root; d__Eukaryota	AGAGTTCATCCGTTCCACGTGACTCGTATAAACAAGATGTTGAGTTGTGCAGGAGCCGAT	5004	6549.78	289	4544						Eukaryota
S1.7.ribosomal_protein_L16_L10E_rplP	Sample1	AGAGTTCATCCGTTCCACGTGACTCGTATAAACAAGATGATGAGTTGTGCAGGAGCCGAT	2	3.3	Root; d__Eukaryota	AGAGTTCATCCGTTCCACGTGACTCGTATAAACAAGATGTTGAGTTGTGCAGGAGCCGAT	5004	6549.78	289	4544						Eukaryota
S1.7.ribosomal_protein_L16_L10E_rplP	Sample1	AGAGTTCATCCGTTCCACGTTACTCGTATAAACAAGATGTTGAGTTGTGCAGGAGCCGAT	2	3.49	Root; d__Eukaryota; Metazoa	AGAGTTCATCCGTTCCACGTGACTCGTATAAACAAGATGTTGAGTTGTGCAGGAGCCGAT	5004	6549.78	289	4544						Eukaryota
S1.7.ribosomal_protein_L16_L10E_rplP	Sample1	AGAGTTCATCCGTTCCACGTGACTCGTATAAACAAGATGTTGAGTTGTGCAGGCGCCGAT	2	3.3	Root; d__Eukaryota; Metazoa	AGAGTTCATCCGTTCCACGTGACTCGTATAAACAAGATGTTGAGTTGTGCAGGAGCCGAT	5004	6549.78	289	4544						Eukaryota
S1.7.ribosomal_protein_L16_L10E_rplP	Sample1	AGGGTTCATCCGTTCCACGTGACTCGTATAAACAAGATGTTGAGTTGTGCAGGAGCCGAT	2	3.44	Root; d__Eukaryota; Metazoa	AGAGTTCATCCGTTCCACGTGACTCGTATAAACAAGATGTTGAGTTGTGCAGGAGCCGAT	5004	6549.78	289	4544						Eukaryota
S1.7.ribosomal_protein_L16_L10E_rplP	Sample1	AGAGTTCATCCGTTCCACGTGACTCGTATTAACAAGATGTTGAGTTGTGCAGGAGCCGAT	2	3.3	Root; d__Eukaryota	AGAGTTCATCCGTTCCACGTGACTCGTATAAACAAGATGTTGAGTTGTGCAGGAGCCGAT	5004	6549.78	289	4544						Eukaryota
S1.7.ribosomal_protein_L16_L10E_rplP	Sample1	AGAGTTCATCCGTTCTACGTGACTCGTATAAACAAGATGTTGAGTTGTGCAGGAGCCGAT	2	3.3	Root; d__Eukaryota; Metazoa	AGAGTTCATCCGTTCCACGTGACTCGTATAAACAAGATGTTGAGTTGTGCAGGAGCCGAT	5004	6549.78	289	4544						Eukaryota
S1.7.ribosomal_protein_L16_L10E_rplP	Sample1	AGAGTTCATCCGTTCCACGTGACTCGTATAAACAAGATGTTGAGGTGTGCAGGAGCCGAT	2	3.3	Root; d__Eukaryota; Metazoa	AGAGTTCATCCGTTCCACGTGACTCGTATAAACAAGATGTTGAGTTGTGCAGGAGCCGAT	5004	6549.78	289	4544						Eukaryota
S1.7.ribosomal_protein_L16_L10E_rplP	Sample1	AGAGTTCATCCGTTCCACGTGACTCGTATAAACAAGATGTTGAGTTGTGCTGGAGCCGAT	2	3.49	Root; d__Eukaryota	AGAGTTCATCCGTTCCACGTGACTCGTATAAACAAGATGTTGAGTTGTGCAGGAGCCGAT	5004	6549.78	289	4544						Eukaryota
S1.7.ribosomal_protein_L16_L10E_rplP	Sample1	AGAGTTCATCCGTTCCACGTGACTCGTATAGACAAGATGTTGAGTTGTGCAGGAGCCGAT	2	3.3	Root; d__Eukaryota	AGAGTTCATCCGTTCCACGTGACTCGTATAAACAAGATGTTGAGTTGTGCAGGAGCCGAT	5004	6549.78	289	4544						Eukaryota
S1.7.ribosomal_protein_L16_L10E_rplP	Sample1	AGAGTTCATCCGTTCCACGTGACTCATATAAACAAGATGTTGAGTTGTGCAGGAGCCGAT	2	3.3		AGAGTTCATCCGTTCCACGTGACTCGTATAAACAAGATGTTGAGTTGTGCAGGAGCCGAT	5004	6549.78	289	4544
S1.7.ribosomal_protein_L16_L10E_rplP	Sample1	AGAGTTCATCCGTTCCACGTGACTCGTCTAAACAAGATGTTGAGTTGTGCAGGAGCCGAT	2	3.3	Root; d__Eukaryota	AGAGTTCATCCGTTCCACGTGACTCGTATAAACAAGATGTTGAGTTGTGCAGGAGCCGAT	5004	6549.78	289	4544						Eukaryota
S1.7.ribosomal_protein_L16_L10E_rplP	Sample1	AGAGTTCATCCGTTCCACGTGACTCGTATAAACAAGATGTTGAGTTGTGCAGGGGCCGAT	2	3.3	Root; d__Eukaryota	AGAGTTCATCCGTTCCACGTGACTCGTATAAACAAGATGTTGAGTTGTGCAGGAGCCGAT	5004	6549.78	289	4544						Eukaryota
S1.7.ribosomal_protein_L16_L10E_rplP	Sample1	AGAGTTCATCCGTTCCACGTGACTCGTATAAACAAGATGTTGAGTTGTCCAGGAGCCGAT	2	3.3	Root; d__Eukaryota; Metazoa	AGAGTTCATCCGTTCCACGTGACTCGTATAAACAAGATGTTGAGTTGTGCAGGAGCCGAT	5004	6549.78	289	4544						Eukaryota
S1.7.ribosomal_protein_L16_L10E_rplP	Sample1	AGAGTTCATCCGTTCCACGTGACTCGTATAAACAAGATGTTGAGTTGTGCAGAAGCCGAT	2	3.3	Root; d__Eukaryota	AGAGTTCATCCGTTCCACGTGACTCGTATAAACAAGATGTTGAGTTGTGCAGGAGCCGAT	5004	6549.78	289	4544						Eukaryota
S1.7.ribosomal_protein_L16_L10E_rplP	Sample1	AGAGTTCATCCGTTCCACGTGACTCGTATAAACAAGATGTTGGGTTGTGCAGGAGCCGAT	2	3.3	Root; d__Eukaryota; Metazoa	AGAGTTCATCCGTTCCACGTGACTCGTATAAACAAGATGTTGAGTTGTGCAGGAGCCGAT	5004	6549.78	289	4544						Eukaryota
S1.7.ribosomal_protein_L16_L10E_rplP	Sample1	AGAGTTCATCCGTTCCACGTGACTTGTATAAACAAGATGTTGAGTTGTGCAGGAGCCGAT	2	3.3	Root; d__Eukaryota	AGAGTTCATCCGTTCCACGTGACTCGTATAAACAAGATGTTGAGTTGTGCAGGAGCCGAT	5004	6549.78	289	4544						Eukaryota
S1.7.ribosomal_protein_L16_L10E_rplP	Sample1	AGAGTTCATCCGTTCCACGTGAATCGTATAAACAAGATGTTGAGTTGTGCAGGAGCCGAT	2	3.3	Root; d__Eukaryota	AGAGTTCATCCGTTCCACGTGACTCGTATAAACAAGATGTTGAGTTGTGCAGGAGCCGAT	5004	6549.78	289	4544						Eukaryota
S1.7.ribosomal_protein_L16_L10E_rplP	Sample1	AGAGTTCATCCGTTCCACATGACTCGTATAAACAAGATGTTGAGTTGTGCAGGAGCCGAT	2	3.44	Root; d__Eukaryota	AGAGTTCATCCGTTCCACGTGACTCGTATAAACAAGATGTTGAGTTGTGCAGGAGCCGAT	5004	6549.78	289	4544						Eukaryota
S1.7.ribosomal_protein_L16_L10E_rplP	Sample1	AGAGATCATCCGTTCCACGTGACTCGTATAAACAAGATGTTGAGTTGTGCAGGAGCCGAT	2	3.3	Root; d__Eukaryota; Metazoa	AGAGTTCATCCGTTCCACGTGACTCGTATAAACAAGATGTTGAGTTGTGCAGGAGCCGAT	5004	6549.78	289	4544						Eukaryota
S1.7.ribosomal_protein_L16_L10E_rplP	Sample1	AGAGTTCCTCCGTTCCACGTGACTCGTATAAACAAGATGTTGAGTTGTGCAGGAGCCGAT	2	3.33	Root; d__Eukaryota; Metazoa	AGAGTTCATCCGTTCCACGTGACTCGTATAAACAAGATGTTGAGTTGTGCAGGAGCCGAT	5004	6549.78	289	4544						Eukaryota
S1.7.ribosomal_protein_L16_L10E_rplP	Sample1	GGAGTTCATCCGTTCCACGTGACTCGTATAAACAAGATGTTGAGTTGTGCAGGAGCCGAT	2	3.44	Root; d__Eukaryota; Metazoa	AGAGTTCATCCGTTCCACGTGACTCGTATAAACAAGATGTTGAGTTGTGCAGGAGCCGAT	5004	6549.78	289	4544						Eukaryota
S1.7.ribosomal_protein_L16_L10E_rplP	Sample1	AGAGTTCATCCGTTCCACGTGACTCGTATAAACAAGATGTTGAGTTGTGCAAGAGCCGAT	2	3.3	Root; d__Eukaryota; Metazoa	AGAGTTCATCCGTTCCACGTGACTCGTATAAACAAGATGTTGAGTTGTGCAGGAGCCGAT	5004	6549.78	289	4544						Eukaryota
S1.7.ribosomal_protein_L16_L10E_rplP	Sample1	AGAGTTCATCCGTTCCACGTGACTCGTATAAACAAGATGTTGAGTTGTGCAGGAGCGGAT	2	3.3	Root; d__Eukaryota; Metazoa	AGAGTTCATCCGTTCCACGTGACTCGTATAAACAAGATGTTGAGTTGTGCAGGAGCCGAT	5004	6549.78	289	4544						Eukaryota
S1.7.ribosomal_protein_L16_L10E_rplP	Sample1	AGAGTTCATCCGTTCCACGTGGCTCGTATAAACAAGATGTTGAGTTGTGCAGGAGCCGAT	2	3.3	Root; d__Eukaryota	AGAGTTCATCCGTTCCACGTGACTCGTATAAACAAGATGTTGAGTTGTGCAGGAGCCGAT	5004	6549.78	289	4544						Eukaryota
S1.7.ribosomal_protein_L16_L10E_rplP	Sample1	AGCGTTCATCCGTTCCACGTGACTCGTATAAACAAGATGTTGAGTTGTGCAGGAGCCGAT	2	3.3		AGAGTTCATCCGTTCCACGTGACTCGTATAAACAAGATGTTGAGTTGTGCAGGAGCCGAT	5004	6549.78	289	4544
S1.7.ribosomal_protein_L16_L10E_rplP	Sample1	AGAGTTCATCCGTTCCACGTGACTCGTATAAACAAGATGTTGAGTCGTGCAGGAGCCGAT	2	3.3	Root; d__Eukaryota	AGAGTTCATCCGTTCCACGTGACTCGTATAAACAAGATGTTGAGTTGTGCAGGAGCCGAT	5004	6549.78	289	4544						Eukaryota
S1.7.ribosomal_protein_L16_L10E_rplP	Sample1	AGAGTTCTTCCGTTCCACGTGACTCGTATAAACAAGATGTTGAGTTGTGCAGGAGCCGAT	2	3.44	Root; d__Eukaryota	AGAGTTCATCCGTTCCACGTGACTCGTATAAACAAGATGTTGAGTTGTGCAGGAGCCGAT	5004	6549.78	289	4544						Eukaryota
S1.7.ribosomal_protein_L16_L10E_rplP	Sample1	AGAGTTCATCCGTTCCACGTGACTCGTATAAACAAGATGTTGAGTTGTGCCGGAGCCGAT	2	3.3	Root; d__Eukaryota; Metazoa	AGAGTTCATCCGTTCCACGTGACTCGTATAAACAAGATGTTGAGTTGTGCAGGAGCCGAT	5004	6549.78	289	4544						Eukaryota
S1.7.ribosomal_protein_L16_L10E_rplP	Sample1	AGAGTTCATCCGTTCCTCGTGACTCGTATAAACAAGATGTTGAGTTGTGCAGGAGCCGAT	2	3.3		AGAGTTCATCCGTTCCACGTGACTCGTATAAACAAGATGTTGAGTTGTGCAGGAGCCGAT	5004	6549.78	289	4544
S1.7.ribosomal_protein_L16_L10E_rplP	Sample1	AGAGTTCATACGTTCCACGTGACTCGTATAAACAAGATGTTGAGTTGTGCAGGAGCCGAT	2	3.3	Root; d__Eukaryota	AGAGTTCATCCGTTCCACGTGACTCGTATAAACAAGATGTTGAGTTGTGCAGGAGCCGAT	5004	6549.78	289	4544						Eukaryota
S1.7.ribosomal_protein_L16_L10E_rplP	Sample1	AAAGTTCATCCGTTCCACGTGACTCGTATAAACAAGATGTTGAGTTGTGCAGGAGCCGAT	2	3.46	Root; d__Eukaryota	AGAGTTCATCCGTTCCACGTGACTCGTATAAACAAGATGTTGAGTTGTGCAGGAGCCGAT	5004	6549.78	289	4544						Eukaryota
S1.7.ribosomal_protein_L16_L10E_rplP	Sample1	AGAGTTCATCCGTTCCACGTGTCTCGTATAAACAAGATGTTGAGTTGTGCAGGAGCCGAT	2	3.33	Root; d__Eukaryota	AGAGTTCATCCGTTCCACGTGACTCGTATAAACAAGATGTTGAGTTGTGCAGGAGCCGAT	5004	6549.78	289	4544						Eukaryota
S1.7.ribosomal_protein_L16_L10E_rplP	Sample1	AGAGTTCATCCGTTCCACGTGACTCGTATAAACGAGATGTTGAGTTGTGCAGGAGCCGAT	1	1.65	Root; d__Eukaryota	AGAGTTCATCCGTTCCACGTGACTCGTATAAACAAGATGTTGAGTTGTGCAGGAGCCGAT	5004	6549.78	289	4544						Eukaryota
S1.7.ribosomal_protein_L16_L10E_rplP	Sample1	AGAGTTCATCCGTTCCACGCGACTCGTATAAACAAGATGTTGAGTTGTGCAGGAGCCGAT	1	1.79		AGAGTTCATCCGTTCCACGTGACTCGTATAAACAAGATGTTGAGTTGTGCAGGAGCCGAT	5004	6549.78	289	4544
S1.7.ribosomal_protein_L16_L10E_rplP	Sample1	AGAGTTCATCCGCTCCACGTGACTCGTATAAACAAGATGTTGAGTTGTGCAGGAGCCGAT	1	1.65	Root; d__Eukaryota; Metazoa	AGAGTTCATCCGTTCCACGTGACTCGTATAAACAAGATGTTGAGTTGTGCAGGAGCCGAT	5004	6549.78	289	4544						Eukaryota
S1.7.ribosomal_protein_L16_L10E_rplP	Sample1	AGAGTTCATCCGTTCCACGTGACTCGTATAAACAAGATGGTGAGTTGTGCAGGAGCCGAT	1	1.66	Root; d__Eukaryota	AGAGTTCATCCGTTCCACGTGACTCGTATAAACAAGATGTTGAGTTGTGCAGGAGCCGAT	5004	6549.78	289	4544						Eukaryota
S1.7.ribosomal_protein_L16_L10E_rplP	Sample1	AGTGTTCATCCGTTCCACGTGACTCGTATAAACAAGATGTTGAGTTGTGCAGGAGCCGAT	1	1.65	Root; d__Eukaryota	AGAGTTCATCCGTTCCACGTGACTCGTATAAACAAGATGTTGAGTTGTGCAGGAGCCGAT	5004	6549.78	289	4544						Eukaryota
S1.7.ribosomal_protein_L16_L10E_rplP	Sample1	AGAGTTCATCCGTTCCACGTGACTCGTATAAACAATATGTTGAGTTGTGCAGGAGCCGAT	1	1.79	Root; d__Eukaryota	AGAGTTCATCCGTTCCACGTGACTCGTATAAACAAGATGTTGAGTTGTGCAGGAGCCGAT	5004	6549.78	289	4544						Eukaryota
S1.7.ribosomal_protein_L16_L10E_rplP	Sample1	AGAGTTCATCCGTTCCACGTGACTCGTATAAACAAGAGGTTGAGTTGTGCAGGAGCCGAT	1	1.65	Root; d__Eukaryota	AGAGTTCATCCGTTCCACGTGACTCGTATAAACAAGATGTTGAGTTGTGCAGGAGCCGAT	5004	6549.78	289	4544						Eukaryota
S1.7.ribosomal_protein_L16_L10E_rplP	Sample1	AGAGTTCATCCTTTCCACGTGACTCGTATAAACAAGATGTTGAGTTGTGCAGGAGCCGAT	1	1.65	Root; d__Eukaryota	AGAGTTCATCCGTTCCACGTGACTCGTATAAACAAGATGTTGAGTTGTGCAGGAGCCGAT	5004	6549.78	289	4544						Eukaryota
S1.7.ribosomal_protein_L16_L10E_rplP	Sample1	AGAGTTCATCCGTTCCACGTGATGCGTATAAACAAGATGTTGAGTTGTGCAGGAGCCGAT	1	1.65	Root; d__Eukaryota	AGAGTTCATCCGTTCCACGTGACTCGTATAAACAAGATGTTGAGTTGTGCAGGAGCCGAT	5004	6549.78	289	4544						Eukaryota
S1.7.ribosomal_protein_L16_L10E_rplP	Sample1	AGAGTTCATCCGTTCCACTTGACTCGTATAAACAAGATGTTGAGTTGTGCAGGAGCCGAT	1	1.65	Root; d__Eukaryota	AGAGTTCATCCGTTCCACGTGACTCGTATAAACAAGATGTTGAGTTGTGCAGGAGCCGAT	5004	6549.78	289	4544						Eukaryota
S1.7.ribosomal_protein_L16_L10E_rplP	Sample1	AGAGTTCATCCGTTCCACGTGACTCGTATCAACAGGATGTTGAGTTGTGCAGGAGCCGAT	1	1.65	Root; d__Eukaryota	AGAGTTCATCCGTTCCACGTGACTCGTATAAACAAGATGTTGAGTTGTGCAGGAGCCGAT	5004	6549.78	289	4544						Eukaryota
S1.7.ribosomal_protein_L16_L10E_rplP	Sample1	AGAGTTCATCCGTTCCACGTGGCTCGTATAAACAAGATGTTGAATTGTGCAGGAGCCGAT	1	1.65	Root; d__Eukaryota; Amoebozoa	AGAGTTCATCCGTTCCACGTGACTCGTATAAACAAGATGTTGAGTTGTGCAGGAGCCGAT	5004	6549.78	289	4544						Eukaryota
S1.7.ribosomal_protein_L16_L10E_rplP	Sample1	AGAGTTCATCCGTTCCATGTGACTCGTATAAACAAGATGTTGAGTTGTGCAGGAGCCGAT	1	1.65	Root; d__Eukaryota	AGAGTTCATCCGTTCCACGTGACTCGTATAAACAAGATGTTGAGTTGTGCAGGAGCCGAT	5004	6549.78	289	4544						Eukaryota
S1.7.ribosomal_protein_L16_L10E_rplP	Sample1	AGAGTTCACCCGTACCACGTGACTCGTATAAACAAGATGTTGAGTTGTGCAGGAGCCGAT	1	1.65	Root; d__Eukaryota	AGAGTTCATCCGTTCCACGTGACTCGTATAAACAAGATGTTGAGTTGTGCAGGAGCCGAT	5004	6549.78	289	4544						Eukaryota
S1.7.ribosomal_protein_L16_L10E_rplP	Sample1	AGAGTTCATCCGTTCCGCGTGACTCGTCTAAACAAGATGTTGAGTTGTGCAGGAGCCGAT	1	1.65	Root; d__Eukaryota	AGAGTTCATCCGTTCCACGTGACTCGTATAAACAAGATGTTGAGTTGTGCAGGAGCCGAT	5004	6549.78	289	4544						Eukaryota
S1.7.ribosomal_protein_L16_L10E_rplP	Sample1	AGAGTTCATCCGTTTCACGTGACTCGTATAAACAAGATGTTGGGTTGTGCAGGAGCCGAT	1	1.65	Root; d__Eukaryota; Metazoa	AGAGTTCATCCGTTCCACGTGACTCGTATAAACAAGATGTTGAGTTGTGCAGGAGCCGAT	5004	6549.78	289	4544						Eukaryota
S1.7.ribosomal_protein_L16_L10E_rplP	Sample1	AGAGTTCATCCGTTCCACGTGACTCGTATAAACAAGATGTTGATTTGTGCAGGAGCCGAT	1	1.65	Root; d__Eukaryota	AGAGTTCATCCGTTCCACGTGACTCGTATAAACAAGATGTTGAGTTGTGCAGGAGCCGAT	5004	6549.78	289	4544						Eukaryota
S1.7.ribosomal_protein_L16_L10E_rplP	Sample1	AGAGTTCATCCGTTTCACGTGACTCGTATAAACAAGATGTTGAGTTGTGCAGGAGCCGAT	1	1.65	Root; d__Eukaryota	AGAGTTCATCCGTTCCACGTGACTCGTATAAACAAGATGTTGAGTTGTGCAGGAGCCGAT	5004	6549.78	289	4544						Eukaryota
S1.7.ribosomal_protein_L16_L10E_rplP	Sample1	AGAGTTCACCCGTTCCACGTGACTCGTATAAGCAAGATGTTGAGTTGTGCAGGAGCCGAT	1	1.65	Root; d__Eukaryota	AGAGTTCATCCGTTCCACGTGACTCGTATAAACAAGATGTTGAGTTGTGCAGGAGCCGAT	5004	6549.78	289	4544						Eukaryota
S1.7.ribosomal_protein_L16_L10E_rplP	Sample1	AGAGTTCATCCGTTCCACGTGACTCGTATAAACAAGATGTTGAGTTGTACAGGAGCCGAT	1	1.65	Root; d__Eukaryota	AGAGTTCATCCGTTCCACGTGACTCGTATAAACAAGATGTTGAGTTGTGCAGGAGCCGAT	5004	6549.78	289	4544						Eukaryota
S1.7.ribosomal_protein_L16_L10E_rplP	Sample1	AGAGTTCATCCGTTCCACGTGACTCGTACAAACAAGATGTTGAGTTGTGCAGGAGCCGAT	1	1.65	Root; d__Eukaryota; Metazoa	AGAGTTCATCCGTTCCACGTGACTCGTATAAACAAGATGTTGAGTTGTGCAGGAGCCGAT	5004	6549.78	289	4544						Eukaryota
S1.7.ribosomal_protein_L16_L10E_rplP	Sample1	AGAGTTCATCCGTTCCACGTGACTCGTATAAACAAGATGTTGAGTTGTGCAGGAGGCGAT	1	1.65	Root; d__Eukaryota; Metazoa	AGAGTTCATCCGTTCCACGTGACTCGTATAAACAAGATGTTGAGTTGTGCAGGAGCCGAT	5004	6549.78	289	4544						Eukaryota
S1.7.ribosomal_protein_L16_L10E_rplP	Sample1	AGAGTACATCCGTTCCACGTGACTCGTATAAACAAGATGTTGAGTTGTGCAGGAGCCGAT	1	1.65	Root; d__Eukaryota; Metazoa	AGAGTTCATCCGTTCCACGTGACTCGTATAAACAAGATGTTGAGTTGTGCAGGAGCCGAT	5004	6549.78	289	4544						Eukaryota
S1.7.ribosomal_protein_L16_L10E_rplP	Sample1	AGAGTTCATCCGTTCCACGTGACTCGTATAAACAAGGTGTTGGGTTGTGCAGGAGCCGAT	1	1.65	Root; d__Eukaryota	AGAGTTCATCCGTTCCACGTGACTCGTATAAACAAGATGTTGAGTTGTGCAGGAGCCGAT	5004	6549.78	289	4544						Eukaryota
S1.7.ribosomal_protein_L16_L10E_rplP	Sample1	AGAGTTCATCCGTTCCACGTGACTCGTATAAACAAGATGTTGAGTTCTGCAGGAGCCGAT	1	1.65	Root; d__Eukaryota; Metazoa	AGAGTTCATCCGTTCCACGTGACTCGTATAAACAAGATGTTGAGTTGTGCAGGAGCCGAT	5004	6549.78	289	4544						Eukaryota
S1.7.ribosomal_protein_L16_L10E_rplP	Sample1	AGTTTTCATCCGTTCCACGTGACTCGTATAAACAAGATGTTGAGTTGTGCAGGGGCCGAT	1	1.65	Root; d__Eukaryota; Metazoa	AGAGTTCATCCGTTCCACGTGACTCGTATAAACAAGATGTTGAGTTGTGCAGGAGCCGAT	5004	6549.78	289	4544						Eukaryota
S1.7.ribosomal_protein_L16_L10E_rplP	Sample1	AGAGTTCATCCGTTCCACGTGACTCGTATAAACAAGGTGTGGAGTTGTGCAGGAGCCGAT	1	1.65	Root; d__Eukaryota; Metazoa	AGAGTTCATCCGTTCCACGTGACTCGTATAAACAAGATGTTGAGTTGTGCAGGAGCCGAT	5004	6549.78	289	4544						Eukaryota
S1.7.ribosomal_protein_L16_L10E_rplP	Sample1	AGAGTTCATCCGTTCCACGTGACTCGCATAAACAAGATGTTGAGCTGTGCAGGAGCCGAT	1	1.65	Root; d__Eukaryota; Metazoa	AGAGTTCATCCGTTCCACGTGACTCGTATAAACAAGATGTTGAGTTGTGCAGGAGCCGAT	5004	6549.78	289	4544						Eukaryota
S1.7.ribosomal_protein_L16_L10E_rplP	Sample1	AGAGTTCATCCGTTCCACGTGACTCGTATAAACAAGATGTTGAGTTGTGCAGGAGCCTAT	1	1.65	Root; d__Eukaryota	AGAGTTCATCCGTTCCACGTGACTCGTATAAACAAGATGTTGAGTTGTGCAGGAGCCGAT	5004	6549.78	289	4544						Eukaryota
S1.7.ribosomal_protein_L16_L10E_rplP	Sample1	AGAGTTCATCCGTTCCACGTGACTCGTATAAACAAGATGTTGAGTTGTGCAGGCGCCGCT	1	1.65	Root; d__Eukaryota; Metazoa	AGAGTTCATCCGTTCCACGTGACTCGTATAAACAAGATGTTGAGTTGTGCAGGAGCCGAT	5004	6549.78	289	4544						Eukaryota
S1.7.ribosomal_protein_L16_L10E_rplP	Sample1	AGAGTTCATCCGTTCCACGTGCCTCGCATAAACAAGATGTTGAGTTGTGCAGGAGCCGAT	1	1.65	Root; d__Eukaryota	AGAGTTCATCCGTTCCACGTGACTCGTATAAACAAGATGTTGAGTTGTGCAGGAGCCGAT	5004	6549.78	289	4544						Eukaryota
S1.7.ribosomal_protein_L16_L10E_rplP	Sample1	AGAGTTCATCCGTTCCACGTGACTAGTATAAACAAGATGTTGAGTTGTGCAGGAGCCGAT	1	1.65	Root; d__Eukaryota	AGAGTTCATCCGTTCCACGTGACTCGTATAAACAAGATGTTGAGTTGTGCAGGAGCCGAT	5004	6549.78	289	4544						Eukaryota
S1.7.ribosomal_protein_L16_L10E_rplP	Sample1	AGAGTTCATCCGTTCCACGTGACTCGTATAAACAAGATGTTGAGTAGTGCAGGAGCCGAT	1	1.65	Root; d__Eukaryota; Metazoa	AGAGTTCATCCGTTCCACGTGACTCGTATAAACAAGATGTTGAGTTGTGCAGGAGCCGAT	5004	6549.78	289	4544						Eukaryota
S1.7.ribosomal_protein_L16_L10E_rplP	Sample1	AGAGTTCATCCGTTCCACGTGACTCGTCTAAACACGATGTTGAGTTGTGCAGGAGCCGAT	1	1.65	Root; d__Eukaryota; Metazoa	AGAGTTCATCCGTTCCACGTGACTCGTATAAACAAGATGTTGAGTTGTGCAGGAGCCGAT	5004	6549.78	289	4544						Eukaryota
S1.7.ribosomal_protein_L16_L10E_rplP	Sample1	AGAGTTCATCCGTTCCACGTGACTCGTATAAACAAGATGTTGAGTTGTGCAGGAGCCGTT	1	1.67	Root; d__Eukaryota	AGAGTTCATCCGTTCCACGTGACTCGTATAAACAAGATGTTGAGTTGTGCAGGAGCCGAT	5004	6549.78	289	4544						Eukaryota
S1.7.ribosomal_protein_L16_L10E_rplP	Sample1	AGAGTTCATCCGTTCCACGTGACTCGTATAANCAAGATGTTGAGTNGTGCAGGAGCCGAT	1	1.65	Root; d__Eukaryota	AGAGTTCATCCGTTCCACGTGACTCGTATAAACAAGATGTTGAGTTGTGCAGGAGCCGAT	5004	6549.78	289	4544						Eukaryota
S1.7.ribosomal_protein_L16_L10E_rplP	Sample1	AGAGTTGATCCGTTCCACGTGACTCGTATAAACAAGATGTTGAGTTGTGCAGGAGCCGAT	1	1.65	Root; d__Eukaryota; Metazoa	AGAGTTCATCCGTTCCACGTGACTCGTATAAACAAGATGTTGAGTTGTGCAGGAGCCGAT	5004	6549.78	289	4544						Eukaryota
S1.7.ribosomal_protein_L16_L10E_rplP	Sample1	AGAGTTCGTCCGTTCCACGTGACTCGTATCAGCAAGATGTTGAGTTGTGCAGGAGCCGAT	1	1.65	Root; d__Eukaryota	AGAGTTCATCCGTTCCACGTGACTCGTATAAACAAGATGTTGAGTTGTGCAGGAGCCGAT	5004	6549.78	289	4544						Eukaryota
S1.7.ribosomal_protein_L16_L10E_rplP	Sample1	AGAGTTCATCCGTTCCACGTGACTCGTATAAACAAGATTGTGAGTTGTGCAGGAGCCGAT	1	1.65	Root; d__Eukaryota; Metazoa	AGAGTTCATCCGTTCCACGTGACTCGTATAAACAAGATGTTGAGTTGTGCAGGAGCCGAT	5004	6549.78	289	4544						Eukaryota
S1.7.ribosomal_protein_L16_L10E_rplP	Sample1	CGAGTTCATCCGTTCCACGTGACTCGTATAAACCAGATGTTGAGTTGTGCAGGAGCCGAT	1	1.65	Root; d__Eukaryota	AGAGTTCATCCGTTCCACGTGACTCGTATAAACAAGATGTTGAGTTGTGCAGGAGCCGAT	5004	6549.78	289	4544						Eukaryota
S1.7.ribosomal_protein_L16_L10E_rplP	Sample1	AGAGNTCATCCGTTCCACGTGACTCGTATAAANAAGATGTTGAGTTGTGCAGGAGCCGAT	1	1.66	Root; d__Eukaryota; Metazoa	AGAGTTCATCCGTTCCACGTGACTCGTATAAACAAGATGTTGAGTTGTGCAGGAGCCGAT	5004	6549.78	289	4544						Eukaryota
S1.7.ribosomal_protein_L16_L10E_rplP	Sample1	CGAGTTCATCCGTTCCCCGTGACTCGTATAAACAAGATGTTGAGTTGTGCAGGAGCCGAT	1	1.65	Root; d__Eukaryota	AGAGTTCATCCGTTCCACGTGACTCGTATAAACAAGATGTTGAGTTGTGCAGGAGCCGAT	5004	6549.78	289	4544						Eukaryota
S1.7.ribosomal_protein_L16_L10E_rplP	Sample1	AGAGTTCATCCGTTCCACGTGACTCGTATAAACACGATGTTGAGTTGTGCAGGGGCCGAT	1	1.65	Root; d__Eukaryota; Metazoa	AGAGTTCATCCGTTCCACGTGACTCGTATAAACAAGATGTTGAGTTGTGCAGGAGCCGAT	5004	6549.78	289	4544						Eukaryota
S1.7.ribosomal_protein_L16_L10E_rplP	Sample1	AGAGTTCATCCGTTCCACGTGACTCGTATAAACAAGAAGTTGAGTTGTGCAGAAGCCGAT	1	1.65	Root; d__Eukaryota; Metazoa	AGAGTTCATCCGTTCCACGTGACTCGTATAAACAAGATGTTGAGTTGTGCAGGAGCCGAT	5004	6549.78	289	4544						Eukaryota
S1.7.ribosomal_protein_L16_L10E_rplP	Sample1	AGAGTTCATCCGTTCTACGTGACTCGTATAAACAAGGTGTTGAGTTGTGCAGGAGCCGAT	1	1.65	Root; d__Eukaryota; Metazoa	AGAGTTCATCCGTTCCACGTGACTCGTATAAACAAGATGTTGAGTTGTGCAGGAGCCGAT	5004	6549.78	289	4544						Eukaryota
S1.7.ribosomal_protein_L16_L10E_rplP	Sample1	AGAGTTCATCCGTTCCACTTGACTCGTATAAACAAGATGTTGAGTTGTGCAGGAGCGGAT	1	1.65	Root; d__Eukaryota	AGAGTTCATCCGTTCCACGTGACTCGTATAAACAAGATGTTGAGTTGTGCAGGAGCCGAT	5004	6549.78	289	4544						Eukaryota
S1.7.ribosomal_protein_L16_L10E_rplP	Sample1	AGAGTTCGTCCGTTCCACGTGACTCGTATAAACAAGATGTTGAGTTGTGCAGGAGCCGAT	1	1.65	Root; d__Eukaryota; Metazoa	AGAGTTCATCCGTTCCACGTGACTCGTATAAACAAGATGTTGAGTTGTGCAGGAGCCGAT	5004	6549.78	289	4544						Eukaryota
S1.7.ribosomal_protein_L16_L10E_rplP	Sample1	AGAGTTCATCCGTTCCACGTGACTCGTATAAACAAGATGTTGAGTTGTGCAGGNGCCGAN	1	1.65	Root; d__Eukaryota	AGAGTTCATCCGTTCCACGTGACTCGTATAAACAAGATGTTGAGTTGTGCAGGAGCCGAT	5004	6549.78	289	4544						Eukaryota
S1.7.ribosomal_protein_L16_L10E_rplP	Sample1	AGAGTTCATCCGTTCCACGTGACTCGTATATCCAAGATGTTGAGTTGTGCAGGAGCCCAT	1	1.65	Root; d__Eukaryota; Metazoa	AGAGTTCATCCGTTCCACGTGACTCGTATAAACAAGATGTTGAGTTGTGCAGGAGCCGAT	5004	6549.78	289	4544						Eukaryota
S1.7.ribosomal_protein_L16_L10E_rplP	Sample1	AGAGCTCATCCGTTCCACGTGACTCGTATAAACAAGATGTTGAGTTGTGCAGGAGCAGAT	1	1.65	Root; d__Eukaryota; Metazoa	AGAGTTCATCCGTTCCACGTGACTCGTATAAACAAGATGTTGAGTTGTGCAGGAGCCGAT	5004	6549.78	289	4544						Eukaryota
S1.7.ribosomal_protein_L16_L10E_rplP	Sample1	AGAGTTCATCCGTTCCACGTGACTCGNATAAACAAGATGNTGAGTTGTNCAGNANCNGAT	1	1.65	Root; d__Eukaryota	AGAGTTCATCCGTTCCACGTGACTCGTATAAACAAGATGTTGAGTTGTGCAGGAGCCGAT	5004	6549.78	289	4544						Eukaryota
S1.7.ribosomal_protein_L16_L10E_rplP	Sample1	AGAGTTCATCCGTTCCACGTGACTCGTATAAANAAGATGTTGAGTNGTGCAGGANCNGNT	1	1.65	Root; d__Eukaryota	AGAGTTCATCCGTTCCACGTGACTCGTATAAACAAGATGTTGAGTTGTGCAGGAGCCGAT	5004	6549.78	289	4544						Eukaryota
S1.7.ribosomal_protein_L16_L10E_rplP	Sample1	AGAGTTCATCCGTTCAACGTGACTCGTATAAACAAGGTGTTGAGGTGTGCAGGAGCGGGT	1	1.65	Root; d__Eukaryota; Metazoa	AGAGTTCATCCGTTCCACGTGACTCGTATAAACAAGATGTTGAGTTGTGCAGGAGCCGAT	5004	6549.78	289	4544						Eukaryota
S1.7.ribosomal_protein_L16_L10E_rplP	Sample1	ANANTNCNTNCGTNCCACGTGACTCGTATAAACAAGATGTTGAGTTGTGCAGGAGCCGAT	1	1.66	Root; d__Eukaryota; Metazoa	AGAGTTCATCCGTTCCACGTGACTCGTATAAACAAGATGTTGAGTTGTGCAGGAGCCGAT	5004	6549.78	289	4544						Eukaryota
S1.7.ribosomal_protein_L16_L10E_rplP	Sample1	AGAGTTCATCCGTTCCACGTGACTCGTATAAACAAGATGTTGAGTTGTGAAGGAGCCGAT	1	2.04		AGAGTTCATCCGTTCCACGTGACTCGTATAAACAAGATGTTGAGTTGTGCAGGAGCCGAT	5004	6549.78	289	4544
S1.7.ribosomal_protein_L16_L10E_rplP	Sample1	AGAGTTCATCCGTCCCACGCGACTCGTATACACAAGCTGTTGAGTTGTGCAGGAGCCGAT	1	1.67		AGAGTTCATCCGTTCCACGTGACTCGTATAAACAAGATGTTGAGTTGTGCAGGAGCCGAT	5004	6549.78	289	4544
S1.7.ribosomal_protein_L16_L10E_rplP	Sample1	AGAGTTCATCCGTTCCACGTGACTCGTATAAACAAGATGTTGAGTTGTGCAGGATCCGAT	1	2.04		AGAGTTCATCCGTTCCACGTGACTCGTATAAACAAGATGTTGAGTTGTGCAGGAGCCGAT	5004	6549.78	289	4544
S1.7.ribosomal_protein_L16_L10E_rplP	Sample1	AGAGTTCATCCGTACCACGTGACTCGTGTAAACAAGATGTTGAGTTGTGCAGGAGCCGAT	1	1.65	Root; d__Eukaryota	AGAGTTCATCCGTTCCACGTGACTCGTATAAACAAGATGTTGAGTTGTGCAGGAGCCGAT	5004	6549.78	289	4544						Eukaryota
S1.7.ribosomal_protein_L16_L10E_rplP	Sample1	AGAGTTCATCCGTTCCACGTGACTCGTATAAACAAGATGTTGAGTTGGGCCGGAGCCGAT	1	1.65	Root; d__Eukaryota; Metazoa	AGAGTTCATCCGTTCCACGTGACTCGTATAAACAAGATGTTGAGTTGTGCAGGAGCCGAT	5004	6549.78	289	4544						Eukaryota
S1.7.ribosomal_protein_L16_L10E_rplP	Sample1	AGAGTTCATCCGTGCCACGTGACTCGTATAAACAAGATGTTGAGTTGCGCAGGAGCCGAT	1	1.65	Root; d__Eukaryota	AGAGTTCATCCGTTCCACGTGACTCGTATAAACAAGATGTTGAGTTGTGCAGGAGCCGAT	5004	6549.78	289	4544						Eukaryota
S1.7.ribosomal_protein_L16_L10E_rplP	Sample1	AGAGTTCATCCGTTCCACGTGACTCGCATAAACAAGATGTTGGGTTGTGCCGGAGCCGAT	1	1.65	Root; d__Eukaryota	AGAGTTCATCCGTTCCACGTGACTCGTATAAACAAGATGTTGAGTTGTGCAGGAGCCGAT	5004	6549.78	289	4544						Eukaryota
S1.7.ribosomal_protein_L16_L10E_rplP	Sample1	AGAGTTNATCCGTTCCACGTGACTCGTATAAACAAGATGTTGAGTTGTGCAGGAGCCGAT	1	1.65	Root; d__Eukaryota; Metazoa	AGAGTTCATCCGTTCCACGTGACTCGTATAAACAAGATGTTGAGTTGTGCAGGAGCCGAT	5004	6549.78	289	4544						Eukaryota
S1.7.ribosomal_protein_L16_L10E_rplP	Sample1	AGAGTTCATCCGTTCCACGTGACTCGTATAAACAGGATGGTGAGTTGTGCAGGAGCCGAT	1	1.65	Root; d__Eukaryota	AGAGTTCATCCGTTCCACGTGACTCGTATAAACAAGATGTTGAGTTGTGCAGGAGCCGAT	5004	6549.78	289	4544						Eukaryota
S1.7.ribosomal_protein_L16_L10E_rplP	Sample1	AGCGTTCATCCGTTCCACGTGACGCGTATAAACAAGATGTTGAGTTGTGCAGGAGCCGAT	1	1.65	Root; d__Eukaryota; Metazoa	AGAGTTCATCCGTTCCACGTGACTCGTATAAACAAGATGTTGAGTTGTGCAGGAGCCGAT	5004	6549.78	289	4544						Eukaryota
S1.7.ribosomal_protein_L16_L10E_rplP	Sample1	AGAGTTCATCCGTTCCACGTGACTCGTATAAACAACATGTTGAGTTGTGCAGGAGCCGAT	1	1.65	Root; d__Eukaryota; Metazoa	AGAGTTCATCCGTTCCACGTGACTCGTATAAACAAGATGTTGAGTTGTGCAGGAGCCGAT	5004	6549.78	289	4544						Eukaryota
S1.7.ribosomal_protein_L16_L10E_rplP	Sample1	AGAGTTCATCCGTTCCACGTGGCTCGTATAAAGAAGATGTTGAGTTGTGCAGGAGCCGAT	1	1.65	Root; d__Eukaryota; Metazoa	AGAGTTCATCCGTTCCACGTGACTCGTATAAACAAGATGTTGAGTTGTGCAGGAGCCGAT	5004	6549.78	289	4544						Eukaryota
S1.7.ribosomal_protein_L16_L10E_rplP	Sample1	AGAGTTCATCCGGTCCACGTGACTCGTATAAACAAGATGTTGAGTTGTGCAGGAGCCGAT	1	1.65	Root; d__Eukaryota	AGAGTTCATCCGTTCCACGTGACTCGTATAAACAAGATGTTGAGTTGTGCAGGAGCCGAT	5004	6549.78	289	4544						Eukaryota
S1.7.ribosomal_protein_L16_L10E_rplP	Sample1	AGAGTTCATCCGTTCCACGTGCCTCGTCTAAACAAGATGTTGCGTTGTGCAGGGGCCGAT	1	1.67	Root; d__Eukaryota; Viridiplantae	AGAGTTCATCCGTTCCACGTGACTCGTATAAACAAGATGTTGAGTTGTGCAGGAGCCGAT	5004	6549.78	289	4544						Eukaryota
S1.7.ribosomal_protein_L16_L10E_rplP	Sample1	AGAGGTCATCCGTTCCACGTGACTCGTATAAGCAAGATGTTGAGTTGTGCAGGAGCCGAT	1	1.65	Root; d__Eukaryota	AGAGTTCATCCGTTCCACGTGACTCGTATAAACAAGATGTTGAGTTGTGCAGGAGCCGAT	5004	6549.78	289	4544						Eukaryota
S1.7.ribosomal_protein_L16_L10E_rplP	Sample1	AGAGTTCATCCGTTCCACGTGACTCGTATCAACAAGCTGTTGAGCTGTGCAGGAGCCGAT	1	1.65	Root; d__Eukaryota	AGAGTTCATCCGTTCCACGTGACTCGTATAAACAAGATGTTGAGTTGTGCAGGAGCCGAT	5004	6549.78	289	4544						Eukaryota
S1.7.ribosomal_protein_L16_L10E_rplP	Sample1	AGAGTTCATCCGTTCCACGTGACTCGTATAAACAAGATGTTGAGTTGTGAAGGAGCAGAT	1	1.65	Root; d__Eukaryota; Metazoa	AGAGTTCATCCGTTCCACGTGACTCGTATAAACAAGATGTTGAGTTGTGCAGGAGCCGAT	5004	6549.78	289	4544						Eukaryota
S1.7.ribosomal_protein_L16_L10E_rplP	Sample1	CGAGTTCTTCCGTTCCACGTGACTCGTATAAACAAGATTTTGAGTTGTGCAGGAGCCGAT	1	1.65	Root; d__Eukaryota	AGAGTTCATCCGTTCCACGTGACTCGTATAAACAAGATGTTGAGTTGTGCAGGAGCCGAT	5004	6549.78	289	4544						Eukaryota
S1.7.ribosomal_protein_L16_L10E_rplP	Sample1	AGAGTTCATCCGTTCCACGTGACACGTATAAACAAGATGTTGAGTTGTGCAGGAGCCGAT	1	1.65	Root; d__Eukaryota	AGAGTTCATCCGTTCCACGTGACTCGTATAAACAAGATGTTGAGTTGTGCAGGAGCCGAT	5004	6549.78	289	4544						Eukaryota
S1.7.ribosomal_protein_L16_L10E_rplP	Sample1	AGAGTTCATCCGTTCCACGTGACTCGTATAAACAAGATGTTGAATTGTGCAGGAGCCGAT	1	1.79	Root; d__Eukaryota	AGAGTTCATCCGTTCCACGTGACTCGTATAAACAAGATGTTGAGTTGTGCAGGAGCCGAT	5004	6549.78	289	4544						Eukaryota
S1.7.ribosomal_protein_L16_L10E_rplP	Sample1	AGAGTTCATCCGTTCCACGTGACTCGTATAAACAAGATGTTTAGTTGTGCAGGGGCCGAG	1	1.65	Root; d__Eukaryota; Metazoa	AGAGTTCATCCGTTCCACGTGACTCGTATAAACAAGATGTTGAGTTGTGCAGGAGCCGAT	5004	6549.78	289	4544						Eukaryota
S1.7.ribosomal_protein_L16_L10E_rplP	Sample1	AGAGTTCATCCGTTCCACGCGACTCGTATCAACAAGATGTTGAGTTGTGCAGGAGCCGAT	1	1.66	Root; d__Eukaryota	AGAGTTCATCCGTTCCACGTGACTCGTATAAACAAGATGTTGAGTTGTGCAGGAGCCGAT	5004	6549.78	289	4544						Eukaryota
S1.7.ribosomal_protein_L16_L10E_rplP	Sample1	AGCGTTCATCCGTTCCACGTGACTCGTATAAACAAGCTGTTGAGTTGTGCAGGAGCCGAT	1	1.65	Root; d__Eukaryota	AGAGTTCATCCGTTCCACGTGACTCGTATAAACAAGATGTTGAGTTGTGCAGGAGCCGAT	5004	6549.78	289	4544						Eukaryota
S1.7.ribosomal_protein_L16_L10E_rplP	Sample1	AGAGTTCATCCGTGCCACGTGACTGGTATAAACAAGATGTTGAGTTGTGCAGGAGCCGAT	1	1.65	Root; d__Eukaryota; Metazoa	AGAGTTCATCCGTTCCACGTGACTCGTATAAACAAGATGTTGAGTTGTGCAGGAGCCGAT	5004	6549.78	289	4544						Eukaryota
S1.7.ribosomal_protein_L16_L10E_rplP	Sample1	AGAATTCAGCCGTTCCACGTGAGTCGGATAAACAAGATGTTGAGTTGGGCAGGAGCCGAT	1	1.65	Root; d__Eukaryota	AGAGTTCATCCGTTCCACGTGACTCGTATAAACAAGATGTTGAGTTGTGCAGGAGCCGAT	5004	6549.78	289	4544						Eukaryota
S1.7.ribosomal_protein_L16_L10E_rplP	Sample1	AGAGTTCATCCGTTCCACGTGACTCGTATAAACAAGATGTTGAGTTGTGCAGTAGCCGAT	1	1.65	Root; d__Eukaryota	AGAGTTCATCCGTTCCACGTGACTCGTATAAACAAGATGTTGAGTTGTGCAGGAGCCGAT	5004	6549.78	289	4544						Eukaryota
S1.7.ribosomal_protein_L16_L10E_rplP	Sample1	AGAGTTCATCCGATCCACGTGACCCGTATAAACAAGCTGTTGAGTTCTGCAGGAGCCGAT	1	1.65	Root; d__Eukaryota; Metazoa	AGAGTTCATCCGTTCCACGTGACTCGTATAAACAAGATGTTGAGTTGTGCAGGAGCCGAT	5004	6549.78	289	4544						Eukaryota
S1.7.ribosomal_protein_L16_L10E_rplP	Sample1	AGAGTTCAGCCGTTCCACGTGACTCGTAGAAACAAGATGTTGAGTTGTGCAGGAGCCGAT	1	1.65	Root; d__Eukaryota	AGAGTTCATCCGTTCCACGTGACTCGTATAAACAAGATGTTGAGTTGTGCAGGAGCCGAT	5004	6549.78	289	4544						Eukaryota
S1.7.ribosomal_protein_L16_L10E_rplP	Sample1	AGAGTTCATCCGTTCCACGTGACTCGTATAACCAAGCTGTTGAGTTGTGCAGGAGCCGAT	1	1.65	Root; d__Eukaryota	AGAGTTCATCCGTTCCACGTGACTCGTATAAACAAGATGTTGAGTTGTGCAGGAGCCGAT	5004	6549.78	289	4544						Eukaryota
S1.7.ribosomal_protein_L16_L10E_rplP	Sample1	AGAGTGCATCCGTTCCACGTGTCTCGTATAGACAAGATGTTGAGTTGTGCAGGAGCCGAT	1	1.66		AGAGTTCATCCGTTCCACGTGACTCGTATAAACAAGATGTTGAGTTGTGCAGGAGCCGAT	5004	6549.78	289	4544
S1.7.ribosomal_protein_L16_L10E_rplP	Sample1	AGAGTTCATCCGTTCCACGTGACTCGTATAAACAGGAGGTTGAGTTGTGCAGGAGCCGAT	1	1.65	Root; d__Eukaryota	AGAGTTCATCCGTTCCACGTGACTCGTATAAACAAGATGTTGAGTTGTGCAGGAGCCGAT	5004	6549.78	289	4544						Eukaryota
S1.7.ribosomal_protein_L16_L10E_rplP	Sample1	CGTGTTCATCCGTTCCACGTGACTCGTATAAACAAGATGTTGAGTTGTGCAGGAGCCGAT	1	1.65	Root; d__Eukaryota	AGAGTTCATCCGTTCCACGTGACTCGTATAAACAAGATGTTGAGTTGTGCAGGAGCCGAT	5004	6549.78	289	4544						Eukaryota
S1.7.ribosomal_protein_L16_L10E_rplP	Sample1	AGAGTTCATCGGTTCCACGTGACTCGTATAAACAAGATGTTGAGTTGTGCAGGAGCCGAT	1	1.65	Root; d__Eukaryota	AGAGTTCATCCGTTCCACGTGACTCGTATAAACAAGATGTTGAGTTGTGCAGGAGCCGAT	5004	6549.78	289	4544						Eukaryota
S1.7.ribosomal_protein_L16_L10E_rplP	Sample1	CGTTGTCATCCGTTCCACGTGACTCGTATAAACAAGATGTTGAGTTGTGCAGGAGCCGAT	1	1.79	Root; d__Eukaryota	AGAGTTCATCCGTTCCACGTGACTCGTATAAACAAGATGTTGAGTTGTGCAGGAGCCGAT	5004	6549.78	289	4544						Eukaryota
S1.7.ribosomal_protein_L16_L10E_rplP	Sample1	CATCTTCATCCGTTCCACGTGACTCGTATAAACAAGATGTTGAGTTGTGCAGGAGCCGAT	1	1.67	Root; d__Eukaryota; Metazoa	AGAGTTCATCCGTTCCACGTGACTCGTATAAACAAGATGTTGAGTTGTGCAGGAGCCGAT	5004	6549.78	289	4544						Eukaryota
S1.7.ribosomal_protein_L16_L10E_rplP	Sample1	AGAATTCATCCGTTCCACGTGACTCGTATAAACAAGATGTTGAGTTGTGCAGGAGCCGAT	1	1.65	Root; d__Eukaryota; Fungi	AGAGTTCATCCGTTCCACGTGACTCGTATAAACAAGATGTTGAGTTGTGCAGGAGCCGAT	5004	6549.78	289	4544						Eukaryota
S1.7.ribosomal_protein_L16_L10E_rplP	Sample1	TCTATTCATCCGTTCCACGTGACTCGTATAAACAAGATGTTGAGTTGTGCAGGAGCCGAT	1	1.67	Root; d__Eukaryota	AGAGTTCATCCGTTCCACGTGACTCGTATAAACAAGATGTTGAGTTGTGCAGGAGCCGAT	5004	6549.78	289	4544						Eukaryota
S1.7.ribosomal_protein_L16_L10E_rplP	Sample1	AGAGATCATCCGTTCCACGTGACTCGTATAAACAAGATGTTCAGCTGTGCAGGAGCCGAT	1	1.66	Root; d__Eukaryota; Fungi	AGAGTTCATCCGTTCCACGTGACTCGTATAAACAAGATGTTGAGTTGTGCAGGAGCCGAT	5004	6549.78	289	4544						Eukaryota
S1.7.ribosomal_protein_L16_L10E_rplP	Sample1	CCAGTTCATCCGTTCCACGTGACTCGTATAAACAAGATGTTGAGTTGTGCAGGAGCCGAT	1	1.79	Root; d__Eukaryota	AGAGTTCATCCGTTCCACGTGACTCGTATAAACAAGATGTTGAGTTGTGCAGGAGCCGAT	5004	6549.78	289	4544						Eukaryota
S1.7.ribosomal_protein_L16_L10E_rplP	Sample1	AGAGTTCATTCGTTCCACGTGACTCGTATAAACAAGATGTTGAGTTGTGCAGGNGCCGAT	1	1.65	Root; d__Eukaryota	AGAGTTCATCCGTTCCACGTGACTCGTATAAACAAGATGTTGAGTTGTGCAGGAGCCGAT	5004	6549.78	289	4544						Eukaryota
S1.7.ribosomal_protein_L16_L10E_rplP	Sample1	AGAGTTCATCCGTTCCACGTGACTCGTATAAACAAGATGTTGAGTTGTGCAGGCGCCGTT	1	1.66	Root; d__Eukaryota; Metazoa	AGAGTTCATCCGTTCCACGTGACTCGTATAAACAAGATGTTGAGTTGTGCAGGAGCCGAT	5004	6549.78	289	4544						Eukaryota
S1.7.ribosomal_protein_L16_L10E_rplP	Sample1	TCGGTTCATCCGTTCCACGTGACTCGTATAAACAAGATGTTGAGTTGTGCAGGAGCCGAT	1	1.65	Root; d__Eukaryota	AGAGTTCATCCGTTCCACGTGACTCGTATAAACAAGATGTTGAGTTGTGCAGGAGCCGAT	5004	6549.78	289	4544						Eukaryota
S1.7.ribosomal_protein_L16_L10E_rplP	Sample1	AGAGTTCATCCGGTCCACGTGACTCGTATAAACAAGAGGTTGAGTTGTGCAGGAGCCGAT	1	1.65	Root; d__Eukaryota; Metazoa	AGAGTTCATCCGTTCCACGTGACTCGTATAAACAAGATGTTGAGTTGTGCAGGAGCCGAT	5004	6549.78	289	4544						Eukaryota
S1.7.ribosomal_protein_L16_L10E_rplP	Sample1	AGAGTTCATCCGTTCCGCGTGTCTCGTATAAACAAGCTGTTGAGTTGTGCAGGAGCCGAT	1	1.65		AGAGTTCATCCGTTCCACGTGACTCGTATAAACAAGATGTTGAGTTGTGCAGGAGCCGAT	5004	6549.78	289	4544
S1.7.ribosomal_protein_L16_L10E_rplP	Sample1	AGAGTTCATCCGTTCCACGTGACGCGTATAAACAAGAGGTTGAGTTGGGCAGGAGCCGAT	1	1.65	Root; d__Eukaryota	AGAGTTCATCCGTTCCACGTGACTCGTATAAACAAGATGTTGAGTTGTGCAGGAGCCGAT	5004	6549.78	289	4544						Eukaryota
S1.7.ribosomal_protein_L16_L10E_rplP	Sample1	CGATTTCATCCGTTCCACGTGACTCGTATAAACAAGATGTTGAGTTGTGCAGGCGCCGAT	1	1.65	Root; d__Eukaryota; Metazoa	AGAGTTCATCCGTTCCACGTGACTCGTATAAACAAGATGTTGAGTTGTGCAGGAGCCGAT	5004	6549.78	289	4544						Eukaryota
S1.7.ribosomal_protein_L16_L10E_rplP	Sample1	AGAGATCATCCGTTCCACGTGACTCGTCTAAACAAGATGTTGAGTTGTGCAGGAGCCGAC	1	1.65	Root; d__Eukaryota; Metazoa	AGAGTTCATCCGTTCCACGTGACTCGTATAAACAAGATGTTGAGTTGTGCAGGAGCCGAT	5004	6549.78	289	4544						Eukaryota
S1.7.ribosomal_protein_L16_L10E_rplP	Sample1	AGAGTTCATCCGTTCCACGAGACTCGTATAAACAAGATGTTGTGTTGTGCAGGAGCCGAT	1	1.65	Root; d__Eukaryota; Metazoa	AGAGTTCATCCGTTCCACGTGACTCGTATAAACAAGATGTTGAGTTGTGCAGGAGCCGAT	5004	6549.78	289	4544						Eukaryota
S1.7.ribosomal_protein_L16_L10E_rplP	Sample1	AGAGTTCAGCCGTTCCACGTGGCTCGTATAAACAAGATGTTGAGTTGTGCAGGAGCCGAT	1	1.84	Root; d__Eukaryota	AGAGTTCATCCGTTCCACGTGACTCGTATAAACAAGATGTTGAGTTGTGCAGGAGCCGAT	5004	6549.78	289	4544						Eukaryota
S1.7.ribosomal_protein_L16_L10E_rplP	Sample1	AGAGTTCATCTGTTCCACGTGACTCGTATAAACCAGATGTTGAGTTGTGCAGGAGCCGAT	1	1.65	Root; d__Eukaryota	AGAGTTCATCCGTTCCACGTGACTCGTATAAACAAGATGTTGAGTTGTGCAGGAGCCGAT	5004	6549.78	289	4544						Eukaryota
S1.7.ribosomal_protein_L16_L10E_rplP	Sample1	AGAGTTCATCCCTTCCACGTGACCCGTATCAACCAGATGTTGAGTTGTGCAGGAGCCGAT	1	1.65	Root; d__Eukaryota; Metazoa	AGAGTTCATCCGTTCCACGTGACTCGTATAAACAAGATGTTGAGTTGTGCAGGAGCCGAT	5004	6549.78	289	4544						Eukaryota
S1.7.ribosomal_protein_L16_L10E_rplP	Sample1	AGAGTTCATCCGGTCCACGTGACTCGTATAAACAAGATGTTGAGTTGTGCAGGAGCCGGC	1	1.65	Root; d__Eukaryota; Metazoa	AGAGTTCATCCGTTCCACGTGACTCGTATAAACAAGATGTTGAGTTGTGCAGGAGCCGAT	5004	6549.78	289	4544						Eukaryota
S1.7.ribosomal_protein_L16_L10E_rplP	Sample1	AGAGTTCATCCGTTCCACGTGCCTCGTATAAACAAGATGTGGAGTTGTGCAGGAGCCGAT	1	1.84	Root; d__Eukaryota	AGAGTTCATCCGTTCCACGTGACTCGTATAAACAAGATGTTGAGTTGTGCAGGAGCCGAT	5004	6549.78	289	4544						Eukaryota
S1.7.ribosomal_protein_L16_L10E_rplP	Sample1	AGAGTGCATCCGTTCCACGGGACTCGTATAAACAAGGTGTTGAGTTGTGCAGGAGCCGAT	1	1.65	Root; d__Eukaryota	AGAGTTCATCCGTTCCACGTGACTCGTATAAACAAGATGTTGAGTTGTGCAGGAGCCGAT	5004	6549.78	289	4544						Eukaryota
S1.7.ribosomal_protein_L16_L10E_rplP	Sample1	AGAGTTCATCCCTTCCACGTGACTCGTATAAACAAGATGTTGAGTTGGGCAGGAGCCGAT	1	1.74	Root; d__Eukaryota; Metazoa	AGAGTTCATCCGTTCCACGTGACTCGTATAAACAAGATGTTGAGTTGTGCAGGAGCCGAT	5004	6549.78	289	4544						Eukaryota
S1.7.ribosomal_protein_L16_L10E_rplP	Sample1	AGAGTTCATCCGTTCCACGTGACTCGTAGAAACAAGATGTTGAGTTGTGCAGGAGCCGAT	1	1.79	Root; d__Eukaryota	AGAGTTCATCCGTTCCACGTGACTCGTATAAACAAGATGTTGAGTTGTGCAGGAGCCGAT	5004	6549.78	289	4544						Eukaryota
S1.7.ribosomal_protein_L16_L10E_rplP	Sample1	AGAGTTCATCCGTTCCACGTGACTCGTATAAACAAGATGTTGATGTGTGCAGGAGCCGAT	1	1.83	Root; d__Eukaryota	AGAGTTCATCCGTTCCACGTGACTCGTATAAACAAGATGTTGAGTTGTGCAGGAGCCGAT	5004	6549.78	289	4544						Eukaryota
S1.7.ribosomal_protein_L16_L10E_rplP	Sample1	AGAGTTCATCCGTTCCACGTGACTCGTATAAACAAGATGTTGAGTTGTGCAGGGGCCGCT	1	1.65	Root; d__Eukaryota	AGAGTTCATCCGTTCCACGTGACTCGTATAAACAAGATGTTGAGTTGTGCAGGAGCCGAT	5004	6549.78	289	4544						Eukaryota
S1.7.ribosomal_protein_L16_L10E_rplP	Sample1	AGAGTTCATCCGTTCCACGTGACTCGTATAAACACGATGTTGAGGTGTGCAGGAGCCGAT	1	1.65	Root; d__Eukaryota; Metazoa	AGAGTTCATCCGTTCCACGTGACTCGTATAAACAAGATGTTGAGTTGTGCAGGAGCCGAT	5004	6549.78	289	4544						Eukaryota
S1.7.ribosomal_protein_L16_L10E_rplP	Sample1	AGAGTTCATCCGTTCCCCGTGACTCGTATAAGCACGATGTTGAGTTGTGCAGGAGCCGAT	1	1.67	Root; d__Eukaryota	AGAGTTCATCCGTTCCACGTGACTCGTATAAACAAGATGTTGAGTTGTGCAGGAGCCGAT	5004	6549.78	289	4544						Eukaryota
S1.7.ribosomal_protein_L16_L10E_rplP	Sample1	AGAGTTCATCCGTCCCACGTGACGCGTATAAACACGATGTTGAGTTGCGCAGGAGCCGAT	1	1.65	Root; d__Eukaryota	AGAGTTCATCCGTTCCACGTGACTCGTATAAACAAGATGTTGAGTTGTGCAGGAGCCGAT	5004	6549.78	289	4544						Eukaryota
S1.7.ribosomal_protein_L16_L10E_rplP	Sample1	AGAGTTCATCCGGGCCACGTGACTCGTATAAGCAAGATGTTGAGTTGTGCAGAAGCCGAT	1	1.66	Root; d__Eukaryota	AGAGTTCATCCGTTCCACGTGACTCGTATAAACAAGATGTTGAGTTGTGCAGGAGCCGAT	5004	6549.78	289	4544						Eukaryota
S1.7.ribosomal_protein_L16_L10E_rplP	Sample1	AGAGTTCATCCGTTCCACGTGACTCGTATAAACAAGAGGTTGGGTTGTGCAGGAGCCGAT	1	1.79		AGAGTTCATCCGTTCCACGTGACTCGTATAAACAAGATGTTGAGTTGTGCAGGAGCCGAT	5004	6549.78	289	4544
S1.7.ribosomal_protein_L16_L10E_rplP	Sample1	AGAGTTCATCCGTTCCACGTGACTCGTATAAACAAGCTGTGGGGTTGTGCAGGAGCCGAT	1	1.84	Root; d__Eukaryota	AGAGTTCATCCGTTCCACGTGACTCGTATAAACAAGATGTTGAGTTGTGCAGGAGCCGAT	5004	6549.78	289	4544						Eukaryota
S1.7.ribosomal_protein_L16_L10E_rplP	Sample1	AGGGTTCATCCGTTCCACGCGACTCGTATAAACAAGATGTTGAGTTGTGCAGGAGCCGAT	1	1.79		AGAGTTCATCCGTTCCACGTGACTCGTATAAACAAGATGTTGAGTTGTGCAGGAGCCGAT	5004	6549.78	289	4544
S1.7.ribosomal_protein_L16_L10E_rplP	Sample1	AGAGTTCATCCGTTGCACGTGACTCGTATGAACAAGATGTTGAGTTGTGGAGGAGCCGAT	1	1.66		AGAGTTCATCCGTTCCACGTGACTCGTATAAACAAGATGTTGAGTTGTGCAGGAGCCGAT	5004	6549.78	289	4544
S1.7.ribosomal_protein_L16_L10E_rplP	Sample1	CGAGTTCCGCCGTTCCACGTGGCTCGTATAAACAAGATGTTGAGTGGTGCAGGAGCCGAT	1	1.65	Root; d__Eukaryota	AGAGTTCATCCGTTCCACGTGACTCGTATAAACAAGATGTTGAGTTGTGCAGGAGCCGAT	5004	6549.78	289	4544						Eukaryota
S1.7.ribosomal_protein_L16_L10E_rplP	Sample1	AGAGTTCATCCGTTGCAAGTGACTCGTATAAACAAGATGTTGAGTTGTGGAGGAGGCGAT	1	1.66	Root; d__Eukaryota	AGAGTTCATCCGTTCCACGTGACTCGTATAAACAAGATGTTGAGTTGTGCAGGAGCCGAT	5004	6549.78	289	4544						Eukaryota
S1.7.ribosomal_protein_L16_L10E_rplP	Sample1	AGAGTTCATCCGTTCCACGTGACTCGTATAAACAAGATGTTGAGTTGTTCAGGAGCCGCT	1	1.65	Root; d__Eukaryota; Metazoa	AGAGTTCATCCGTTCCACGTGACTCGTATAAACAAGATGTTGAGTTGTGCAGGAGCCGAT	5004	6549.78	289	4544						Eukaryota
S1.7.ribosomal_protein_L16_L10E_rplP	Sample1	AGAGTTCATCCGTTCCAAGTGACTCGTATAAACCAGATGTTGCGTTGTGCAGGAGCAGAA	1	1.65	Root; d__Eukaryota	AGAGTTCATCCGTTCCACGTGACTCGTATAAACAAGATGTTGAGTTGTGCAGGAGCCGAT	5004	6549.78	289	4544						Eukaryota
S1.7.ribosomal_protein_L16_L10E_rplP	Sample1	AGAGTTCATCCTTTCCCCGTGACTCGTATAAACAAGATGTTGAGTTGTGCAGGAGCCGAT	1	1.7	Root; d__Eukaryota; Metazoa	AGAGTTCATCCGTTCCACGTGACTCGTATAAACAAGATGTTGAGTTGTGCAGGAGCCGAT	5004	6549.78	289	4544						Eukaryota
S1.7.ribosomal_protein_L16_L10E_rplP	Sample1	AGAGTCCATCCGTTCCACGTGACCCGTATAAACAAGATGTTGAGTTGCGCAGGAGCCGAT	1	1.8		AGAGTTCATCCGTTCCACGTGACTCGTATAAACAAGATGTTGAGTTGTGCAGGAGCCGAT	5004	6549.78	289	4544
S1.7.ribosomal_protein_L16_L10E_rplP	Sample1	AGAGTTCATCCGTTCCACGTGACTCGTATAGGCAAGATGTTGAGTTGTGCAGGAGCCGAT	1	1.65	Root; d__Eukaryota; Metazoa	AGAGTTCATCCGTTCCACGTGACTCGTATAAACAAGATGTTGAGTTGTGCAGGAGCCGAT	5004	6549.78	289	4544						Eukaryota
S1.7.ribosomal_protein_L16_L10E_rplP	Sample1	CGAGTTCATCCGTGCCTCGTGACTCGTATAAACAAGATGTTGAGTTGTGCAGAAGCCGAT	1	1.65	Root; d__Eukaryota	AGAGTTCATCCGTTCCACGTGACTCGTATAAACAAGATGTTGAGTTGTGCAGGAGCCGAT	5004	6549.78	289	4544						Eukaryota
S1.7.ribosomal_protein_L16_L10E_rplP	Sample1	AGATTTCATCCGTTCCACGTGACTCGTATAAAAAAGATGTTGAGTTGTGCAGCAGCCGAT	1	1.68	Root; d__Eukaryota; Metazoa	AGAGTTCATCCGTTCCACGTGACTCGTATAAACAAGATGTTGAGTTGTGCAGGAGCCGAT	5004	6549.78	289	4544						Eukaryota
S1.7.ribosomal_protein_L16_L10E_rplP	Sample1	AGAGTTCATCCGTCCCACGTGCCTCGTATAAACAAGATGTTGATTCGTGCCGGAGCCGAT	1	1.65	Root; d__Eukaryota	AGAGTTCATCCGTTCCACGTGACTCGTATAAACAAGATGTTGAGTTGTGCAGGAGCCGAT	5004	6549.78	289	4544						Eukaryota
S1.7.ribosomal_protein_L16_L10E_rplP	Sample1	AGAGTTCATGCGTGCCGCGTGACTCGTATAAACAAGATGTTGAGTTGTGCAGGAGCCGAT	1	1.65	Root; d__Eukaryota; Metazoa	AGAGTTCATCCGTTCCACGTGACTCGTATAAACAAGATGTTGAGTTGTGCAGGAGCCGAT	5004	6549.78	289	4544						Eukaryota
S1.7.ribosomal_protein_L16_L10E_rplP	Sample1	AGAGTTCATCCGTTCCACGAGTCTCGTATAAACAAGATGTTGAGTTGTGCAGGAGCCGAT	1	1.66	Root; d__Eukaryota	AGAGTTCATCCGTTCCACGTGACTCGTATAAACAAGATGTTGAGTTGTGCAGGAGCCGAT	5004	6549.78	289	4544						Eukaryota
S1.7.ribosomal_protein_L16_L10E_rplP	Sample1	AGAGTTCATCCGTTCGACGTGATTCGTATAAACAAGAGGTTGAGTTGTGCAGGAGCCGAT	1	1.69		AGAGTTCATCCGTTCCACGTGACTCGTATAAACAAGATGTTGAGTTGTGCAGGAGCCGAT	5004	6549.78	289	4544
S1.7.ribosomal_protein_L16_L10E_rplP	Sample1	AGAGTTCATCCGATCCACGTGACTCGTGTAAACAAGATGTTGAGTTGTGCAGGAGCCGAT	1	1.69	Root; d__Eukaryota; Metazoa	AGAGTTCATCCGTTCCACGTGACTCGTATAAACAAGATGTTGAGTTGTGCAGGAGCCGAT	5004	6549.78	289	4544						Eukaryota
S1.7.ribosomal_protein_L16_L10E_rplP	Sample1	AGAGTTCATCCGTTCCACGTGACTCGTATAAACAAGATGGTGCGTTGTGCAGGAGCCGAT	1	1.91		AGAGTTCATCCGTTCCACGTGACTCGTATAAACAAGATGTTGAGTTGTGCAGGAGCCGAT	5004	6549.78	289	4544
S1.7.ribosomal_protein_L16_L10E_rplP	Sample1	AGAGTTCATCCGTTCCACGTGACTCGTATAAACAAGATGTCGAGTTGTGCAGGAGCCGAT	1	1.84	Root; d__Eukaryota	AGAGTTCATCCGTTCCACGTGACTCGTATAAACAAGATGTTGAGTTGTGCAGGAGCCGAT	5004	6549.78	289	4544						Eukaryota
S1.7.ribosomal_protein_L16_L10E_rplP	Sample1	AGAGTTCATCCGTTCCACGTGAATAGTATAAACAAGATGTTGAGTTGTGAAGGAACCGAT	1	1.65	Root; d__Eukaryota	AGAGTTCATCCGTTCCACGTGACTCGTATAAACAAGATGTTGAGTTGTGCAGGAGCCGAT	5004	6549.78	289	4544						Eukaryota
S1.7.ribosomal_protein_L16_L10E_rplP	Sample1	AGAGTTCATCCGTTCCACGTGACTCCTATAAACATGATGTTGAGTTGGGCAGGAGCCGAT	1	1.65	Root; d__Eukaryota	AGAGTTCATCCGTTCCACGTGACTCGTATAAACAAGATGTTGAGTTGTGCAGGAGCCGAT	5004	6549.78	289	4544						Eukaryota
S1.7.ribosomal_protein_L16_L10E_rplP	Sample1	AGAGTTCATCCGTTCCACGTGACTCATATAAACGAGATGTTGAGTGGTGCAGGAGCCGAT	1	1.65		AGAGTTCATCCGTTCCACGTGACTCGTATAAACAAGATGTTGAGTTGTGCAGGAGCCGAT	5004	6549.78	289	4544
S1.7.ribosomal_protein_L16_L10E_rplP	Sample1	AGAGTTCATGCGTTCCACGTGACTCGTATAAACAAGATGTTGAGTTGTGCAGGAGCCGAT	1	1.84		AGAGTTCATCCGTTCCACGTGACTCGTATAAACAAGATGTTGAGTTGTGCAGGAGCCGAT	5004	6549.78	289	4544
S1.7.ribosomal_protein_L16_L10E_rplP	Sample1	AGAGTTCATCCGTTCCACGTGACTCGTATAAACAAGATGTTGAGGTGTGCAGGAGCCGAG	1	1.65	Root; d__Eukaryota; Metazoa	AGAGTTCATCCGTTCCACGTGACTCGTATAAACAAGATGTTGAGTTGTGCAGGAGCCGAT	5004	6549.78	289	4544						Eukaryota
S1.7.ribosomal_protein_L16_L10E_rplP	Sample1	AGAGTTCATCCGTTCCACGTGACTCGTATAAACAAGATGTTGAGTTGTGCAGGGGGCGAC	1	1.65	Root; d__Eukaryota; Metazoa	AGAGTTCATCCGTTCCACGTGACTCGTATAAACAAGATGTTGAGTTGTGCAGGAGCCGAT	5004	6549.78	289	4544						Eukaryota
S1.7.ribosomal_protein_L16_L10E_rplP	Sample1	AGAGTTCATCCGTTCCACGTGACTCGTATAAACAAGGTGTTGAGTTGTGCAGGAGCCGAT	1	1.79	Root; d__Eukaryota; Metazoa	AGAGTTCATCCGTTCCACGTGACTCGTATAAACAAGATGTTGAGTTGTGCAGGAGCCGAT	5004	6549.78	289	4544						Eukaryota
S1.7.ribosomal_protein_L16_L10E_rplP	Sample1	AGAGTTCGTCCGTTCCACGTTACTCGTATAAACAAGATGTTGAGTTGTGCGGGAGCCGAT	1	1.79	Root; d__Eukaryota; Metazoa	AGAGTTCATCCGTTCCACGTGACTCGTATAAACAAGATGTTGAGTTGTGCAGGAGCCGAT	5004	6549.78	289	4544						Eukaryota
S1.7.ribosomal_protein_L16_L10E_rplP	Sample1	AGCGTTCATCCGTTCCACGTGACTCGTATAAACACGATGTTGAGTTGTGCCGGAGCCGAT	1	1.65		AGAGTTCATCCGTTCCACGTGACTCGTATAAACAAGATGTTGAGTTGTGCAGGAGCCGAT	5004	6549.78	289	4544
S1.7.ribosomal_protein_L16_L10E_rplP	Sample1	AGAGTTCATCCGTTCCACGTAACTCGTATAAACAAGATGTTGAGTTGTGCAGGAGCCGAT	1	1.65	Root; d__Eukaryota; Metazoa	AGAGTTCATCCGTTCCACGTGACTCGTATAAACAAGATGTTGAGTTGTGCAGGAGCCGAT	5004	6549.78	289	4544						Eukaryota
S1.7.ribosomal_protein_L16_L10E_rplP	Sample1	AGAGTTCATCCGTTTCACGTGACTCGTATGAGCAAGATGTTTAGATGTCCAGGAGCCGAT	1	1.65		AGAGTTCATCCGTTCCACGTGACTCGTATAAACAAGATGTTGAGTTGTGCAGGAGCCGAT	5004	6549.78	289	4544
S1.7.ribosomal_protein_L16_L10E_rplP	Sample1	GGAGTTCATCCGTTCCACGGGACTCGTATAAACAAGATGTTGAGTTGTGCAGGAGCCGAT	1	1.79	Root; d__Eukaryota	AGAGTTCATCCGTTCCACGTGACTCGTATAAACAAGATGTTGAGTTGTGCAGGAGCCGAT	5004	6549.78	289	4544						Eukaryota
S1.7.ribosomal_protein_L16_L10E_rplP	Sample1	AGAGTTCATCCGTTCCACGTGACTCGTATAAACAAGATGTTGAGTTGTGCAGGTGTAGTN	1	1.67	Root; d__Eukaryota; Metazoa	AGAGTTCATCCGTTCCACGTGACTCGTATAAACAAGATGTTGAGTTGTGCAGGAGCCGAT	5004	6549.78	289	4544						Eukaryota
S1.7.ribosomal_protein_L16_L10E_rplP	Sample1	AGAGTTCATCCGTTCCACGTGACTCGTATTAACAAGATGTTGAGTTGTGCAGGAGCCGAG	1	1.79	Root; d__Eukaryota; Metazoa	AGAGTTCATCCGTTCCACGTGACTCGTATAAACAAGATGTTGAGTTGTGCAGGAGCCGAT	5004	6549.78	289	4544						Eukaryota
S1.7.ribosomal_protein_L16_L10E_rplP	Sample1	AGAGTTCATCCGTTCCACGTGACTCGTATAACCAACATGTTGTGTTCTGCAGGAGCCGTT	1	1.79	Root; d__Eukaryota	AGAGTTCATCCGTTCCACGTGACTCGTATAAACAAGATGTTGAGTTGTGCAGGAGCCGAT	5004	6549.78	289	4544						Eukaryota
S1.7.ribosomal_protein_L16_L10E_rplP	Sample1	GTAGTTCATCCTTTCCACGTGACTCGTATAAACAATATGTTGAGTTGTGCAGGAGCCGAG	1	1.65	Root; d__Eukaryota	AGAGTTCATCCGTTCCACGTGACTCGTATAAACAAGATGTTGAGTTGTGCAGGAGCCGAT	5004	6549.78	289	4544						Eukaryota
S1.7.ribosomal_protein_L16_L10E_rplP	Sample1	AGAGTTCATCCGTTCCACGTGACTCGTATAAACAAGATGTTGAGTTGTGCAGGAGCACAG	1	1.67	Root; d__Eukaryota; Metazoa	AGAGTTCATCCGTTCCACGTGACTCGTATAAACAAGATGTTGAGTTGTGCAGGAGCCGAT	5004	6549.78	289	4544						Eukaryota
S1.7.ribosomal_protein_L16_L10E_rplP	Sample1	AGAGTTCAGCCGTTCCACGTGACTCGTATAAACAAGATGTTGGGTTGTGCAGGAGCCGAT	1	1.65	Root; d__Eukaryota	AGAGTTCATCCGTTCCACGTGACTCGTATAAACAAGATGTTGAGTTGTGCAGGAGCCGAT	5004	6549.78	289	4544						Eukaryota
S1.7.ribosomal_protein_L16_L10E_rplP	Sample1	AGAGTTGCTCCGTTCCACGTGACTCGTATAAACAAGGTGTTGAGTTGTGCAGGAGCCGAT	1	1.66	Root; d__Eukaryota	AGAGTTCATCCGTTCCACGTGACTCGTATAAACAAGATGTTGAGTTGTGCAGGAGCCGAT	5004	6549.78	289	4544						Eukaryota
S1.7.ribosomal_protein_L16_L10E_rplP	Sample1	AGAGTTCATCCGTTCCACGTGACTCGTATAAACAAGATGTTGAGTTGTGCAGGAGGGGGA	1	1.79	Root; d__Eukaryota; Metazoa	AGAGTTCATCCGTTCCACGTGACTCGTATAAACAAGATGTTGAGTTGTGCAGGAGCCGAT	5004	6549.78	289	4544						Eukaryota
S1.7.ribosomal_protein_L16_L10E_rplP	Sample1	AGAGTTCATCCGTTCCGCGTGACTCGTATAGACAAGATGTTGAGTTGTGCAGCAGCAGAT	1	1.84		AGAGTTCATCCGTTCCACGTGACTCGTATAAACAAGATGTTGAGTTGTGCAGGAGCCGAT	5004	6549.78	289	4544
S1.7.ribosomal_protein_L16_L10E_rplP	Sample1	AGAGTTCATCCGGTCCACGTGACTCGTATAAACAAGATGGTGAGTTGTGCAGGAGCCGAT	1	1.84	Root; d__Eukaryota; Metazoa	AGAGTTCATCCGTTCCACGTGACTCGTATAAACAAGATGTTGAGTTGTGCAGGAGCCGAT	5004	6549.78	289	4544						Eukaryota
S1.7.ribosomal_protein_L16_L10E_rplP	Sample1	CGAGTTCATCCGTTCCACGTGACGCGTATAAACGAGGTGTTGAGTTGTGCAGGAGCCGAT	1	1.65	Root; d__Eukaryota	AGAGTTCATCCGTTCCACGTGACTCGTATAAACAAGATGTTGAGTTGTGCAGGAGCCGAT	5004	6549.78	289	4544						Eukaryota
S1.7.ribosomal_protein_L16_L10E_rplP	Sample1	AGAGTTCATCCGTTCCACGTGACTCGTATAAACAAGATGTTGAGTTATGCAGGAGCCGAT	1	1.65	Root; d__Eukaryota; Metazoa	AGAGTTCATCCGTTCCACGTGACTCGTATAAACAAGATGTTGAGTTGTGCAGGAGCCGAT	5004	6549.78	289	4544						Eukaryota
S1.7.ribosomal_protein_L16_L10E_rplP	Sample1	AGAGTTCATCCGTTCCACGTGACTCGTATAAACAGGATGTTGAGTTGTGCACGAGCCGAC	1	1.79		AGAGTTCATCCGTTCCACGTGACTCGTATAAACAAGATGTTGAGTTGTGCAGGAGCCGAT	5004	6549.78	289	4544
S1.7.ribosomal_protein_L16_L10E_rplP	Sample1	AGAGTACCTCCGTTCCACGTTACTAGTATAAACAAGATGTTGAGTTGTGCAGAAGCCGAT	1	1.65		AGAGTTCATCCGTTCCACGTGACTCGTATAAACAAGATGTTGAGTTGTGCAGGAGCCGAT	5004	6549.78	289	4544
S1.7.ribosomal_protein_L16_L10E_rplP	Sample1	AGAGTTCATCCGTTCCACGTGACTCGTATAAACAAGATGTTGAGTTGTGCAGGAGCCCAT	1	1.7	Root; d__Eukaryota	AGAGTTCATCCGTTCCACGTGACTCGTATAAACAAGATGTTGAGTTGTGCAGGAGCCGAT	5004	6549.78	289	4544						Eukaryota
S1.7.ribosomal_protein_L16_L10E_rplP	Sample1	AGAGTTCATCCGTTCCACGTGACTCGTATAAAGAAGATGTTGAGTTGTGCAGGAGCCGCT	1	1.84		AGAGTTCATCCGTTCCACGTGACTCGTATAAACAAGATGTTGAGTTGTGCAGGAGCCGAT	5004	6549.78	289	4544
S1.7.ribosomal_protein_L16_L10E_rplP	Sample1	ATAGTTCATCCCTTCCACGTGACTCGTATAAACAAGATGTTGAGTTGTGCAGGAGCCGAT	1	1.84	Root; d__Eukaryota; Metazoa	AGAGTTCATCCGTTCCACGTGACTCGTATAAACAAGATGTTGAGTTGTGCAGGAGCCGAT	5004	6549.78	289	4544						Eukaryota
S1.7.ribosomal_protein_L16_L10E_rplP	Sample1	AGAGTTCATGCGTTCCACGGGAATCGTATAAACAAGATGTTGAGGTGTGCAGGCGCCGAG	1	1.68	Root; d__Eukaryota; Metazoa	AGAGTTCATCCGTTCCACGTGACTCGTATAAACAAGATGTTGAGTTGTGCAGGAGCCGAT	5004	6549.78	289	4544						Eukaryota
S1.7.ribosomal_protein_L16_L10E_rplP	Sample1	AGAGTTCATCCGTGCCTCGTGACTCGTATAAACAAGATGTTGAGTTGTGCAGGAGCCGAT	1	1.84	Root; d__Eukaryota	AGAGTTCATCCGTTCCACGTGACTCGTATAAACAAGATGTTGAGTTGTGCAGGAGCCGAT	5004	6549.78	289	4544						Eukaryota
S1.7.ribosomal_protein_L16_L10E_rplP	Sample1	AGAGGTCATCCGTTCCACGTGACTCGTATAAACAAGATGTTGAGTTGTGCAGGAGCCGGT	1	1.84	Root; d__Eukaryota	AGAGTTCATCCGTTCCACGTGACTCGTATAAACAAGATGTTGAGTTGTGCAGGAGCCGAT	5004	6549.78	289	4544						Eukaryota
S1.7.ribosomal_protein_L16_L10E_rplP	Sample1	AGAGTTCATCCGTTCCACGTGACTCGTATAAACAAGCTGTTGAGGTGTGCAGGAGCCGAT	1	1.79	Root; d__Eukaryota; Viridiplantae	AGAGTTCATCCGTTCCACGTGACTCGTATAAACAAGATGTTGAGTTGTGCAGGAGCCGAT	5004	6549.78	289	4544						Eukaryota
S1.7.ribosomal_protein_L16_L10E_rplP	Sample1	AGAGTTCATCCGGTCCACGTGACTCGTATAAACACGGTGTTGAGTGGTGCAGGACCCGAT	1	1.66	Root; d__Eukaryota	AGAGTTCATCCGTTCCACGTGACTCGTATAAACAAGATGTTGAGTTGTGCAGGAGCCGAT	5004	6549.78	289	4544						Eukaryota
S1.7.ribosomal_protein_L16_L10E_rplP	Sample1	AGAGTTCATCCGTTCCACGTGACTCGTATAAACAAGATGTTGAGTTGTGCAGGAGCCGGG	1	1.81	Root; d__Eukaryota; Metazoa	AGAGTTCATCCGTTCCACGTGACTCGTATAAACAAGATGTTGAGTTGTGCAGGAGCCGAT	5004	6549.78	289	4544						Eukaryota
S1.7.ribosomal_protein_L16_L10E_rplP	Sample1	AGAGTTCATCCGTTCCACGTGACTCGTATAAACAAGATGTTGAGTTGTGCAGGAGAAAAA	1	1.65	Root; d__Eukaryota; Metazoa	AGAGTTCATCCGTTCCACGTGACTCGTATAAACAAGATGTTGAGTTGTGCAGGAGCCGAT	5004	6549.78	289	4544						Eukaryota
S1.7.ribosomal_protein_L16_L10E_rplP	Sample1	AGAGTTCATCCGTTCCACGTGCCTCGTATAAACAAGATGTTGAGGTGTGCAGGAGCCGAT	1	1.79	Root; d__Eukaryota	AGAGTTCATCCGTTCCACGTGACTCGTATAAACAAGATGTTGAGTTGTGCAGGAGCCGAT	5004	6549.78	289	4544						Eukaryota
S1.7.ribosomal_protein_L16_L10E_rplP	Sample1	AGAGTTCATCCGTTGCACGTGACTCGTATAAACAAGATGTTGAGTTGTGCAGGAGCCGAA	1	1.65	Root; d__Eukaryota; Metazoa	AGAGTTCATCCGTTCCACGTGACTCGTATAAACAAGATGTTGAGTTGTGCAGGAGCCGAT	5004	6549.78	289	4544						Eukaryota
S1.7.ribosomal_protein_L16_L10E_rplP	Sample1	AGAGTCCATCCGTTCCACGTGTCTCGTATAAACAAGATGTTGTGTTGTGCAGGTACCGAT	1	1.81	Root; d__Eukaryota; Metazoa	AGAGTTCATCCGTTCCACGTGACTCGTATAAACAAGATGTTGAGTTGTGCAGGAGCCGAT	5004	6549.78	289	4544						Eukaryota
S1.7.ribosomal_protein_L16_L10E_rplP	Sample1	ACAGTTCATCCGTTCCACGTGACTCGTATAAACAAGATGTTGAGTTGTTCAGGAGCCGAT	1	1.79	Root; d__Eukaryota; Metazoa	AGAGTTCATCCGTTCCACGTGACTCGTATAAACAAGATGTTGAGTTGTGCAGGAGCCGAT	5004	6549.78	289	4544						Eukaryota
S1.7.ribosomal_protein_L16_L10E_rplP	Sample1	CGAGTTCATCCGTTCCACGTGACCCGTATAAACAAGATGGTGCGTCGTGCAGGAGCCGAT	1	1.67	Root; d__Eukaryota; Metazoa	AGAGTTCATCCGTTCCACGTGACTCGTATAAACAAGATGTTGAGTTGTGCAGGAGCCGAT	5004	6549.78	289	4544						Eukaryota
S1.7.ribosomal_protein_L16_L10E_rplP	Sample1	AGAGTTCATCCGGTCCACCTGACTCGTATAAACCAGAGGTTGAGTTGTTCAGGAGCCGAT	1	1.76		AGAGTTCATCCGTTCCACGTGACTCGTATAAACAAGATGTTGAGTTGTGCAGGAGCCGAT	5004	6549.78	289	4544
S1.7.ribosomal_protein_L16_L10E_rplP	Sample1	AGAGTTCATCCGGTCCACGGGACTCGTCTAAACACGATGTGGAGTTGTGCAGGGGCCGAT	1	1.81		AGAGTTCATCCGTTCCACGTGACTCGTATAAACAAGATGTTGAGTTGTGCAGGAGCCGAT	5004	6549.78	289	4544
S1.7.ribosomal_protein_L16_L10E_rplP	Sample1	AGAGTTCAGCCGTGCCACGTGACGCGTATAAACAAGATGTGGAGTTGTGCAGGAGCCGAT	1	1.79	Root; d__Eukaryota	AGAGTTCATCCGTTCCACGTGACTCGTATAAACAAGATGTTGAGTTGTGCAGGAGCCGAT	5004	6549.78	289	4544						Eukaryota
S1.7.ribosomal_protein_L16_L10E_rplP	Sample1	AGAGTTCATCCGTGCCACGTGACTCGTATACACGAGATGTTGAGTTGTGCAGGAGCCGAT	1	1.65	Root; d__Eukaryota; Viridiplantae	AGAGTTCATCCGTTCCACGTGACTCGTATAAACAAGATGTTGAGTTGTGCAGGAGCCGAT	5004	6549.78	289	4544						Eukaryota
S1.7.ribosomal_protein_L16_L10E_rplP	Sample1	AGAGTTCATCCGTTGCACGTGGCCAGTATAAACAAGATGTTGAGTTGTGCAGGAGCCGAC	1	1.65	Root; d__Eukaryota; Metazoa	AGAGTTCATCCGTTCCACGTGACTCGTATAAACAAGATGTTGAGTTGTGCAGGAGCCGAT	5004	6549.78	289	4544						Eukaryota
S1.7.ribosomal_protein_L16_L10E_rplP	Sample1	AGAGTTCATCCGTTGCACGTGACTCGTATAAACAAGCTGTTGAGTTGTGCGGGAGCCGAT	1	1.79	Root; d__Eukaryota; Metazoa	AGAGTTCATCCGTTCCACGTGACTCGTATAAACAAGATGTTGAGTTGTGCAGGAGCCGAT	5004	6549.78	289	4544						Eukaryota
S1.7.ribosomal_protein_L16_L10E_rplP	Sample1	AGAGTTCATCCGTTCCACGTGACTCGTATAAACACGCTGTTGAGTTGTGCAGGAGCCGAT	1	1.79	Root; d__Eukaryota	AGAGTTCATCCGTTCCACGTGACTCGTATAAACAAGATGTTGAGTTGTGCAGGAGCCGAT	5004	6549.78	289	4544						Eukaryota
S1.7.ribosomal_protein_L16_L10E_rplP	Sample1	AGAGTTCATCCGGTCCACGGGGCTCGTATAGACGAGATGTTGAGTTGTGCAGGAGCCGAT	1	1.84	Root; d__Eukaryota	AGAGTTCATCCGTTCCACGTGACTCGTATAAACAAGATGTTGAGTTGTGCAGGAGCCGAT	5004	6549.78	289	4544						Eukaryota
S1.7.ribosomal_protein_L16_L10E_rplP	Sample1	AGTGTTCATCCGTTCCACGGTGCTCGTATAAACAAGCGGTTGAGTTGTGCAGGAGCCGAT	1	1.81	Root; d__Eukaryota	AGAGTTCATCCGTTCCACGTGACTCGTATAAACAAGATGTTGAGTTGTGCAGGAGCCGAT	5004	6549.78	289	4544						Eukaryota
S1.7.ribosomal_protein_L16_L10E_rplP	Sample1	AGAGTTCATCAGTTCCACGTGACTCGTATAAACAAGATGTTGAGTTGTTCAGGAGCCGAT	1	1.79	Root; d__Eukaryota; Metazoa	AGAGTTCATCCGTTCCACGTGACTCGTATAAACAAGATGTTGAGTTGTGCAGGAGCCGAT	5004	6549.78	289	4544						Eukaryota
S1.7.ribosomal_protein_L16_L10E_rplP	Sample1	AGAGTTCATCCGCTCCACGTGCCTCGTATAAACAAGATGTTGAGTTGTGCAGGAGCCGAT	1	1.65		AGAGTTCATCCGTTCCACGTGACTCGTATAAACAAGATGTTGAGTTGTGCAGGAGCCGAT	5004	6549.78	289	4544
S1.7.ribosomal_protein_L16_L10E_rplP	Sample1	AGAGTGCAGGCGTTCCACGTGTCTCGTATAAACAAGATGTTGAGTGGTGCAGGAGCCGAT	1	1.65		AGAGTTCATCCGTTCCACGTGACTCGTATAAACAAGATGTTGAGTTGTGCAGGAGCCGAT	5004	6549.78	289	4544
S1.7.ribosomal_protein_L16_L10E_rplP	Sample1	AGAGTTCATCCGGTTCACGTGACTAGTATAAACAAGATGTTGAGTTGTGCAGGAGCCGAT	1	1.83		AGAGTTCATCCGTTCCACGTGACTCGTATAAACAAGATGTTGAGTTGTGCAGGAGCCGAT	5004	6549.78	289	4544
S1.7.ribosomal_protein_L16_L10E_rplP	Sample1	AGAGTTCATCCGTGCCACGTGACTCGTATAAACAAGATGTTGAGTTGGGCAGGAGCCGAT	1	1.79	Root; d__Eukaryota; Viridiplantae	AGAGTTCATCCGTTCCACGTGACTCGTATAAACAAGATGTTGAGTTGTGCAGGAGCCGAT	5004	6549.78	289	4544						Eukaryota
S1.7.ribosomal_protein_L16_L10E_rplP	Sample1	AGAGTTCACCCGTCCCACGCGACTCGTATAAACAACATGTTGAGTTGTGCAGGAGCCGAG	1	1.7	Root; d__Eukaryota; Fungi	AGAGTTCATCCGTTCCACGTGACTCGTATAAACAAGATGTTGAGTTGTGCAGGAGCCGAT	5004	6549.78	289	4544						Eukaryota
S1.7.ribosomal_protein_L16_L10E_rplP	Sample1	AGAGTTCATCCGTTCCACGTGCCGCGTATAAACGAGATGTCGAGTTGTGCAGGGGCGGAT	1	1.65	Root; d__Eukaryota; Viridiplantae	AGAGTTCATCCGTTCCACGTGACTCGTATAAACAAGATGTTGAGTTGTGCAGGAGCCGAT	5004	6549.78	289	4544						Eukaryota
S1.7.ribosomal_protein_L16_L10E_rplP	Sample1	AGAGTTCATCCGTTCCACGTGACTCGTATCAACCAGACGTTGCGTTGTGCAGGAGCCGGC	1	1.69	Root; d__Eukaryota; Metazoa	AGAGTTCATCCGTTCCACGTGACTCGTATAAACAAGATGTTGAGTTGTGCAGGAGCCGAT	5004	6549.78	289	4544						Eukaryota
S1.7.ribosomal_protein_L16_L10E_rplP	Sample1	AGAGTTCATCCGTTCCACGTGGCTCGTATGAAGCAGATGTTGAGTTGGGCAGGAGCCGAT	1	1.79	Root; d__Eukaryota	AGAGTTCATCCGTTCCACGTGACTCGTATAAACAAGATGTTGAGTTGTGCAGGAGCCGAT	5004	6549.78	289	4544						Eukaryota
S1.7.ribosomal_protein_L16_L10E_rplP	Sample1	AGAGTTGATCCGTTCCACGGGACTCGGAGAAGCAAGATGTTGAGTTGTGCAGGAGCCGAT	1	1.65	Root; d__Eukaryota; Metazoa	AGAGTTCATCCGTTCCACGTGACTCGTATAAACAAGATGTTGAGTTGTGCAGGAGCCGAT	5004	6549.78	289	4544						Eukaryota
S1.7.ribosomal_protein_L16_L10E_rplP	Sample1	AGAGTTCATCCGTTCCACGTGACTCGTATAAACAAGCTGTTGAGTTGTGCAGGAGCCGAG	1	1.65	Root; d__Eukaryota; Fungi	AGAGTTCATCCGTTCCACGTGACTCGTATAAACAAGATGTTGAGTTGTGCAGGAGCCGAT	5004	6549.78	289	4544						Eukaryota
S1.7.ribosomal_protein_L16_L10E_rplP	Sample1	ATAGTGCATCCGTTCCAAGTGACTCGTATAAACAATATGTTGAGTTGTGCAGGAGCCGAA	1	1.66	Root; d__Eukaryota	AGAGTTCATCCGTTCCACGTGACTCGTATAAACAAGATGTTGAGTTGTGCAGGAGCCGAT	5004	6549.78	289	4544						Eukaryota
S1.7.ribosomal_protein_L16_L10E_rplP	Sample1	AGTGTTCATGCGTTCCACGTGCTTCGTATAAACAAGATGTTGAGTTGTGCAGCAGCCGAT	1	1.67		AGAGTTCATCCGTTCCACGTGACTCGTATAAACAAGATGTTGAGTTGTGCAGGAGCCGAT	5004	6549.78	289	4544
S1.7.ribosomal_protein_L16_L10E_rplP	Sample1	AGAGTTGATCCGTTCCACGTGACTCGTATAAACAAGATGCTGAGTGGTGCAGGAGGCGAG	1	1.95		AGAGTTCATCCGTTCCACGTGACTCGTATAAACAAGATGTTGAGTTGTGCAGGAGCCGAT	5004	6549.78	289	4544
S1.7.ribosomal_protein_L16_L10E_rplP	Sample1	AGCGTTCATCCGTTCCACGTGCCTCGTATAACCAAGATGTTGAGTTGTGCAGGAGCCGAT	1	1.82		AGAGTTCATCCGTTCCACGTGACTCGTATAAACAAGATGTTGAGTTGTGCAGGAGCCGAT	5004	6549.78	289	4544
S1.7.ribosomal_protein_L16_L10E_rplP	Sample1	AGGTTTCATCCGTTCGACGTGACCCGTATAAACAAGATGTTGAGTTGTGCAGGAGCCGAT	1	1.8		AGAGTTCATCCGTTCCACGTGACTCGTATAAACAAGATGTTGAGTTGTGCAGGAGCCGAT	5004	6549.78	289	4544
S1.7.ribosomal_protein_L16_L10E_rplP	Sample1	AGAGTTCATCCGTTCCACGTGACTCGTATAAACAAGATGTTGAGTTGTGGAGGGGCGGAG	1	1.65		AGAGTTCATCCGTTCCACGTGACTCGTATAAACAAGATGTTGAGTTGTGCAGGAGCCGAT	5004	6549.78	289	4544
S1.7.ribosomal_protein_L16_L10E_rplP	Sample1	AGAGTTCATCCGTTCCACGTGACTCGTATAAACAAGATGTTGAGTTGTGCAGGATCCGGA	1	1.84	Root; d__Eukaryota; Viridiplantae	AGAGTTCATCCGTTCCACGTGACTCGTATAAACAAGATGTTGAGTTGTGCAGGAGCCGAT	5004	6549.78	289	4544						Eukaryota
S1.7.ribosomal_protein_L16_L10E_rplP	Sample1	AGAGTTCATCCGTTCCACGTGGCTGGTATAAACAAGATGTTGCGCGGTGCCGGAGCCGAT	1	1.83		AGAGTTCATCCGTTCCACGTGACTCGTATAAACAAGATGTTGAGTTGTGCAGGAGCCGAT	5004	6549.78	289	4544
S1.7.ribosomal_protein_L16_L10E_rplP	Sample1	AGGGTTCATCCGTTCCACGAGACTCGTATAAACGAGATGTTGAGTTGTGCAGGGGCCGAT	1	1.81	Root; d__Eukaryota; Metazoa	AGAGTTCATCCGTTCCACGTGACTCGTATAAACAAGATGTTGAGTTGTGCAGGAGCCGAT	5004	6549.78	289	4544						Eukaryota
S1.7.ribosomal_protein_L16_L10E_rplP	Sample1	AGAGTTCATCCGTTCCGCGTGACTCGTATAATCAAGATGTTGAGTTGTGCAGGAGCCGAT	1	1.79	Root; d__Eukaryota	AGAGTTCATCCGTTCCACGTGACTCGTATAAACAAGATGTTGAGTTGTGCAGGAGCCGAT	5004	6549.78	289	4544						Eukaryota
S1.1.ribosomal_protein_L2_rplB	Sample2	GAAGAGAAGTCCGGAGATCGCGGTAAGCTTGCCCGCGCTTCTGGCGGCTATGCCACTGTT	5058	6620.42	Root; d__Eukaryota; Metazoa	GAAGAGAAGTCCGGAGATCGCGGTAAGCTTGCCCGCGCTTCTGGCGGCTATGCCACTGTT	5254	6876.96	121	5058						Eukaryota
S1.1.ribosomal_protein_L2_rplB	Sample2	GAAGAGAAGTCCGGAGATCGCGGTAAGCTTGCCCGCGCTTCCGGCGGCTATGCCACTGTT	12	15.71	Root; d__Eukaryota; Metazoa	GAAGAGAAGTCCGGAGATCGCGGTAAGCTTGCCCGCGCTTCTGGCGGCTATGCCACTGTT	5254	6876.96	121	5058						Eukaryota
S1.1.ribosomal_protein_L2_rplB	Sample2	GAAGAGAAGTCCGGATATCGCGGTAAGCTTGCCCGCGCTTCTGGCGGCTATGCCACTGTT	12	15.71	Root; d__Eukaryota; Metazoa	GAAGAGAAGTCCGGAGATCGCGGTAAGCTTGCCCGCGCTTCTGGCGGCTATGCCACTGTT	5254	6876.96	121	5058						Eukaryota
S1.1.ribosomal_protein_L2_rplB	Sample2	GAAGAGAAGTCCGGAGATCGCGGTAAGCTTGCTCGCGCTTCTGGCGGCTATGCCACTGTT	9	11.78	Root; d__Eukaryota; Metazoa	GAAGAGAAGTCCGGAGATCGCGGTAAGCTTGCCCGCGCTTCTGGCGGCTATGCCACTGTT	5254	6876.96	121	5058						Eukaryota
S1.1.ribosomal_protein_L2_rplB	Sample2	GAAGAGAAGTCCGGAGATCGCGTTAAGCTTGCCCGCGCTTCTGGCGGCTATGCCACTGTT	7	9.16	Root; d__Eukaryota; Metazoa	GAAGAGAAGTCCGGAGATCGCGGTAAGCTTGCCCGCGCTTCTGGCGGCTATGCCACTGTT	5254	6876.96	121	5058						Eukaryota
S1.1.ribosomal_protein_L2_rplB	Sample2	GAAGAGAAGTTCGGAGATCGCGGTAAGCTTGCCCGCGCTTCTGGCGGCTATGCCACTGTT	1	1.31	Root; d__Eukaryota; Metazoa	GAAGAGAAGTCCGGAGATCGCGGTAAGCTTGCCCGCGCTTCTGGCGGCTATGCCACTGTT	5254	6876.96	121	5058						Eukaryota
S1.1.ribosomal_protein_L2_rplB	Sample2	GAAGAGAAGTCCGGAGATCGCGGTAAGCTTGCCCGCGCTTCTGGCGGCTATGCCACTGTG	1	1.31	Root; d__Eukaryota; Metazoa	GAAGAGAAGTCCGGAGATCGCGGTAAGCTTGCCCGCGCTTCTGGCGGCTATGCCACTGTT	5254	6876.96	121	5058						Eukaryota
S1.1.ribosomal_protein_L2_rplB	Sample2	GAAGAGAACTCCGGAGATCGCGGTAAGCTTGCCCGCGCTTCTGGCGGCTATGCCACTGTT	4	5.24	Root; d__Eukaryota; Metazoa	GAAGAGAAGTCCGGAGATCGCGGTAAGCTTGCCCGCGCTTCTGGCGGCTATGCCACTGTT	5254	6876.96	121	5058						Eukaryota
S1.1.ribosomal_protein_L2_rplB	Sample2	GGAGAGAAGTCCGGAGATCGCGGTAAGCTTGCCCGCGCTTCTGGCGGCTATGCCACTGTT	4	5.24	Root; d__Eukaryota; Metazoa	GAAGAGAAGTCCGGAGATCGCGGTAAGCTTGCCCGCGCTTCTGGCGGCTATGCCACTGTT	5254	6876.96	121	5058						Eukaryota
S1.1.ribosomal_protein_L2_rplB	Sample2	GAAGAGAAGTCCGGAGATCGCGGTAAGCTTGCCCGCGCTGCTGGCGGCTATGCCACTGTT	1	1.31	Root; d__Eukaryota; Metazoa	GAAGAGAAGTCCGGAGATCGCGGTAAGCTTGCCCGCGCTTCTGGCGGCTATGCCACTGTT	5254	6876.96	121	5058						Eukaryota
S1.1.ribosomal_protein_L2_rplB	Sample2	GAAGAGAAGTCCGGCGATCGCGGTAAGCTTGCCCGCGCTTCTGGCGGCTATGCCACTGTT	1	1.31	Root; d__Eukaryota; Metazoa	GAAGAGAAGTCCGGAGATCGCGGTAAGCTTGCCCGCGCTTCTGGCGGCTATGCCACTGTT	5254	6876.96	121	5058						Eukaryota
S1.1.ribosomal_protein_L2_rplB	Sample2	GAAGAGAAGTCCGGAGAGCGCGGTAAGCTTGCCCGCGCTTCTGGCGGCTATGCCACTGTT	3	3.93	Root; d__Eukaryota; Metazoa	GAAGAGAAGTCCGGAGATCGCGGTAAGCTTGCCCGCGCTTCTGGCGGCTATGCCACTGTT	5254	6876.96	121	5058						Eukaryota
S1.1.ribosomal_protein_L2_rplB	Sample2	GAAGAGAAGTCCGGAGATCGCAGTAAGCTTGCCCGCGCTTCTGGCGGCTATGCCACTGTT	3	3.93	Root; d__Eukaryota; Metazoa	GAAGAGAAGTCCGGAGATCGCGGTAAGCTTGCCCGCGCTTCTGGCGGCTATGCCACTGTT	5254	6876.96	121	5058						Eukaryota
S1.1.ribosomal_protein_L2_rplB	Sample2	GAAGAGAAGTGCGGAGATCGCGGTAAGCTTGCCCGCGCTTCTGGCGGCTATGCCACTGTT	3	3.93	Root; d__Eukaryota; Metazoa	GAAGAGAAGTCCGGAGATCGCGGTAAGCTTGCCCGCGCTTCTGGCGGCTATGCCACTGTT	5254	6876.96	121	5058						Eukaryota
S1.1.ribosomal_protein_L2_rplB	Sample2	GAAGCGAAGTCCGGAGATCGCGGTAAGCTTGCCCGCGCTTCTGGCGGCTATGCCACTGTT	3	3.93	Root; d__Eukaryota; Metazoa	GAAGAGAAGTCCGGAGATCGCGGTAAGCTTGCCCGCGCTTCTGGCGGCTATGCCACTGTT	5254	6876.96	121	5058						Eukaryota
S1.1.ribosomal_protein_L2_rplB	Sample2	GAAGAGAAGTCCGGAGATCGCGGTAAGCTTGCCCGCGCTTCTGGCGGCTGTGCCACTGTT	3	3.93	Root; d__Eukaryota; Metazoa	GAAGAGAAGTCCGGAGATCGCGGTAAGCTTGCCCGCGCTTCTGGCGGCTATGCCACTGTT	5254	6876.96	121	5058						Eukaryota
S1.1.ribosomal_protein_L2_rplB	Sample2	GATCTGAAGTCCGGAGATCGCGGTAAGCTTGCCCGCGCTTCTGGCGGCTATGCCACTGTT	3	3.93	Root; d__Eukaryota; Metazoa	GAAGAGAAGTCCGGAGATCGCGGTAAGCTTGCCCGCGCTTCTGGCGGCTATGCCACTGTT	5254	6876.96	121	5058						Eukaryota
S1.1.ribosomal_protein_L2_rplB	Sample2	GAAGAGAAGTCCGGAGATCGCGGTAAGCTTGCCCGCGCTCCTGGCGGCTATGCCACTGTT	1	1.31	Root; d__Eukaryota	GAAGAGAAGTCCGGAGATCGCGGTAAGCTTGCCCGCGCTTCTGGCGGCTATGCCACTGTT	5254	6876.96	121	5058						Eukaryota
S1.1.ribosomal_protein_L2_rplB	Sample2	GCAGAGAAGTCCGGAGATCGCGGTAAGCTTGCCCGCGCTTCTGGCGGCTATGCCACTGTT	2	2.62	Root; d__Eukaryota; Metazoa	GAAGAGAAGTCCGGAGATCGCGGTAAGCTTGCCCGCGCTTCTGGCGGCTATGCCACTGTT	5254	6876.96	121	5058						Eukaryota
S1.1.ribosomal_protein_L2_rplB	Sample2	GAAGAGAAGTCCGGAGATCGCGGTAAGCTTGCCCGCGCATCTGGCGGCTATGCCACTGTT	2	2.62	Root; d__Eukaryota; Metazoa	GAAGAGAAGTCCGGAGATCGCGGTAAGCTTGCCCGCGCTTCTGGCGGCTATGCCACTGTT	5254	6876.96	121	5058						Eukaryota
S1.1.ribosomal_protein_L2_rplB	Sample2	GAAGAGAAGTCCGGAGATCGCGGTAAGCTTGCCCGCGCTTCTGGCTGCTATGCCACTGTT	1	1.31	Root; d__Eukaryota; Metazoa	GAAGAGAAGTCCGGAGATCGCGGTAAGCTTGCCCGCGCTTCTGGCGGCTATGCCACTGTT	5254	6876.96	121	5058						Eukaryota
S1.1.ribosomal_protein_L2_rplB	Sample2	GAAGAGAAGTCCGGACATCGCGGTAAGCTTGCCCGCGCTTCTGGCGGCTATGCCACTGTT	1	1.31	Root; d__Eukaryota; Metazoa	GAAGAGAAGTCCGGAGATCGCGGTAAGCTTGCCCGCGCTTCTGGCGGCTATGCCACTGTT	5254	6876.96	121	5058						Eukaryota
S1.1.ribosomal_protein_L2_rplB	Sample2	GAAGAGAAGTCCGGAGATCGCGCTAAGCTTGCCCGCGCTTCTGGCGGCTATGCCACTGTT	1	1.31	Root; d__Eukaryota; Metazoa	GAAGAGAAGTCCGGAGATCGCGGTAAGCTTGCCCGCGCTTCTGGCGGCTATGCCACTGTT	5254	6876.96	121	5058						Eukaryota
S1.1.ribosomal_protein_L2_rplB	Sample2	GAAGAGAAGTCTGGAGATCGCGGTAAGCTTGCCCGCGCTTCTGGCGGCTATGCCACTGTT	1	1.31	Root; d__Eukaryota; Metazoa	GAAGAGAAGTCCGGAGATCGCGGTAAGCTTGCCCGCGCTTCTGGCGGCTATGCCACTGTT	5254	6876.96	121	5058						Eukaryota
S1.1.ribosomal_protein_L2_rplB	Sample2	GAAGAGAAGGCCGGAGATCGCGGTAAGCTTGCCCGCGCTTCTGGCGGCTATGCCACTGTT	2	2.62	Root; d__Eukaryota; Metazoa	GAAGAGAAGTCCGGAGATCGCGGTAAGCTTGCCCGCGCTTCTGGCGGCTATGCCACTGTT	5254	6876.96	121	5058						Eukaryota
S1.1.ribosomal_protein_L2_rplB	Sample2	GAAGAGACGTCCGGAGATCGCGGTAAGCTTGCCCGCGCTTCTGGCGGCTATGCCACTGTT	1	1.31	Root; d__Eukaryota; Metazoa	GAAGAGAAGTCCGGAGATCGCGGTAAGCTTGCCCGCGCTTCTGGCGGCTATGCCACTGTT	5254	6876.96	121	5058						Eukaryota
S1.1.ribosomal_protein_L2_rplB	Sample2	GAAGAGAAGTCCGGAGATCGCGGTAAGCTTGCCCGCGCTTCTGGCGGCTATGCCACTGTC	2	2.62	Root; d__Eukaryota; Metazoa	GAAGAGAAGTCCGGAGATCGCGGTAAGCTTGCCCGCGCTTCTGGCGGCTATGCCACTGTT	5254	6876.96	121	5058						Eukaryota
S1.1.ribosomal_protein_L2_rplB	Sample2	GAAGAGAAGTCCGGAGATCGCGGTAAGCTTGCCCGCGCTTCTGGCGGCTATGCCACTGTA	1	1.31	Root; d__Eukaryota; Metazoa	GAAGAGAAGTCCGGAGATCGCGGTAAGCTTGCCCGCGCTTCTGGCGGCTATGCCACTGTT	5254	6876.96	121	5058						Eukaryota
S1.1.ribosomal_protein_L2_rplB	Sample2	GAAGAGAAGTCCGGAGATAGCGGTAAGCTTGCCCGCGCTTCTGGCGGCTATGCCACTGTT	1	1.31	Root; d__Eukaryota; Metazoa	GAAGAGAAGTCCGGAGATCGCGGTAAGCTTGCCCGCGCTTCTGGCGGCTATGCCACTGTT	5254	6876.96	121	5058						Eukaryota
S1.1.ribosomal_protein_L2_rplB	Sample2	GAAGAGAAGTCCGGAGATCGCGGTAAGCTTGCCCGCGCTTCTGGTGGCTATGCCACTGTT	2	2.62	Root; d__Eukaryota; Metazoa	GAAGAGAAGTCCGGAGATCGCGGTAAGCTTGCCCGCGCTTCTGGCGGCTATGCCACTGTT	5254	6876.96	121	5058						Eukaryota
S1.1.ribosomal_protein_L2_rplB	Sample2	GAAGACAAGTCCGGAGATCGCGGTAAGCTTGCCCGCGCTTCTGGCGGCTATGCCACTGTT	2	2.62	Root; d__Eukaryota; Metazoa	GAAGAGAAGTCCGGAGATCGCGGTAAGCTTGCCCGCGCTTCTGGCGGCTATGCCACTGTT	5254	6876.96	121	5058						Eukaryota
S1.1.ribosomal_protein_L2_rplB	Sample2	GAAGAGAAGTCCGGAGATCGCGGTAAGCTTGCCCGCGCTTCTGGCGGCTATGCAACTGTT	2	2.62	Root; d__Eukaryota; Metazoa	GAAGAGAAGTCCGGAGATCGCGGTAAGCTTGCCCGCGCTTCTGGCGGCTATGCCACTGTT	5254	6876.96	121	5058						Eukaryota
S1.1.ribosomal_protein_L2_rplB	Sample2	GAAGAGCAGTCCGGAGATCGCGGTAAGCTTGCCCGCGCTTCTGGCGGCTATGCCACTGTT	2	2.62	Root; d__Eukaryota; Metazoa	GAAGAGAAGTCCGGAGATCGCGGTAAGCTTGCCCGCGCTTCTGGCGGCTATGCCACTGTT	5254	6876.96	121	5058						Eukaryota
S1.1.ribosomal_protein_L2_rplB	Sample2	GAAGAGAAGTCCGGAGATCGCGGTAAGCTTGCCCGCGCCTCTGGCGGCTATGCCACTGTT	2	2.62	Root; d__Eukaryota; Metazoa	GAAGAGAAGTCCGGAGATCGCGGTAAGCTTGCCCGCGCTTCTGGCGGCTATGCCACTGTT	5254	6876.96	121	5058						Eukaryota
S1.1.ribosomal_protein_L2_rplB	Sample2	GAAGAGAAGTCCGGAGATCGCGGTAAGCTTGCCCGCGCTTCTGGCGGCTATGCCTCTGTT	2	2.62	Root; d__Eukaryota; Metazoa	GAAGAGAAGTCCGGAGATCGCGGTAAGCTTGCCCGCGCTTCTGGCGGCTATGCCACTGTT	5254	6876.96	121	5058						Eukaryota
S1.1.ribosomal_protein_L2_rplB	Sample2	GAAGAGAAGTCCGGAGATCGCGGTAAGCCTGCCCGCGCTTCTGGCGGCTATGCCACTGTT	2	2.62	Root; d__Eukaryota; Metazoa	GAAGAGAAGTCCGGAGATCGCGGTAAGCTTGCCCGCGCTTCTGGCGGCTATGCCACTGTT	5254	6876.96	121	5058						Eukaryota
S1.1.ribosomal_protein_L2_rplB	Sample2	GAAGAGAAGTCCGGGGATCGCGGTAAGCTTGCCCGCGCTTCTGGCGGCTATGCCACTGTT	2	2.62	Root; d__Eukaryota; Metazoa	GAAGAGAAGTCCGGAGATCGCGGTAAGCTTGCCCGCGCTTCTGGCGGCTATGCCACTGTT	5254	6876.96	121	5058						Eukaryota
S1.1.ribosomal_protein_L2_rplB	Sample2	GTAGAGAAGTCCGGAGATCGCGGTAAGCTTGCCCGCGCTTCTGGCGGCTATGCCACTGTT	2	2.62	Root; d__Eukaryota; Metazoa	GAAGAGAAGTCCGGAGATCGCGGTAAGCTTGCCCGCGCTTCTGGCGGCTATGCCACTGTT	5254	6876.96	121	5058						Eukaryota
S1.1.ribosomal_protein_L2_rplB	Sample2	GAAGAGAAATCCGGAGATCGCGGTAAGCTTGCCCGCGCTTCTGGCGGCTATGCCACTGTT	2	2.62	Root; d__Eukaryota; Metazoa	GAAGAGAAGTCCGGAGATCGCGGTAAGCTTGCCCGCGCTTCTGGCGGCTATGCCACTGTT	5254	6876.96	121	5058						Eukaryota
S1.1.ribosomal_protein_L2_rplB	Sample2	GAAGAGAAGTCCGGAGATCGCGGTAAGCTTGCCCGGGCTTCTGGCGGCTATGCCACTGTT	2	2.62	Root; d__Eukaryota; Metazoa	GAAGAGAAGTCCGGAGATCGCGGTAAGCTTGCCCGCGCTTCTGGCGGCTATGCCACTGTT	5254	6876.96	121	5058						Eukaryota
S1.1.ribosomal_protein_L2_rplB	Sample2	GAAGAGAAGTCCGGAGATCGCGGCAAGCTTGCCCGCGCTTCTGGCGGCTATGCCACTGTT	2	2.62	Root; d__Eukaryota; Metazoa	GAAGAGAAGTCCGGAGATCGCGGTAAGCTTGCCCGCGCTTCTGGCGGCTATGCCACTGTT	5254	6876.96	121	5058						Eukaryota
S1.1.ribosomal_protein_L2_rplB	Sample2	GAAGAGAAGTCCGGAGATCGCGGTAAGCTTGCCCGCGCTTCTGGCGGCTATGCTACTGTT	2	2.62	Root; d__Eukaryota; Metazoa	GAAGAGAAGTCCGGAGATCGCGGTAAGCTTGCCCGCGCTTCTGGCGGCTATGCCACTGTT	5254	6876.96	121	5058						Eukaryota
S1.1.ribosomal_protein_L2_rplB	Sample2	GAAGAGAAGTCCGCAGATCGCGGTAAGCTTGCCCGCGCTTCTGGCGGCTATGCCACTGTT	2	2.62	Root; d__Eukaryota; Metazoa	GAAGAGAAGTCCGGAGATCGCGGTAAGCTTGCCCGCGCTTCTGGCGGCTATGCCACTGTT	5254	6876.96	121	5058						Eukaryota
S1.1.ribosomal_protein_L2_rplB	Sample2	GAGGAGAAGTCCGGAGATCGCGGTAAGCTTGCCCGCGCTTCTGGCGGCTATGCCACTGTT	2	2.62	Root; d__Eukaryota; Metazoa	GAAGAGAAGTCCGGAGATCGCGGTAAGCTTGCCCGCGCTTCTGGCGGCTATGCCACTGTT	5254	6876.96	121	5058						Eukaryota
S1.1.ribosomal_protein_L2_rplB	Sample2	GAAGAGAAGTCCGGAGATCGCGGTGAGCTTGCCCGCGCTTCTGGCGGCTATGCCACTGTT	2	2.62	Root; d__Eukaryota; Metazoa	GAAGAGAAGTCCGGAGATCGCGGTAAGCTTGCCCGCGCTTCTGGCGGCTATGCCACTGTT	5254	6876.96	121	5058						Eukaryota
S1.1.ribosomal_protein_L2_rplB	Sample2	GAAGAGAAGTCCGGAGATCGCGGTAAGCTTGCCCGCGCTTCTGCCGGCTATGCCACTGTT	2	2.62	Root; d__Eukaryota; Metazoa	GAAGAGAAGTCCGGAGATCGCGGTAAGCTTGCCCGCGCTTCTGGCGGCTATGCCACTGTT	5254	6876.96	121	5058						Eukaryota
S1.1.ribosomal_protein_L2_rplB	Sample2	GAAGAGAAGTCCGGAGATCGCGGTAAGCTTGCCCGCGATTCTGGCGGCTATGCCACTGTT	2	2.62	Root; d__Eukaryota; Metazoa	GAAGAGAAGTCCGGAGATCGCGGTAAGCTTGCCCGCGCTTCTGGCGGCTATGCCACTGTT	5254	6876.96	121	5058						Eukaryota
S1.1.ribosomal_protein_L2_rplB	Sample2	GAAGGGAAGTCCGGAGATCGCGGTAAGCTTGCCCGCGCTTCTGGCGGCTATGCCACTGTT	1	1.31	Root; d__Eukaryota; Metazoa	GAAGAGAAGTCCGGAGATCGCGGTAAGCTTGCCCGCGCTTCTGGCGGCTATGCCACTGTT	5254	6876.96	121	5058						Eukaryota
S1.1.ribosomal_protein_L2_rplB	Sample2	GAAGAGAAGTCCGGAGATCGCGGTAAGCTTGCCCGCGCTTCTGGCGCCTATGCCACTGTT	1	1.31	Root; d__Eukaryota; Metazoa	GAAGAGAAGTCCGGAGATCGCGGTAAGCTTGCCCGCGCTTCTGGCGGCTATGCCACTGTT	5254	6876.96	121	5058						Eukaryota
S1.1.ribosomal_protein_L2_rplB	Sample2	CAAGAGAAGTCCGGAGATCGCGGTAAGCTTGCCCGCGCTTCTGGCGGCTATGCCACTGTT	1	1.31	Root; d__Eukaryota; Metazoa	GAAGAGAAGTCCGGAGATCGCGGTAAGCTTGCCCGCGCTTCTGGCGGCTATGCCACTGTT	5254	6876.96	121	5058						Eukaryota
S1.1.ribosomal_protein_L2_rplB	Sample2	GAAGAGAAGTCCGGAGATCGCTGTAAGCTTGCCCGCGCTTCTGGCGGCTATGCCACTGTT	1	1.31	Root; d__Eukaryota; Metazoa	GAAGAGAAGTCCGGAGATCGCGGTAAGCTTGCCCGCGCTTCTGGCGGCTATGCCACTGTT	5254	6876.96	121	5058						Eukaryota
S1.1.ribosomal_protein_L2_rplB	Sample2	GACGAGAAGTCCGGAGATCGCGGTAAGCTTGCCCGCGCTTCTGGCGGCTATGCCACTGTT	1	1.31	Root; d__Eukaryota; Metazoa	GAAGAGAAGTCCGGAGATCGCGGTAAGCTTGCCCGCGCTTCTGGCGGCTATGCCACTGTT	5254	6876.96	121	5058						Eukaryota
S1.1.ribosomal_protein_L2_rplB	Sample2	GAAGAGAAGTCCGGAGATCGCGGTAAGCTCGCCCGCGCTTCTGGCGGCTATGCCACTGTT	1	1.31	Root; d__Eukaryota; Metazoa	GAAGAGAAGTCCGGAGATCGCGGTAAGCTTGCCCGCGCTTCTGGCGGCTATGCCACTGTT	5254	6876.96	121	5058						Eukaryota
S1.1.ribosomal_protein_L2_rplB	Sample2	GAAGAGAAGTCCGGAGATCGGGGTAAGCTTGCCCGCGCTTCTGGCGGCTATGCCACTGTT	1	1.31	Root; d__Eukaryota; Metazoa	GAAGAGAAGTCCGGAGATCGCGGTAAGCTTGCCCGCGCTTCTGGCGGCTATGCCACTGTT	5254	6876.96	121	5058						Eukaryota
S1.1.ribosomal_protein_L2_rplB	Sample2	GAAGAGAAGTCCGGAGATCGCGGTAAGCTTGCGCGCGCTTCTGGCGGCTATGCCACTGTT	1	1.31	Root; d__Eukaryota; Metazoa	GAAGAGAAGTCCGGAGATCGCGGTAAGCTTGCCCGCGCTTCTGGCGGCTATGCCACTGTT	5254	6876.96	121	5058						Eukaryota
S1.1.ribosomal_protein_L2_rplB	Sample2	GAAGAGAGGTCCGGAGATCGCGGTAAGCTTGCCCGCGCTTCTGGCGGCTATGCCACTGTT	1	1.31	Root; d__Eukaryota; Metazoa	GAAGAGAAGTCCGGAGATCGCGGTAAGCTTGCCCGCGCTTCTGGCGGCTATGCCACTGTT	5254	6876.96	121	5058						Eukaryota
S1.1.ribosomal_protein_L2_rplB	Sample2	GAAGAGAAGTCCGGAGATCGCGGTACGCTTGCCCGCGCTTCTGGCGGCTATGCCACTGTT	1	1.31	Root; d__Eukaryota; Metazoa	GAAGAGAAGTCCGGAGATCGCGGTAAGCTTGCCCGCGCTTCTGGCGGCTATGCCACTGTT	5254	6876.96	121	5058						Eukaryota
S1.1.ribosomal_protein_L2_rplB	Sample2	GAAGAGAAGTCCGGAGATCGTGGTAAGCTTGCCCGCGCTTCTGGCGGCTATGCCACTGTT	1	1.31	Root; d__Eukaryota; Metazoa	GAAGAGAAGTCCGGAGATCGCGGTAAGCTTGCCCGCGCTTCTGGCGGCTATGCCACTGTT	5254	6876.96	121	5058						Eukaryota
S1.1.ribosomal_protein_L2_rplB	Sample2	GAAGAGAAGTCCGGAGATCGCGGTAAGCTTGCCCGCGCTTCTGGCGGCTATGACACTGTT	1	1.31	Root; d__Eukaryota; Metazoa	GAAGAGAAGTCCGGAGATCGCGGTAAGCTTGCCCGCGCTTCTGGCGGCTATGCCACTGTT	5254	6876.96	121	5058						Eukaryota
S1.1.ribosomal_protein_L2_rplB	Sample2	GAAGAGAAGTACGGAGATCGCGGTAAGCTTGCCCGCGCTTCTGGCGGCTATGCCACTGTT	1	1.31	Root; d__Eukaryota	GAAGAGAAGTCCGGAGATCGCGGTAAGCTTGCCCGCGCTTCTGGCGGCTATGCCACTGTT	5254	6876.96	121	5058						Eukaryota
S1.1.ribosomal_protein_L2_rplB	Sample2	GAAGAGAAGTCCGGAGATCGCGGTAAGCTTGCCCGCGCTTCTGGCGGCTATGCCGCTGTT	1	1.31	Root; d__Eukaryota; Metazoa	GAAGAGAAGTCCGGAGATCGCGGTAAGCTTGCCCGCGCTTCTGGCGGCTATGCCACTGTT	5254	6876.96	121	5058						Eukaryota
S1.1.ribosomal_protein_L2_rplB	Sample2	GAAGAGAAGTCAGGAGATCGCGGTAAGCTTGCCCGCGCTTCTGGCGGCTATGCCACTGTT	1	1.31	Root; d__Eukaryota; Metazoa	GAAGAGAAGTCCGGAGATCGCGGTAAGCTTGCCCGCGCTTCTGGCGGCTATGCCACTGTT	5254	6876.96	121	5058						Eukaryota
S1.1.ribosomal_protein_L2_rplB	Sample2	GAAGAGAAGTCCGGAGATCGCGGTAAGCTTTCCCGCGCTTCTGGCGGCTATGCCACTGTT	1	1.31	Root; d__Eukaryota; Metazoa	GAAGAGAAGTCCGGAGATCGCGGTAAGCTTGCCCGCGCTTCTGGCGGCTATGCCACTGTT	5254	6876.96	121	5058						Eukaryota
S1.1.ribosomal_protein_L2_rplB	Sample2	GAAGAGAAGTCCGGAGATCGCGGTAAGCTTGTCCGCGCTTCTGGCGGCTATGCCACTGTT	1	1.31	Root; d__Eukaryota; Metazoa	GAAGAGAAGTCCGGAGATCGCGGTAAGCTTGCCCGCGCTTCTGGCGGCTATGCCACTGTT	5254	6876.96	121	5058						Eukaryota
S1.1.ribosomal_protein_L2_rplB	Sample2	GAAGAGAAGTCCGGAGATCGCGGTAAGCTTGCCCGCGCTTCTGGCGGCTATGCCACAGTT	1	1.31	Root; d__Eukaryota; Metazoa	GAAGAGAAGTCCGGAGATCGCGGTAAGCTTGCCCGCGCTTCTGGCGGCTATGCCACTGTT	5254	6876.96	121	5058						Eukaryota
S1.1.ribosomal_protein_L2_rplB	Sample2	GAAGAGAAGTCCGGAGATCGCGGTAAGCTTGCCCGCGCTTCTGTCGGCTATGCCACTGTT	1	1.31	Root; d__Eukaryota; Metazoa	GAAGAGAAGTCCGGAGATCGCGGTAAGCTTGCCCGCGCTTCTGGCGGCTATGCCACTGTT	5254	6876.96	121	5058						Eukaryota
S1.1.ribosomal_protein_L2_rplB	Sample2	GAAGAGAAGTCCGGAGATCGCGGTAAGCTTGCCCGCGCTTCTGGCGTCTATGCCACTGTT	1	1.31	Root; d__Eukaryota; Metazoa	GAAGAGAAGTCCGGAGATCGCGGTAAGCTTGCCCGCGCTTCTGGCGGCTATGCCACTGTT	5254	6876.96	121	5058						Eukaryota
S1.1.ribosomal_protein_L2_rplB	Sample2	GAAGAGAAGCCCGGAGATCGCGGTAAGCTTGCCCGCGCTTCTGGCGGCTATGCCACTGTT	1	1.31	Root; d__Eukaryota; Metazoa	GAAGAGAAGTCCGGAGATCGCGGTAAGCTTGCCCGCGCTTCTGGCGGCTATGCCACTGTT	5254	6876.96	121	5058						Eukaryota
S1.1.ribosomal_protein_L2_rplB	Sample2	GAAGAGAAGTACGGAGACCGCGGTAAGCTTGCCCGCGCTTCTGGCGGCTATGCCACTGTT	1	1.31	Root; d__Eukaryota; Metazoa	GAAGAGAAGTCCGGAGATCGCGGTAAGCTTGCCCGCGCTTCTGGCGGCTATGCCACTGTT	5254	6876.96	121	5058						Eukaryota
S1.1.ribosomal_protein_L2_rplB	Sample2	GAAGAGAAGTCCGGAGATCGCGGTAAGCTTGCCCGCGCTTCTGGCGGCTATGCCACTCTT	1	1.31	Root; d__Eukaryota; Metazoa	GAAGAGAAGTCCGGAGATCGCGGTAAGCTTGCCCGCGCTTCTGGCGGCTATGCCACTGTT	5254	6876.96	121	5058						Eukaryota
S1.1.ribosomal_protein_L2_rplB	Sample2	GAAGCGAAGTCCGGAGATCGCGGTAAGCTTGCCCGCGCTTCTGGCGGATATGCCACTGTT	1	1.31	Root; d__Eukaryota; Metazoa	GAAGAGAAGTCCGGAGATCGCGGTAAGCTTGCCCGCGCTTCTGGCGGCTATGCCACTGTT	5254	6876.96	121	5058						Eukaryota
S1.1.ribosomal_protein_L2_rplB	Sample2	GAAGAGAAGTCCGGAGAGCGCGGTAAGCTTGCCCGCGCTACTGGCGGCTATGCCACTGTT	1	1.31	Root; d__Eukaryota; Metazoa	GAAGAGAAGTCCGGAGATCGCGGTAAGCTTGCCCGCGCTTCTGGCGGCTATGCCACTGTT	5254	6876.96	121	5058						Eukaryota
S1.1.ribosomal_protein_L2_rplB	Sample2	GAAGAGAAGGCCGGAGATCGTGGTAAGCTTGCCCGCGCTTCCGGCGGCTATGCCACTGTT	1	1.31	Root; d__Eukaryota; Metazoa	GAAGAGAAGTCCGGAGATCGCGGTAAGCTTGCCCGCGCTTCTGGCGGCTATGCCACTGTT	5254	6876.96	121	5058						Eukaryota
S1.1.ribosomal_protein_L2_rplB	Sample2	GAAGAGAAGTCCGGAGATCGCGGTAAGCTTGCCCGCGCTTCTCGCGGCTATGCCACTGTT	1	1.31	Root; d__Eukaryota; Metazoa	GAAGAGAAGTCCGGAGATCGCGGTAAGCTTGCCCGCGCTTCTGGCGGCTATGCCACTGTT	5254	6876.96	121	5058						Eukaryota
S1.1.ribosomal_protein_L2_rplB	Sample2	GAAGAGAAGTCCGGAGATCGCGGTAAGCTTGCCAGCGCTTCTGGCGGCTATGCCACTGTT	1	1.31	Root; d__Eukaryota; Metazoa	GAAGAGAAGTCCGGAGATCGCGGTAAGCTTGCCCGCGCTTCTGGCGGCTATGCCACTGTT	5254	6876.96	121	5058						Eukaryota
S1.1.ribosomal_protein_L2_rplB	Sample2	GAAGAGAAGTCCGGAGATCGCGATAAGCTTGCCCGCGCTTCTGGCGGCTATGCCACTGTT	1	1.31	Root; d__Eukaryota; Metazoa	GAAGAGAAGTCCGGAGATCGCGGTAAGCTTGCCCGCGCTTCTGGCGGCTATGCCACTGTT	5254	6876.96	121	5058						Eukaryota
S1.1.ribosomal_protein_L2_rplB	Sample2	GAAGAGGAGGCCGGAGATCGCGGTAAGCTTGCCCGCGCTTCTGGCGGCTATGCCACTGTT	1	1.31	Root; d__Eukaryota; Metazoa	GAAGAGAAGTCCGGAGATCGCGGTAAGCTTGCCCGCGCTTCTGGCGGCTATGCCACTGTT	5254	6876.96	121	5058						Eukaryota
S1.1.ribosomal_protein_L2_rplB	Sample2	GAAGAGAAGTCCGGAGATCGCGGTAAGCTTGACCGCGCTTCTGGCGGCTATGCCACTGTT	1	1.31	Root; d__Eukaryota; Metazoa	GAAGAGAAGTCCGGAGATCGCGGTAAGCTTGCCCGCGCTTCTGGCGGCTATGCCACTGTT	5254	6876.96	121	5058						Eukaryota
S1.1.ribosomal_protein_L2_rplB	Sample2	GAAGAGAAGTCCGGCGATCGCGGTAAGCTTGCCCGCGCTTCGGGCGGCTATGCCACTGTT	1	1.31	Root; d__Eukaryota; Metazoa	GAAGAGAAGTCCGGAGATCGCGGTAAGCTTGCCCGCGCTTCTGGCGGCTATGCCACTGTT	5254	6876.96	121	5058						Eukaryota
S1.1.ribosomal_protein_L2_rplB	Sample2	CAAGAGAAGTCCGGGGATCGCGGTAAGCTTGCCCGCGCTTCTGCCGGCTATGCCACTGTT	1	1.31	Root; d__Eukaryota; Metazoa	GAAGAGAAGTCCGGAGATCGCGGTAAGCTTGCCCGCGCTTCTGGCGGCTATGCCACTGTT	5254	6876.96	121	5058						Eukaryota
S1.1.ribosomal_protein_L2_rplB	Sample2	GAAGAGAAGTCCGGATATCGCGGTAAGCTTGCCCGCGCTTCTAGCGGCTATGCCACTGTT	1	1.31	Root; d__Eukaryota; Metazoa	GAAGAGAAGTCCGGAGATCGCGGTAAGCTTGCCCGCGCTTCTGGCGGCTATGCCACTGTT	5254	6876.96	121	5058						Eukaryota
S1.1.ribosomal_protein_L2_rplB	Sample2	GAAGAGAATTCCGGAGATCGCGGTAAGCTTGCCCACGCTTCTGGCGGCTATGCCACTGTT	1	1.31	Root; d__Eukaryota; Metazoa	GAAGAGAAGTCCGGAGATCGCGGTAAGCTTGCCCGCGCTTCTGGCGGCTATGCCACTGTT	5254	6876.96	121	5058						Eukaryota
S1.1.ribosomal_protein_L2_rplB	Sample2	GAGGAGAAGTCCGGAGATCGCGGTAAGCTTGCTCGCGCTTCTGGCGGCTATGCCACTGTT	1	1.31	Root; d__Eukaryota; Metazoa	GAAGAGAAGTCCGGAGATCGCGGTAAGCTTGCCCGCGCTTCTGGCGGCTATGCCACTGTT	5254	6876.96	121	5058						Eukaryota
S1.1.ribosomal_protein_L2_rplB	Sample2	GAAGAGAAGTCCGGAGATCGCGGGAAGCTTGCCCGCGGTTCTGGCGGCTATGCCACTGTT	1	1.31	Root; d__Eukaryota; Metazoa	GAAGAGAAGTCCGGAGATCGCGGTAAGCTTGCCCGCGCTTCTGGCGGCTATGCCACTGTT	5254	6876.96	121	5058						Eukaryota
S1.1.ribosomal_protein_L2_rplB	Sample2	GAAGAGAAGTCCGGAGATAGCGGTAAGCTTGCCCGCGCTTCTGGCGGCTATGCCACTGTG	1	1.31	Root; d__Eukaryota; Metazoa	GAAGAGAAGTCCGGAGATCGCGGTAAGCTTGCCCGCGCTTCTGGCGGCTATGCCACTGTT	5254	6876.96	121	5058						Eukaryota
S1.1.ribosomal_protein_L2_rplB	Sample2	GAAGAGAAGACCGGAGATCGCGGTAAGCTTGCCCGCGCTTCTGGCGGCTATGCCACTGTT	1	1.31	Root; d__Eukaryota; Metazoa	GAAGAGAAGTCCGGAGATCGCGGTAAGCTTGCCCGCGCTTCTGGCGGCTATGCCACTGTT	5254	6876.96	121	5058						Eukaryota
S1.1.ribosomal_protein_L2_rplB	Sample2	GAAGAGAAGTCCGGAGATCGCGGTAAGCTTGCCCTCGCTTCTGGCGGCTATGCCACTGTT	1	1.31	Root; d__Eukaryota; Metazoa	GAAGAGAAGTCCGGAGATCGCGGTAAGCTTGCCCGCGCTTCTGGCGGCTATGCCACTGTT	5254	6876.96	121	5058						Eukaryota
S1.1.ribosomal_protein_L2_rplB	Sample2	GAAGAGAAGTCCGGAGATCGCGGTAAGCTTGCCCGCGCTTCTGGCGGCTATGCCAATGTT	1	1.31	Root; d__Eukaryota; Metazoa	GAAGAGAAGTCCGGAGATCGCGGTAAGCTTGCCCGCGCTTCTGGCGGCTATGCCACTGTT	5254	6876.96	121	5058						Eukaryota
S1.1.ribosomal_protein_L2_rplB	Sample2	GAAGAGAAGTCCGGAGATCGCGGTAGGCTTGCCCGCGCTTCTGGCGGCTATGCCACTGTT	1	1.31	Root; d__Eukaryota; Metazoa	GAAGAGAAGTCCGGAGATCGCGGTAAGCTTGCCCGCGCTTCTGGCGGCTATGCCACTGTT	5254	6876.96	121	5058						Eukaryota
S1.1.ribosomal_protein_L2_rplB	Sample2	GAAGTGAAGTCCGGAGATCGCGGTAAACTTGCCCGCGCTTCTGGCGGCTATGCCACTGTT	1	1.31	Root; d__Eukaryota; Metazoa	GAAGAGAAGTCCGGAGATCGCGGTAAGCTTGCCCGCGCTTCTGGCGGCTATGCCACTGTT	5254	6876.96	121	5058						Eukaryota
S1.1.ribosomal_protein_L2_rplB	Sample2	GAAGAGAAGTCCGGAGATCGCGGTAAGCTTGCCCGCGCTTGTGGCGGCTATGCCACTGTT	1	1.31	Root; d__Eukaryota; Metazoa	GAAGAGAAGTCCGGAGATCGCGGTAAGCTTGCCCGCGCTTCTGGCGGCTATGCCACTGTT	5254	6876.96	121	5058						Eukaryota
S1.1.ribosomal_protein_L2_rplB	Sample2	GAAGAGAAGTCCAGAGATCGCGGTAAGCTTGCCCGCGCTTCTGGCGGCTATGCCACTGTT	1	1.31	Root; d__Eukaryota; Metazoa	GAAGAGAAGTCCGGAGATCGCGGTAAGCTTGCCCGCGCTTCTGGCGGCTATGCCACTGTT	5254	6876.96	121	5058						Eukaryota
S1.1.ribosomal_protein_L2_rplB	Sample2	GAAGAGAAGTCCGGAGATCGCGGTAAGCTTGCCCGCGCTTCTGGCGGCTATTCCACTGTT	1	1.31	Root; d__Eukaryota; Metazoa	GAAGAGAAGTCCGGAGATCGCGGTAAGCTTGCCCGCGCTTCTGGCGGCTATGCCACTGTT	5254	6876.96	121	5058						Eukaryota
S1.1.ribosomal_protein_L2_rplB	Sample2	GAAGAGAAGTCCGGAGATCGCGGTAAGTTTGCCCGCGCTTCTGGCGGCTATGCAACGGTT	1	1.31	Root; d__Eukaryota; Metazoa	GAAGAGAAGTCCGGAGATCGCGGTAAGCTTGCCCGCGCTTCTGGCGGCTATGCCACTGTT	5254	6876.96	121	5058						Eukaryota
S1.1.ribosomal_protein_L2_rplB	Sample2	GAAGAGAAGTCCGGAGATTGCGGTAAGCTTGCCCGCGCTTCTGGCGGCTATGCCACTGTT	1	1.31	Root; d__Eukaryota; Metazoa	GAAGAGAAGTCCGGAGATCGCGGTAAGCTTGCCCGCGCTTCTGGCGGCTATGCCACTGTT	5254	6876.96	121	5058						Eukaryota
S1.1.ribosomal_protein_L2_rplB	Sample2	GAAGAGAAGTCCGGAGATCGCGGTAAGCTTGCCCGCCCTTCTGGCGGCTATGCCACTGTT	1	1.31	Root; d__Eukaryota; Metazoa	GAAGAGAAGTCCGGAGATCGCGGTAAGCTTGCCCGCGCTTCTGGCGGCTATGCCACTGTT	5254	6876.96	121	5058						Eukaryota
S1.1.ribosomal_protein_L2_rplB	Sample2	GAAGAGAAGTCCGGTGATCGCGGTAAGCTTGCCCGCGCTTCTGGCGGCTATGCCACTGTT	1	1.31	Root; d__Eukaryota; Metazoa	GAAGAGAAGTCCGGAGATCGCGGTAAGCTTGCCCGCGCTTCTGGCGGCTATGCCACTGTT	5254	6876.96	121	5058						Eukaryota
S1.1.ribosomal_protein_L2_rplB	Sample2	GAAGAGAAGTCCGGAGATCGCGGTAAGCTTGGCCGCGCTTCTGGCGGCTATGTCACTGTT	1	1.31	Root; d__Eukaryota; Metazoa	GAAGAGAAGTCCGGAGATCGCGGTAAGCTTGCCCGCGCTTCTGGCGGCTATGCCACTGTT	5254	6876.96	121	5058						Eukaryota
S1.1.ribosomal_protein_L2_rplB	Sample2	GAAGAGAAGTCCGGAGATCGCGGTAAACTTGCCCGCGCTTCTGGCGGCTATGCCACTGTT	1	1.31	Root; d__Eukaryota; Metazoa	GAAGAGAAGTCCGGAGATCGCGGTAAGCTTGCCCGCGCTTCTGGCGGCTATGCCACTGTT	5254	6876.96	121	5058						Eukaryota
S1.1.ribosomal_protein_L2_rplB	Sample2	GAAGAGAAGTCCGGAGATCGAGGTAAGCTTGCCCGCGCTTCAGGCGGCTATGCCACTGTT	1	1.31	Root; d__Eukaryota	GAAGAGAAGTCCGGAGATCGCGGTAAGCTTGCCCGCGCTTCTGGCGGCTATGCCACTGTT	5254	6876.96	121	5058						Eukaryota
S1.1.ribosomal_protein_L2_rplB	Sample2	GGAGAGGAGTCCGGAGATCGCGGTAAGCTTGCCCGCGCTTCTGGCGGCTATGCCACTGTT	1	1.31	Root; d__Eukaryota; Metazoa	GAAGAGAAGTCCGGAGATCGCGGTAAGCTTGCCCGCGCTTCTGGCGGCTATGCCACTGTT	5254	6876.96	121	5058						Eukaryota
S1.1.ribosomal_protein_L2_rplB	Sample2	GAAGAGAAGTCCGGAGATCGCGGTAAGCTTGCTCGCGTTTCTGGCGGCTATGCCACTGTT	1	1.31	Root; d__Eukaryota; Metazoa	GAAGAGAAGTCCGGAGATCGCGGTAAGCTTGCCCGCGCTTCTGGCGGCTATGCCACTGTT	5254	6876.96	121	5058						Eukaryota
S1.1.ribosomal_protein_L2_rplB	Sample2	GAAGAGAAGTCCGGAGATCGCGGTAAGATTGCCCGCGCTTCTGGCGGCTATGCCACTGTT	1	1.31	Root; d__Eukaryota	GAAGAGAAGTCCGGAGATCGCGGTAAGCTTGCCCGCGCTTCTGGCGGCTATGCCACTGTT	5254	6876.96	121	5058						Eukaryota
S1.1.ribosomal_protein_L2_rplB	Sample2	GAAGAGAAGTCCGGAGATCGCGGTAAGCTTGCCCGCGCTTCGGGCGGATATGCCACTGTT	1	1.31	Root; d__Eukaryota; Metazoa	GAAGAGAAGTCCGGAGATCGCGGTAAGCTTGCCCGCGCTTCTGGCGGCTATGCCACTGTT	5254	6876.96	121	5058						Eukaryota
S1.1.ribosomal_protein_L2_rplB	Sample2	GAAGAGAAGTCCGGAGATCGCGGTAAGCTTGCCCGCGCTTCTGGCGGCTATGCCACGGTT	1	1.31	Root; d__Eukaryota	GAAGAGAAGTCCGGAGATCGCGGTAAGCTTGCCCGCGCTTCTGGCGGCTATGCCACTGTT	5254	6876.96	121	5058						Eukaryota
S1.1.ribosomal_protein_L2_rplB	Sample2	GAANAGAAGTCCGGAGATNGNNGTAAGCTTGCCCGCGCTTCTGGCGGCTATGCCACTGTT	1	1.31	Root; d__Eukaryota; Metazoa	GAAGAGAAGTCCGGAGATCGCGGTAAGCTTGCCCGCGCTTCTGGCGGCTATGCCACTGTT	5254	6876.96	121	5058						Eukaryota
S1.1.ribosomal_protein_L2_rplB	Sample2	GAAGAGAAGTCCGGAGAGCGCGGTAAGTTTGCCCGCGCTTCTGACGGCTATGCCACAGTT	1	1.31	Root; d__Eukaryota; Metazoa	GAAGAGAAGTCCGGAGATCGCGGTAAGCTTGCCCGCGCTTCTGGCGGCTATGCCACTGTT	5254	6876.96	121	5058						Eukaryota
S1.1.ribosomal_protein_L2_rplB	Sample2	GAAGAGAAGTCCGGAACTCGCGGTAAGCTTGCCCGCGCTTCTGGCGGCTATGCCACTGTT	1	1.31	Root; d__Eukaryota; Metazoa	GAAGAGAAGTCCGGAGATCGCGGTAAGCTTGCCCGCGCTTCTGGCGGCTATGCCACTGTT	5254	6876.96	121	5058						Eukaryota
S1.1.ribosomal_protein_L2_rplB	Sample2	GAAGAGAAGTCCGGAGATCCCGGTAAGCTTGCCCGCGCTTCTGGCGGCTATGCCACTGTT	1	1.31	Root; d__Eukaryota; Metazoa	GAAGAGAAGTCCGGAGATCGCGGTAAGCTTGCCCGCGCTTCTGGCGGCTATGCCACTGTT	5254	6876.96	121	5058						Eukaryota
S1.1.ribosomal_protein_L2_rplB	Sample2	GAAGAGAAGTCCGGAGATCGCGGTAAGCTTGCCCGCGATTCTTGCGGCTATGCCACTGTT	1	1.31	Root; d__Eukaryota; Metazoa	GAAGAGAAGTCCGGAGATCGCGGTAAGCTTGCCCGCGCTTCTGGCGGCTATGCCACTGTT	5254	6876.96	121	5058						Eukaryota
S1.1.ribosomal_protein_L2_rplB	Sample2	GAAGAGAAGTCCGGAGATCGCGGTAAGTTTGCCCGCGCTCCTGGCGGCTATGCCACTGTT	1	1.31	Root; d__Eukaryota; Metazoa	GAAGAGAAGTCCGGAGATCGCGGTAAGCTTGCCCGCGCTTCTGGCGGCTATGCCACTGTT	5254	6876.96	121	5058						Eukaryota
S1.1.ribosomal_protein_L2_rplB	Sample2	GATCTGAAGTCGGGAGATCGCGGTAAGCTCGCCCGCGCTTCTGGCGGCTATGCCACTGTT	1	1.31	Root; d__Eukaryota; Metazoa	GAAGAGAAGTCCGGAGATCGCGGTAAGCTTGCCCGCGCTTCTGGCGGCTATGCCACTGTT	5254	6876.96	121	5058						Eukaryota
S1.1.ribosomal_protein_L2_rplB	Sample2	GAAGAGAAGACCGGAGATCGCGGTAAACTTGCCCGCGCTTCTGGCGGCTATGCCACTGTT	1	1.31	Root; d__Eukaryota; Metazoa	GAAGAGAAGTCCGGAGATCGCGGTAAGCTTGCCCGCGCTTCTGGCGGCTATGCCACTGTT	5254	6876.96	121	5058						Eukaryota
S1.1.ribosomal_protein_L2_rplB	Sample2	GAAGAGAAGTCCGGAGATCGCGATAAGCTTGCCCGCGCTTCTGGCGGCTATGCCACTTTT	1	1.31	Root; d__Eukaryota; Metazoa	GAAGAGAAGTCCGGAGATCGCGGTAAGCTTGCCCGCGCTTCTGGCGGCTATGCCACTGTT	5254	6876.96	121	5058						Eukaryota
S1.1.ribosomal_protein_L2_rplB	Sample2	GAAGAGAAGTCCGGAGATCGCTGTAAGCTTGCCCGCCCTTCTGGCGGCTATGCCACTGTT	1	1.31	Root; d__Eukaryota; Metazoa	GAAGAGAAGTCCGGAGATCGCGGTAAGCTTGCCCGCGCTTCTGGCGGCTATGCCACTGTT	5254	6876.96	121	5058						Eukaryota
S1.1.ribosomal_protein_L2_rplB	Sample2	GAAGAGAAGTCCGGAGATCGCGGTAAGCATGCCCGCGCTTCTGGCGGCTATGCCACTGTT	1	1.31	Root; d__Eukaryota; Metazoa	GAAGAGAAGTCCGGAGATCGCGGTAAGCTTGCCCGCGCTTCTGGCGGCTATGCCACTGTT	5254	6876.96	121	5058						Eukaryota
S1.1.ribosomal_protein_L2_rplB	Sample2	GAAGAGAAGTCCAGAGATTGCGGTAAGCTTGCCCGCGCTTCTGGCGGCTATGCCACTGTT	1	1.31	Root; d__Eukaryota; Metazoa	GAAGAGAAGTCCGGAGATCGCGGTAAGCTTGCCCGCGCTTCTGGCGGCTATGCCACTGTT	5254	6876.96	121	5058						Eukaryota
S1.1.ribosomal_protein_L2_rplB	Sample2	GAAGAGAAGTCCGGAGATCGCGGTAAGCTTGCCCGCGCTTCTAGCGGCTATGCCACTGTT	1	1.31	Root; d__Eukaryota; Metazoa	GAAGAGAAGTCCGGAGATCGCGGTAAGCTTGCCCGCGCTTCTGGCGGCTATGCCACTGTT	5254	6876.96	121	5058						Eukaryota
S1.1.ribosomal_protein_L2_rplB	Sample2	GAAGAGAAGTCCGGAGATCGCGGTAAGCTTACCCGCGCTTCTGGCGGCTATGCCACTGTT	1	1.31	Root; d__Eukaryota; Metazoa	GAAGAGAAGTCCGGAGATCGCGGTAAGCTTGCCCGCGCTTCTGGCGGCTATGCCACTGTT	5254	6876.96	121	5058						Eukaryota
S1.1.ribosomal_protein_L2_rplB	Sample2	GAAGGGAAGGCCGGAAGTCGCGGTAAGCTTGCCCGCGCTTCTGGCGGCCATGCCACTGTT	1	1.31	Root; d__Eukaryota; Metazoa	GAAGAGAAGTCCGGAGATCGCGGTAAGCTTGCCCGCGCTTCTGGCGGCTATGCCACTGTT	5254	6876.96	121	5058						Eukaryota
S1.1.ribosomal_protein_L2_rplB	Sample2	GAAGGGAAGTCCGGGGCTCGCGGTAAGCTTGCCCGCGCTTCTGGCGGCTATGCCTCTGTT	1	1.31	Root; d__Eukaryota; Metazoa	GAAGAGAAGTCCGGAGATCGCGGTAAGCTTGCCCGCGCTTCTGGCGGCTATGCCACTGTT	5254	6876.96	121	5058						Eukaryota
S1.1.ribosomal_protein_L2_rplB	Sample1	GAAGAGAAGTCCGGAGATCGCGGTAAGCTTGCCCGCGCTTCTGGCGGCTATGCCACTGTT	1897	3161.47	Root; d__Eukaryota; Metazoa	GAAGAGAAGTCCGGAGATCGCGGTAAGCTTGCCCGCGCTTCTGGCGGCTATGCCACTGTT	2082	2725.13	149	1897						Eukaryota
S1.1.ribosomal_protein_L2_rplB	Sample1	GAAGAGAAGTCCGGATATCGCGGTAAGCTTGCCCGCGCTTCTGGCGGCTATGCCACTGTT	1	1.65	Root; d__Eukaryota; Metazoa	GAAGAGAAGTCCGGAGATCGCGGTAAGCTTGCCCGCGCTTCTGGCGGCTATGCCACTGTT	2082	2725.13	149	1897						Eukaryota
S1.1.ribosomal_protein_L2_rplB	Sample1	GAAGAGAAGTCCGGAGCTCGCGGTAAGCTTGCCCGCGCTTCTGGCGGCTATGCCACTGTT	6	9.89	Root; d__Eukaryota; Metazoa	GAAGAGAAGTCCGGAGATCGCGGTAAGCTTGCCCGCGCTTCTGGCGGCTATGCCACTGTT	2082	2725.13	149	1897						Eukaryota
S1.1.ribosomal_protein_L2_rplB	Sample1	GAAGAGAAGTTCGGAGATCGCGGTAAGCTTGCCCGCGCTTCTGGCGGCTATGCCACTGTT	4	6.59	Root; d__Eukaryota; Metazoa	GAAGAGAAGTCCGGAGATCGCGGTAAGCTTGCCCGCGCTTCTGGCGGCTATGCCACTGTT	2082	2725.13	149	1897						Eukaryota
S1.1.ribosomal_protein_L2_rplB	Sample1	GAAGAGAAGTCCGGAGATCGCGGTAAGCTTGCCCGCGCTTCTGGCGGCTATGCCACTGTG	4	6.64	Root; d__Eukaryota; Metazoa	GAAGAGAAGTCCGGAGATCGCGGTAAGCTTGCCCGCGCTTCTGGCGGCTATGCCACTGTT	2082	2725.13	149	1897						Eukaryota
S1.1.ribosomal_protein_L2_rplB	Sample1	GAAGAGAAGTCCGGAGATCGCGGTAAGCTTGCCCGCGCTGCTGGCGGCTATGCCACTGTT	3	5.33	Root; d__Eukaryota; Metazoa	GAAGAGAAGTCCGGAGATCGCGGTAAGCTTGCCCGCGCTTCTGGCGGCTATGCCACTGTT	2082	2725.13	149	1897						Eukaryota
S1.1.ribosomal_protein_L2_rplB	Sample1	GAAGAGAAGTCCGGCGATCGCGGTAAGCTTGCCCGCGCTTCTGGCGGCTATGCCACTGTT	3	4.95	Root; d__Eukaryota; Metazoa	GAAGAGAAGTCCGGAGATCGCGGTAAGCTTGCCCGCGCTTCTGGCGGCTATGCCACTGTT	2082	2725.13	149	1897						Eukaryota
S1.1.ribosomal_protein_L2_rplB	Sample1	GAAGAGAAGTCCGGAGATCGCGGTAAGCTTGCCCGCGCGTCTGGCGGCTATGCCACTGTT	3	4.95	Root; d__Eukaryota; Metazoa	GAAGAGAAGTCCGGAGATCGCGGTAAGCTTGCCCGCGCTTCTGGCGGCTATGCCACTGTT	2082	2725.13	149	1897						Eukaryota
S1.1.ribosomal_protein_L2_rplB	Sample1	GAAGAGAAGTCCGGAGAGCGCGGTAAGCTTGCCCGCGCTTCTGGCGGCTATGCCACTGTT	3	4.95	Root; d__Eukaryota; Metazoa	GAAGAGAAGTCCGGAGATCGCGGTAAGCTTGCCCGCGCTTCTGGCGGCTATGCCACTGTT	2082	2725.13	149	1897						Eukaryota
S1.1.ribosomal_protein_L2_rplB	Sample1	GAAGCGAAGTCCGGAGATCGCGGTAAGCTTGCCCGCGCTTCTGGCGGCTATGCCACTGTT	2	3.3	Root; d__Eukaryota; Metazoa	GAAGAGAAGTCCGGAGATCGCGGTAAGCTTGCCCGCGCTTCTGGCGGCTATGCCACTGTT	2082	2725.13	149	1897						Eukaryota
S1.1.ribosomal_protein_L2_rplB	Sample1	GAAGAGAAGTCCGGAGATCGCGGTAAGCTTGCCCGCGCTTCTGGCGGCTGTGCCACTGTT	1	1.65	Root; d__Eukaryota; Metazoa	GAAGAGAAGTCCGGAGATCGCGGTAAGCTTGCCCGCGCTTCTGGCGGCTATGCCACTGTT	2082	2725.13	149	1897						Eukaryota
S1.1.ribosomal_protein_L2_rplB	Sample1	GAAGAGAAGTCCGGAGATCGCGGTCAGCTTGCCCGCGCTTCTGGCGGCTATGCCACTGTT	2	3.44	Root; d__Eukaryota; Metazoa	GAAGAGAAGTCCGGAGATCGCGGTAAGCTTGCCCGCGCTTCTGGCGGCTATGCCACTGTT	2082	2725.13	149	1897						Eukaryota
S1.1.ribosomal_protein_L2_rplB	Sample1	GAAGAGAAGTCCGGAGATCGCGGTAAGCTTGCCCGCGCTCCTGGCGGCTATGCCACTGTT	2	3.3	Root; d__Eukaryota; Metazoa	GAAGAGAAGTCCGGAGATCGCGGTAAGCTTGCCCGCGCTTCTGGCGGCTATGCCACTGTT	2082	2725.13	149	1897						Eukaryota
S1.1.ribosomal_protein_L2_rplB	Sample1	GCAGAGAAGTCCGGAGATCGCGGTAAGCTTGCCCGCGCTTCTGGCGGCTATGCCACTGTT	2	3.3	Root; d__Eukaryota; Metazoa	GAAGAGAAGTCCGGAGATCGCGGTAAGCTTGCCCGCGCTTCTGGCGGCTATGCCACTGTT	2082	2725.13	149	1897						Eukaryota
S1.1.ribosomal_protein_L2_rplB	Sample1	GAAGAGAAGTCCGGAGATCGCGGTAAGCTTGCCCGCGCATCTGGCGGCTATGCCACTGTT	2	3.33	Root; d__Eukaryota; Metazoa	GAAGAGAAGTCCGGAGATCGCGGTAAGCTTGCCCGCGCTTCTGGCGGCTATGCCACTGTT	2082	2725.13	149	1897						Eukaryota
S1.1.ribosomal_protein_L2_rplB	Sample1	GAAGAGAAGTCCGGAGATCGCGGTAAGCTTGCCCGCGCTTCTGGCTGCTATGCCACTGTT	2	3.49	Root; d__Eukaryota; Metazoa	GAAGAGAAGTCCGGAGATCGCGGTAAGCTTGCCCGCGCTTCTGGCGGCTATGCCACTGTT	2082	2725.13	149	1897						Eukaryota
S1.1.ribosomal_protein_L2_rplB	Sample1	GAAGAGAAGTCCGGACATCGCGGTAAGCTTGCCCGCGCTTCTGGCGGCTATGCCACTGTT	2	3.32	Root; d__Eukaryota; Metazoa	GAAGAGAAGTCCGGAGATCGCGGTAAGCTTGCCCGCGCTTCTGGCGGCTATGCCACTGTT	2082	2725.13	149	1897						Eukaryota
S1.1.ribosomal_protein_L2_rplB	Sample1	GAAGAGAAGTCCGGAGATCGCGGTAAGCTTGCCCGCGCTTCTGGCGGTTATGCCACTGTT	2	3.47	Root; d__Eukaryota; Metazoa	GAAGAGAAGTCCGGAGATCGCGGTAAGCTTGCCCGCGCTTCTGGCGGCTATGCCACTGTT	2082	2725.13	149	1897						Eukaryota
S1.1.ribosomal_protein_L2_rplB	Sample1	GAAGAGAAGTCCGGAGATCGCGCTAAGCTTGCCCGCGCTTCTGGCGGCTATGCCACTGTT	2	3.3	Root; d__Eukaryota; Metazoa	GAAGAGAAGTCCGGAGATCGCGGTAAGCTTGCCCGCGCTTCTGGCGGCTATGCCACTGTT	2082	2725.13	149	1897						Eukaryota
S1.1.ribosomal_protein_L2_rplB	Sample1	GAAGAGAAGTCTGGAGATCGCGGTAAGCTTGCCCGCGCTTCTGGCGGCTATGCCACTGTT	2	3.3	Root; d__Eukaryota; Metazoa	GAAGAGAAGTCCGGAGATCGCGGTAAGCTTGCCCGCGCTTCTGGCGGCTATGCCACTGTT	2082	2725.13	149	1897						Eukaryota
S1.1.ribosomal_protein_L2_rplB	Sample1	GAAGAGAAGTCCGGAGATCGCGGTAATCTTGCCCGCGCTTCTGGCGGCTATGCCACTGTT	2	3.49	Root; d__Eukaryota; Metazoa	GAAGAGAAGTCCGGAGATCGCGGTAAGCTTGCCCGCGCTTCTGGCGGCTATGCCACTGTT	2082	2725.13	149	1897						Eukaryota
S1.1.ribosomal_protein_L2_rplB	Sample1	GAAGAGAAGGCCGGAGATCGCGGTAAGCTTGCCCGCGCTTCTGGCGGCTATGCCACTGTT	2	3.3	Root; d__Eukaryota; Metazoa	GAAGAGAAGTCCGGAGATCGCGGTAAGCTTGCCCGCGCTTCTGGCGGCTATGCCACTGTT	2082	2725.13	149	1897						Eukaryota
S1.1.ribosomal_protein_L2_rplB	Sample1	GAAGAGAAGTCCGGAGATCGCGGTAAGCTTGCCCGCGCTTCTGGCGGCTATGCGACTGTT	2	3.33	Root; d__Eukaryota; Metazoa	GAAGAGAAGTCCGGAGATCGCGGTAAGCTTGCCCGCGCTTCTGGCGGCTATGCCACTGTT	2082	2725.13	149	1897						Eukaryota
S1.1.ribosomal_protein_L2_rplB	Sample1	GAAGAGACGTCCGGAGATCGCGGTAAGCTTGCCCGCGCTTCTGGCGGCTATGCCACTGTT	2	3.3	Root; d__Eukaryota; Metazoa	GAAGAGAAGTCCGGAGATCGCGGTAAGCTTGCCCGCGCTTCTGGCGGCTATGCCACTGTT	2082	2725.13	149	1897						Eukaryota
S1.1.ribosomal_protein_L2_rplB	Sample1	GAAGAGAAGTCCGGAGATCGCGGTAAGCTTGCCCGCGCTTCTGGCGGCTATGCCACTGTC	2	3.49	Root; d__Eukaryota; Metazoa	GAAGAGAAGTCCGGAGATCGCGGTAAGCTTGCCCGCGCTTCTGGCGGCTATGCCACTGTT	2082	2725.13	149	1897						Eukaryota
S1.1.ribosomal_protein_L2_rplB	Sample1	GAAGAGAAGTCCGGAGATCGCGGTAAGCTTGCCCGCGCTTCTGGCGGCTATGCCACTGTA	2	3.62	Root; d__Eukaryota; Metazoa	GAAGAGAAGTCCGGAGATCGCGGTAAGCTTGCCCGCGCTTCTGGCGGCTATGCCACTGTT	2082	2725.13	149	1897						Eukaryota
S1.1.ribosomal_protein_L2_rplB	Sample1	GAAGAGAAGTCCGGAGATCGCGGTAAGCTTGCCCGCGCTTCTGGCGGCTACGCCACTGTT	2	3.34	Root; d__Eukaryota; Metazoa	GAAGAGAAGTCCGGAGATCGCGGTAAGCTTGCCCGCGCTTCTGGCGGCTATGCCACTGTT	2082	2725.13	149	1897						Eukaryota
S1.1.ribosomal_protein_L2_rplB	Sample1	GAAGAGAAGTCCGGAGATAGCGGTAAGCTTGCCCGCGCTTCTGGCGGCTATGCCACTGTT	2	3.3	Root; d__Eukaryota; Metazoa	GAAGAGAAGTCCGGAGATCGCGGTAAGCTTGCCCGCGCTTCTGGCGGCTATGCCACTGTT	2082	2725.13	149	1897						Eukaryota
S1.1.ribosomal_protein_L2_rplB	Sample1	GTAGAGAAGTCCGGAGATCGCGGTAAGCTTGCCCGCGCTTCTGGCGGCTATGCCACTGTT	1	1.65	Root; d__Eukaryota; Metazoa	GAAGAGAAGTCCGGAGATCGCGGTAAGCTTGCCCGCGCTTCTGGCGGCTATGCCACTGTT	2082	2725.13	149	1897						Eukaryota
S1.1.ribosomal_protein_L2_rplB	Sample1	GAAGAGAAGTCCGGAGATCGCGGCAAGCTTGCCCGCGCTTCTGGCGGCTATGCCACTGTT	1	1.65	Root; d__Eukaryota; Metazoa	GAAGAGAAGTCCGGAGATCGCGGTAAGCTTGCCCGCGCTTCTGGCGGCTATGCCACTGTT	2082	2725.13	149	1897						Eukaryota
S1.1.ribosomal_protein_L2_rplB	Sample1	GAAGAGAAGTCCGGAGATCGCGGTAAGCTTGCCCGCGCTTCTGGCGGCTATGCTACTGTT	1	1.84	Root; d__Eukaryota	GAAGAGAAGTCCGGAGATCGCGGTAAGCTTGCCCGCGCTTCTGGCGGCTATGCCACTGTT	2082	2725.13	149	1897						Eukaryota
S1.1.ribosomal_protein_L2_rplB	Sample1	GAAGGGAAGTCCGGAGATCGCGGTAAGCTTGCCCGCGCTTCTGGCGGCTATGCCACTGTT	1	1.65	Root; d__Eukaryota; Metazoa	GAAGAGAAGTCCGGAGATCGCGGTAAGCTTGCCCGCGCTTCTGGCGGCTATGCCACTGTT	2082	2725.13	149	1897						Eukaryota
S1.1.ribosomal_protein_L2_rplB	Sample1	GAAGAGAAGTCCGGAGATCGCGGTAAGCTTGCCCGCGCTTCTGGCGCCTATGCCACTGTT	1	1.65	Root; d__Eukaryota; Metazoa	GAAGAGAAGTCCGGAGATCGCGGTAAGCTTGCCCGCGCTTCTGGCGGCTATGCCACTGTT	2082	2725.13	149	1897						Eukaryota
S1.1.ribosomal_protein_L2_rplB	Sample1	CAAGAGAAGTCCGGAGATCGCGGTAAGCTTGCCCGCGCTTCTGGCGGCTATGCCACTGTT	1	1.65	Root; d__Eukaryota; Metazoa	GAAGAGAAGTCCGGAGATCGCGGTAAGCTTGCCCGCGCTTCTGGCGGCTATGCCACTGTT	2082	2725.13	149	1897						Eukaryota
S1.1.ribosomal_protein_L2_rplB	Sample1	GAAGAGAAGTCCGGAGATCGCGGTAAGCTTGCCCGCGCTTCTGGCGGCTATGCCACTATT	1	1.65	Root; d__Eukaryota; Metazoa	GAAGAGAAGTCCGGAGATCGCGGTAAGCTTGCCCGCGCTTCTGGCGGCTATGCCACTGTT	2082	2725.13	149	1897						Eukaryota
S1.1.ribosomal_protein_L2_rplB	Sample1	GAAGAGAAGTCCGGAGATCGCTGTAAGCTTGCCCGCGCTTCTGGCGGCTATGCCACTGTT	1	1.65	Root; d__Eukaryota; Metazoa	GAAGAGAAGTCCGGAGATCGCGGTAAGCTTGCCCGCGCTTCTGGCGGCTATGCCACTGTT	2082	2725.13	149	1897						Eukaryota
S1.1.ribosomal_protein_L2_rplB	Sample1	GAAGAGAAGTCCGGAGATCGCGGTAAGCTTACCCGCGCTTCTGGCGGCTATACCACTGTT	1	1.65	Root; d__Eukaryota; Metazoa	GAAGAGAAGTCCGGAGATCGCGGTAAGCTTGCCCGCGCTTCTGGCGGCTATGCCACTGTT	2082	2725.13	149	1897						Eukaryota
S1.1.ribosomal_protein_L2_rplB	Sample1	GAAGAGAAGTCCGGAGATCGCGGTAAGCTTGCCCGCGCTTCTGGCGGCTATGCCACTTTT	1	1.65	Root; d__Eukaryota; Metazoa	GAAGAGAAGTCCGGAGATCGCGGTAAGCTTGCCCGCGCTTCTGGCGGCTATGCCACTGTT	2082	2725.13	149	1897						Eukaryota
S1.1.ribosomal_protein_L2_rplB	Sample1	GACGAGAAGTCCGGAGATCGCGGTAAGCTTGCCCGCGCTTCTGGCGGCTATGCCACTGTT	1	1.65	Root; d__Eukaryota; Metazoa	GAAGAGAAGTCCGGAGATCGCGGTAAGCTTGCCCGCGCTTCTGGCGGCTATGCCACTGTT	2082	2725.13	149	1897						Eukaryota
S1.1.ribosomal_protein_L2_rplB	Sample1	GAAGAGAAGTCCGGAGATCGCGGTAAGCTCGCCCGCGCTTCTGGCGGCTATGCCACTGTT	1	1.65	Root; d__Eukaryota; Metazoa	GAAGAGAAGTCCGGAGATCGCGGTAAGCTTGCCCGCGCTTCTGGCGGCTATGCCACTGTT	2082	2725.13	149	1897						Eukaryota
S1.1.ribosomal_protein_L2_rplB	Sample1	GAAGAGAAGTCCGGAGATCGGGGTAAGCTTGCCCGCGCTTCTGGCGGCTATGCCACTGTT	1	1.65	Root; d__Eukaryota; Metazoa	GAAGAGAAGTCCGGAGATCGCGGTAAGCTTGCCCGCGCTTCTGGCGGCTATGCCACTGTT	2082	2725.13	149	1897						Eukaryota
S1.1.ribosomal_protein_L2_rplB	Sample1	GAAGAGAAGTCCGGAGATCGCGGTAAGCTTGCCCGCGCTTCTGGCGGCTATGTCACTGTT	1	1.65	Root; d__Eukaryota; Metazoa	GAAGAGAAGTCCGGAGATCGCGGTAAGCTTGCCCGCGCTTCTGGCGGCTATGCCACTGTT	2082	2725.13	149	1897						Eukaryota
S1.1.ribosomal_protein_L2_rplB	Sample1	GAAGAGAAGTCCGGAGATCGCGGTAAGCTTGCCCGCGCTTCTGGCGGCTATGCCACCGTT	1	1.65	Root; d__Eukaryota; Metazoa	GAAGAGAAGTCCGGAGATCGCGGTAAGCTTGCCCGCGCTTCTGGCGGCTATGCCACTGTT	2082	2725.13	149	1897						Eukaryota
S1.1.ribosomal_protein_L2_rplB	Sample1	GACGAGAAGTCCGGAGATCGCGGTAAGCTTGCCCGCGCTTCTAGCGGCTATGCCACTGTT	1	1.65	Root; d__Eukaryota; Metazoa	GAAGAGAAGTCCGGAGATCGCGGTAAGCTTGCCCGCGCTTCTGGCGGCTATGCCACTGTT	2082	2725.13	149	1897						Eukaryota
S1.1.ribosomal_protein_L2_rplB	Sample1	GAAGATGTGTCCGGAGATCGAGGTAAGCTTGCCCGCGCTTCTGGCGGCTGTGCCACTGTT	1	1.65	Root; d__Eukaryota; Metazoa	GAAGAGAAGTCCGGAGATCGCGGTAAGCTTGCCCGCGCTTCTGGCGGCTATGCCACTGTT	2082	2725.13	149	1897						Eukaryota
S1.1.ribosomal_protein_L2_rplB	Sample1	GAAGAGAAGTCCGGAGATCGCGGTAAGCTTGCCCGCGCTTCTGGCGGCCATGCCACTGTT	1	1.65	Root; d__Eukaryota; Metazoa	GAAGAGAAGTCCGGAGATCGCGGTAAGCTTGCCCGCGCTTCTGGCGGCTATGCCACTGTT	2082	2725.13	149	1897						Eukaryota
S1.1.ribosomal_protein_L2_rplB	Sample1	GAAGAGAAGTCCGGAGATCGCGGTAAGCTTGCCTGCGCTTCTGGCGGCTATGCCACTGTT	1	1.65	Root; d__Eukaryota; Metazoa	GAAGAGAAGTCCGGAGATCGCGGTAAGCTTGCCCGCGCTTCTGGCGGCTATGCCACTGTT	2082	2725.13	149	1897						Eukaryota
S1.1.ribosomal_protein_L2_rplB	Sample1	GAAGAGAAGTCCGGAGATCGCGGTAAGCTTGCCCGCGCTTCTGGCGGCTATNCCACTGTT	1	1.66	Root; d__Eukaryota; Metazoa	GAAGAGAAGTCCGGAGATCGCGGTAAGCTTGCCCGCGCTTCTGGCGGCTATGCCACTGTT	2082	2725.13	149	1897						Eukaryota
S1.1.ribosomal_protein_L2_rplB	Sample1	GAAGAGAAGTCCGGAGATCGCGGTAAGCTTGCCCGCGCTTCTGGCGGCTATGCCCCTGTT	1	1.65	Root; d__Eukaryota; Metazoa	GAAGAGAAGTCCGGAGATCGCGGTAAGCTTGCCCGCGCTTCTGGCGGCTATGCCACTGTT	2082	2725.13	149	1897						Eukaryota
S1.1.ribosomal_protein_L2_rplB	Sample1	GAAGAGAAGTCCGGAGATCGCGGTAAGCTTGCGCGCGCTTCTGGCGGCTATGCCACTGTT	1	1.65	Root; d__Eukaryota; Metazoa	GAAGAGAAGTCCGGAGATCGCGGTAAGCTTGCCCGCGCTTCTGGCGGCTATGCCACTGTT	2082	2725.13	149	1897						Eukaryota
S1.1.ribosomal_protein_L2_rplB	Sample1	GAAGAGAAGTCCGGAGACCGCGGTAAGCTTGCCCGCGCTTCTGGCGGCTATGCCACTGTT	1	1.65	Root; d__Eukaryota; Metazoa	GAAGAGAAGTCCGGAGATCGCGGTAAGCTTGCCCGCGCTTCTGGCGGCTATGCCACTGTT	2082	2725.13	149	1897						Eukaryota
S1.1.ribosomal_protein_L2_rplB	Sample1	GAAGAGAAGTCCGGAGATCGCGGTAAGCTTGCCCGCGCTTCTGGCGGCTATACCACTGTT	1	1.65	Root; d__Eukaryota; Metazoa	GAAGAGAAGTCCGGAGATCGCGGTAAGCTTGCCCGCGCTTCTGGCGGCTATGCCACTGTT	2082	2725.13	149	1897						Eukaryota
S1.1.ribosomal_protein_L2_rplB	Sample1	GAAGAGAAGTCCGGAGATCGCGGCAAGCTTGCCCGCGCTTCTGGCGCCTATGCCACTGTT	1	1.7	Root; d__Eukaryota; Metazoa	GAAGAGAAGTCCGGAGATCGCGGTAAGCTTGCCCGCGCTTCTGGCGGCTATGCCACTGTT	2082	2725.13	149	1897						Eukaryota
S1.1.ribosomal_protein_L2_rplB	Sample1	GAAGAGAGGTCCGGAGATCACGGGAAGCTTGCCCGCGCTTCTGGCGGCTATGCCACTGTT	1	1.65	Root; d__Eukaryota; Metazoa	GAAGAGAAGTCCGGAGATCGCGGTAAGCTTGCCCGCGCTTCTGGCGGCTATGCCACTGTT	2082	2725.13	149	1897						Eukaryota
S1.1.ribosomal_protein_L2_rplB	Sample1	GAAGAGAAGTCCGGGGATCGCGGTAAGCTTGCCCGCGCTTCTGGCGTCTATGCCACTGTT	1	1.65	Root; d__Eukaryota; Metazoa	GAAGAGAAGTCCGGAGATCGCGGTAAGCTTGCCCGCGCTTCTGGCGGCTATGCCACTGTT	2082	2725.13	149	1897						Eukaryota
S1.1.ribosomal_protein_L2_rplB	Sample1	GAAGAGAAGTCCGGAGATCGCGGTAAGCTTGCCCGCGCTTCTGGCGGCGATGCCACTGTT	1	1.65	Root; d__Eukaryota; Metazoa	GAAGAGAAGTCCGGAGATCGCGGTAAGCTTGCCCGCGCTTCTGGCGGCTATGCCACTGTT	2082	2725.13	149	1897						Eukaryota
S1.1.ribosomal_protein_L2_rplB	Sample1	GAAGATAAGTCCGGAGATCGCGGTAAGCTTGCCCGCGCTTCTGGCGGCTATGCCACTGTT	1	1.65	Root; d__Eukaryota; Metazoa	GAAGAGAAGTCCGGAGATCGCGGTAAGCTTGCCCGCGCTTCTGGCGGCTATGCCACTGTT	2082	2725.13	149	1897						Eukaryota
S1.1.ribosomal_protein_L2_rplB	Sample1	AAAGAGAAGTCCGGAGATCGCGGTAAGCTTGCCCGCGCTTCTGGCGGCTATGCCACTGTT	1	1.65	Root; d__Eukaryota; Metazoa	GAAGAGAAGTCCGGAGATCGCGGTAAGCTTGCCCGCGCTTCTGGCGGCTATGCCACTGTT	2082	2725.13	149	1897						Eukaryota
S1.1.ribosomal_protein_L2_rplB	Sample1	GAAGAGAGGTCCGGAGATCGCGGTAAGCTTGCCCGCGCTTCTGGCGGCTATGCCACTGTT	1	1.65	Root; d__Eukaryota; Metazoa	GAAGAGAAGTCCGGAGATCGCGGTAAGCTTGCCCGCGCTTCTGGCGGCTATGCCACTGTT	2082	2725.13	149	1897						Eukaryota
S1.1.ribosomal_protein_L2_rplB	Sample1	GAAGAGAAGTCCGGAGATCGCGGTAGGCTTGCCCGCGCTTCTGGCGGCTATGCCGCTGTT	1	1.65	Root; d__Eukaryota; Metazoa	GAAGAGAAGTCCGGAGATCGCGGTAAGCTTGCCCGCGCTTCTGGCGGCTATGCCACTGTT	2082	2725.13	149	1897						Eukaryota
S1.1.ribosomal_protein_L2_rplB	Sample1	GAAGAGAAGTCCGGAGATGGCGGTAAGTTTGCCCGCGCTTCTGGCTGCTATGCCACTGTT	1	1.79	Root; d__Eukaryota	GAAGAGAAGTCCGGAGATCGCGGTAAGCTTGCCCGCGCTTCTGGCGGCTATGCCACTGTT	2082	2725.13	149	1897						Eukaryota
S1.1.ribosomal_protein_L2_rplB	Sample1	GAAGAGAAGTCCGGAGATCGCCGTAAGCTTGCCCGCGCTTCTGGCGGCTATGCCACTGTT	1	1.65	Root; d__Eukaryota; Metazoa	GAAGAGAAGTCCGGAGATCGCGGTAAGCTTGCCCGCGCTTCTGGCGGCTATGCCACTGTT	2082	2725.13	149	1897						Eukaryota
S1.1.ribosomal_protein_L2_rplB	Sample1	GAAGAGAAGTCCGGAGATCGCGGTAAGCNTGCCCGCGCTTCTGGCGGCTATGCCACTGTT	1	1.65	Root; d__Eukaryota; Metazoa	GAAGAGAAGTCCGGAGATCGCGGTAAGCTTGCCCGCGCTTCTGGCGGCTATGCCACTGTT	2082	2725.13	149	1897						Eukaryota
S1.1.ribosomal_protein_L2_rplB	Sample1	GAAGAGAAGTCCGGAGATCTCGGTAAGCTTGCCCGCGCTTCTGGCGGCTATGCCACTGTT	1	1.65	Root; d__Eukaryota; Metazoa	GAAGAGAAGTCCGGAGATCGCGGTAAGCTTGCCCGCGCTTCTGGCGGCTATGCCACTGTT	2082	2725.13	149	1897						Eukaryota
S1.1.ribosomal_protein_L2_rplB	Sample1	GAAGAGAAGTCCGGAGATCGCGGTAAGCTTGCCCGCGCATCCGGCGGCTATGCCACTGTT	1	1.67	Root; d__Eukaryota; Metazoa	GAAGAGAAGTCCGGAGATCGCGGTAAGCTTGCCCGCGCTTCTGGCGGCTATGCCACTGTT	2082	2725.13	149	1897						Eukaryota
S1.1.ribosomal_protein_L2_rplB	Sample1	GAAGAGAAGTCCGGAGATCGCGGTAAGCTTGCCCGCGCTTCTGGCGGCTATGCTCAAATA	1	1.66	Root; d__Eukaryota	GAAGAGAAGTCCGGAGATCGCGGTAAGCTTGCCCGCGCTTCTGGCGGCTATGCCACTGTT	2082	2725.13	149	1897						Eukaryota
S1.1.ribosomal_protein_L2_rplB	Sample1	GAAGAGANGTCCGGAGATCGCGGTAAGCTTGCCCGCGCTTCTGGCGGCTATGCCACTGTT	1	1.65	Root; d__Eukaryota; Metazoa	GAAGAGAAGTCCGGAGATCGCGGTAAGCTTGCCCGCGCTTCTGGCGGCTATGCCACTGTT	2082	2725.13	149	1897						Eukaryota
S1.1.ribosomal_protein_L2_rplB	Sample1	GGAGAGANGTCCGGAGATCGCGGTAAGCTTGCCCGCGCTTCTGGCGGCTATGCCACTGTT	1	1.65	Root; d__Eukaryota; Metazoa	GAAGAGAAGTCCGGAGATCGCGGTAAGCTTGCCCGCGCTTCTGGCGGCTATGCCACTGTT	2082	2725.13	149	1897						Eukaryota
S1.1.ribosomal_protein_L2_rplB	Sample1	GAAGAGAAGTCCGGAGATCGCGGTACGCTTGCCCGCGCTTCTGGCGGCTATGCCACTGTT	1	1.65	Root; d__Eukaryota; Metazoa	GAAGAGAAGTCCGGAGATCGCGGTAAGCTTGCCCGCGCTTCTGGCGGCTATGCCACTGTT	2082	2725.13	149	1897						Eukaryota
S1.1.ribosomal_protein_L2_rplB	Sample1	GCAGAGAAGTCCGGAGATCGCGGTAAGCGGGCGCGCGCTTCTGGCGGCTATGCCACTGTT	1	1.65	Root; d__Eukaryota; Metazoa	GAAGAGAAGTCCGGAGATCGCGGTAAGCTTGCCCGCGCTTCTGGCGGCTATGCCACTGTT	2082	2725.13	149	1897						Eukaryota
S1.1.ribosomal_protein_L2_rplB	Sample1	GAAGAGAAGTCCGGAGATCGCGCTAAGCTTGCCCGCACTTCTGGCAGATATGCCACTGTT	1	1.65	Root; d__Eukaryota; Metazoa	GAAGAGAAGTCCGGAGATCGCGGTAAGCTTGCCCGCGCTTCTGGCGGCTATGCCACTGTT	2082	2725.13	149	1897						Eukaryota
S1.1.ribosomal_protein_L2_rplB	Sample1	GAAGAGAAGTCCGGAGATCGCGGTAAGCTTGCCCGCGCTGTTGGCTCCTATGCCACTGTT	1	1.65	Root; d__Eukaryota; Metazoa	GAAGAGAAGTCCGGAGATCGCGGTAAGCTTGCCCGCGCTTCTGGCGGCTATGCCACTGTT	2082	2725.13	149	1897						Eukaryota
S1.1.ribosomal_protein_L2_rplB	Sample1	GAAGAGAAGGCCGGAGATCGCGGTAAGCTTGCCCGCGCTTCTGGCGGCTATGCCACCGTT	1	1.69	Root; d__Eukaryota; Metazoa	GAAGAGAAGTCCGGAGATCGCGGTAAGCTTGCCCGCGCTTCTGGCGGCTATGCCACTGTT	2082	2725.13	149	1897						Eukaryota
S1.1.ribosomal_protein_L2_rplB	Sample1	GAGGAGAAGTCCGGAGATCGCGGTAAGCTTGCCCGCGCTTCTGGCGGCTATGCCGCTGTT	1	1.65	Root; d__Eukaryota; Metazoa	GAAGAGAAGTCCGGAGATCGCGGTAAGCTTGCCCGCGCTTCTGGCGGCTATGCCACTGTT	2082	2725.13	149	1897						Eukaryota
S1.1.ribosomal_protein_L2_rplB	Sample1	GAAGAGAAGTCCGGAGATCGCGGTAAGCTTGCCCGCGCTTCTGGCGGCTATGCCACTTTG	1	1.67	Root; d__Eukaryota; Metazoa	GAAGAGAAGTCCGGAGATCGCGGTAAGCTTGCCCGCGCTTCTGGCGGCTATGCCACTGTT	2082	2725.13	149	1897						Eukaryota
S1.1.ribosomal_protein_L2_rplB	Sample1	GAAGAGAAGTCCGGAGATCGCGGTAAGCTTGCCCGCGCTTCGGGCGGCTATGCCACTGTT	1	1.65	Root; d__Eukaryota; Metazoa	GAAGAGAAGTCCGGAGATCGCGGTAAGCTTGCCCGCGCTTCTGGCGGCTATGCCACTGTT	2082	2725.13	149	1897						Eukaryota
S1.1.ribosomal_protein_L2_rplB	Sample1	GAAGACAAGTCCGGCGATCGCGGGAAGCTTGCCCGCGCTTCTGGCGGCTATGCCACGGTT	1	1.65	Root; d__Eukaryota; Metazoa	GAAGAGAAGTCCGGAGATCGCGGTAAGCTTGCCCGCGCTTCTGGCGGCTATGCCACTGTT	2082	2725.13	149	1897						Eukaryota
S1.1.ribosomal_protein_L2_rplB	Sample1	GAAGAGAAGGCCGGAGGTCGCGGTAAGCTGGCCCGCGCTTCTGGCGGCTATGCCACTGTT	1	1.68	Root; d__Eukaryota; Metazoa	GAAGAGAAGTCCGGAGATCGCGGTAAGCTTGCCCGCGCTTCTGGCGGCTATGCCACTGTT	2082	2725.13	149	1897						Eukaryota
S1.1.ribosomal_protein_L2_rplB	Sample1	GAAGAGAAGTACGGAGATCGCGGTAAGCTTGCCCGCGCTTCTGGCGGCTATNCCACTGTT	1	1.65	Root; d__Eukaryota; Metazoa	GAAGAGAAGTCCGGAGATCGCGGTAAGCTTGCCCGCGCTTCTGGCGGCTATGCCACTGTT	2082	2725.13	149	1897						Eukaryota
S1.1.ribosomal_protein_L2_rplB	Sample1	GAAGAGAAGCCCGGGGATCGCGGTAAGCTTGCCCGCGCTTCTGGCGGCTACGCCACTGTT	1	1.84	Root; d__Eukaryota; Metazoa	GAAGAGAAGTCCGGAGATCGCGGTAAGCTTGCCCGCGCTTCTGGCGGCTATGCCACTGTT	2082	2725.13	149	1897						Eukaryota
S1.1.ribosomal_protein_L2_rplB	Sample1	GAAGAGAAGTGCGGAGATAGCGGTAAGCTTGCCCGCGCTTCTGGCGGCTATGCCACTGTT	1	1.65	Root; d__Eukaryota; Metazoa	GAAGAGAAGTCCGGAGATCGCGGTAAGCTTGCCCGCGCTTCTGGCGGCTATGCCACTGTT	2082	2725.13	149	1897						Eukaryota
S1.1.ribosomal_protein_L2_rplB	Sample1	GAAGAGAAGTCCGGAGAGCGCGGTAAGCTTGCCCGCGCTTCTGGCGGCTATGCCACTGGT	1	1.66	Root; d__Eukaryota; Metazoa	GAAGAGAAGTCCGGAGATCGCGGTAAGCTTGCCCGCGCTTCTGGCGGCTATGCCACTGTT	2082	2725.13	149	1897						Eukaryota
S1.1.ribosomal_protein_L2_rplB	Sample1	GAAGAGAAGTCCGGAGATCGCGGTAAGCTTGCCAGCGCTTGTGGGGGCTATGCCACTGTT	1	1.65	Root; d__Eukaryota; Metazoa	GAAGAGAAGTCCGGAGATCGCGGTAAGCTTGCCCGCGCTTCTGGCGGCTATGCCACTGTT	2082	2725.13	149	1897						Eukaryota
S1.1.ribosomal_protein_L2_rplB	Sample1	GAAGAGAAGTCTGGAGATCGCGGTAAGCTTGCCCGCGCTTCTGGCGGCTATGCCACTGAT	1	1.65	Root; d__Eukaryota; Metazoa	GAAGAGAAGTCCGGAGATCGCGGTAAGCTTGCCCGCGCTTCTGGCGGCTATGCCACTGTT	2082	2725.13	149	1897						Eukaryota
S1.1.ribosomal_protein_L2_rplB	Sample1	GAAGAGAAGTCGGGAGATCGCGGTAAGCTTGCCCGCGCTTCGGGCGGCTATGCCACTGTT	1	1.65	Root; d__Eukaryota; Metazoa	GAAGAGAAGTCCGGAGATCGCGGTAAGCTTGCCCGCGCTTCTGGCGGCTATGCCACTGTT	2082	2725.13	149	1897						Eukaryota
S1.1.ribosomal_protein_L2_rplB	Sample1	GAAGGGAAGCCCGGAGATCGCGGTAAGCTTGCCCGCGCTTCTGGCGGCTATGCCACTGTT	1	1.65	Root; d__Eukaryota; Metazoa	GAAGAGAAGTCCGGAGATCGCGGTAAGCTTGCCCGCGCTTCTGGCGGCTATGCCACTGTT	2082	2725.13	149	1897						Eukaryota
S1.1.ribosomal_protein_L2_rplB	Sample1	GAAGAGAAGTCCGGAGATCGTGGTAAGCTTGCCCGCGCTTCTGGCGGCTATGCCACTGTT	1	1.84	Root; d__Eukaryota; Metazoa	GAAGAGAAGTCCGGAGATCGCGGTAAGCTTGCCCGCGCTTCTGGCGGCTATGCCACTGTT	2082	2725.13	149	1897						Eukaryota
S1.1.ribosomal_protein_L2_rplB	Sample1	GAAGAGGAGTCCGGAGATCGCGGTAAGCTTGCCCGCGCTTCTGGCGGCTATGCCACTGTT	1	1.65	Root; d__Eukaryota; Metazoa	GAAGAGAAGTCCGGAGATCGCGGTAAGCTTGCCCGCGCTTCTGGCGGCTATGCCACTGTT	2082	2725.13	149	1897						Eukaryota
S1.1.ribosomal_protein_L2_rplB	Sample1	GAAGCGAAGTCCGGAGATCGCGGTAAGCTTGCCCGCGCTTCTGGCGGCTATGCCCCTGTT	1	1.65	Root; d__Eukaryota; Metazoa	GAAGAGAAGTCCGGAGATCGCGGTAAGCTTGCCCGCGCTTCTGGCGGCTATGCCACTGTT	2082	2725.13	149	1897						Eukaryota
S1.1.ribosomal_protein_L2_rplB	Sample1	GAAGAGAAGTCCGGAGATCGCGGTAAGCTTGCCCGCGCTTCTGGCGGCTATGACACTGTT	1	1.65	Root; d__Eukaryota; Metazoa	GAAGAGAAGTCCGGAGATCGCGGTAAGCTTGCCCGCGCTTCTGGCGGCTATGCCACTGTT	2082	2725.13	149	1897						Eukaryota
S1.1.ribosomal_protein_L2_rplB	Sample1	GAAGAGAAGTCCGGAGATCGCGGTAGGCTTGCCCGCGCTTATGGCGGCTATGCCACTGTT	1	1.65	Root; d__Eukaryota; Metazoa	GAAGAGAAGTCCGGAGATCGCGGTAAGCTTGCCCGCGCTTCTGGCGGCTATGCCACTGTT	2082	2725.13	149	1897						Eukaryota
S1.1.ribosomal_protein_L2_rplB	Sample1	GAAGAGAAGTCCGGAGATCGCGGTAAGTTTGCCCGCGCTTCTGGCGGCTATGCCACTGTT	1	1.65	Root; d__Eukaryota; Metazoa	GAAGAGAAGTCCGGAGATCGCGGTAAGCTTGCCCGCGCTTCTGGCGGCTATGCCACTGTT	2082	2725.13	149	1897						Eukaryota
S1.1.ribosomal_protein_L2_rplB	Sample1	GAAGAGAAGTCCGGAGATCGCGGGAAGCTTGCCCGCGCTTCTGGCGGCTATGCCACTGTT	1	1.65	Root; d__Eukaryota; Metazoa	GAAGAGAAGTCCGGAGATCGCGGTAAGCTTGCCCGCGCTTCTGGCGGCTATGCCACTGTT	2082	2725.13	149	1897						Eukaryota
S1.1.ribosomal_protein_L2_rplB	Sample1	GAAGAGAAGTCCGTAGATCGCGGTAAGCCTGCCCGCGCTTCTGGCGGCTATTCCTCTGTT	1	1.67	Root; d__Eukaryota; Metazoa	GAAGAGAAGTCCGGAGATCGCGGTAAGCTTGCCCGCGCTTCTGGCGGCTATGCCACTGTT	2082	2725.13	149	1897						Eukaryota
S1.1.ribosomal_protein_L2_rplB	Sample1	GGAGAGAAGTCCGGCGATCGCGGTAAGCTTGCCCGCGCTTCTGGCGACTATGACAATGTT	1	1.65	Root; d__Eukaryota; Metazoa	GAAGAGAAGTCCGGAGATCGCGGTAAGCTTGCCCGCGCTTCTGGCGGCTATGCCACTGTT	2082	2725.13	149	1897						Eukaryota
S1.1.ribosomal_protein_L2_rplB	Sample1	GAAGAGAAGTCCGGAGATCGCGGTAAGCGTGCCCGCGCTTCTGGCGGCTATGCCACTGTT	1	1.69	Root; d__Eukaryota; Metazoa	GAAGAGAAGTCCGGAGATCGCGGTAAGCTTGCCCGCGCTTCTGGCGGCTATGCCACTGTT	2082	2725.13	149	1897						Eukaryota
S1.1.ribosomal_protein_L2_rplB	Sample1	GAAGAGAAGTCCGGAGATCGCGGTAAGCATGCCCGCGCTTCTCGCGACTATGCCACTATT	1	1.65	Root; d__Eukaryota	GAAGAGAAGTCCGGAGATCGCGGTAAGCTTGCCCGCGCTTCTGGCGGCTATGCCACTGTT	2082	2725.13	149	1897						Eukaryota
S1.1.ribosomal_protein_L2_rplB	Sample1	GAAGAGAAGTCCGGAGATCGCGGTAAGCTTGCCCGCGCTTCTGGCAGCAATGCCACTGTT	1	1.79	Root; d__Eukaryota; Metazoa	GAAGAGAAGTCCGGAGATCGCGGTAAGCTTGCCCGCGCTTCTGGCGGCTATGCCACTGTT	2082	2725.13	149	1897						Eukaryota
S1.1.ribosomal_protein_L2_rplB	Sample1	GAAGAGAAGTCCGGTTATCGCTTTAAGCTTGCCCGCTCTTCTGGCGGCTATGCCACTGTT	1	1.65	Root; d__Eukaryota; Metazoa	GAAGAGAAGTCCGGAGATCGCGGTAAGCTTGCCCGCGCTTCTGGCGGCTATGCCACTGTT	2082	2725.13	149	1897						Eukaryota
S1.1.ribosomal_protein_L2_rplB	Sample1	GAAGAGAAGTCCGGAGATCGCGGTACGCTTGCCCGCGCTGCTGGCGGCTATGCCACTGTT	1	1.65	Root; d__Eukaryota; Metazoa	GAAGAGAAGTCCGGAGATCGCGGTAAGCTTGCCCGCGCTTCTGGCGGCTATGCCACTGTT	2082	2725.13	149	1897						Eukaryota
S1.1.ribosomal_protein_L2_rplB	Sample1	GAAGAGAAGTCAGGAGATCGCGGTAAGCTTGCCCGCTCTTCTGGCGGCTATGCCACTGTT	1	1.79	Root; d__Eukaryota; Metazoa	GAAGAGAAGTCCGGAGATCGCGGTAAGCTTGCCCGCGCTTCTGGCGGCTATGCCACTGTT	2082	2725.13	149	1897						Eukaryota
S1.1.ribosomal_protein_L2_rplB	Sample1	GAAGAGAAGTACGGAGATCGCGGTAAGCTTGCCCGCGCTTCTGGCGGCTATGCCACTGTT	1	1.65	Root; d__Eukaryota; Metazoa	GAAGAGAAGTCCGGAGATCGCGGTAAGCTTGCCCGCGCTTCTGGCGGCTATGCCACTGTT	2082	2725.13	149	1897						Eukaryota
S1.1.ribosomal_protein_L2_rplB	Sample1	GAAGAGAAGTCCGGAGATCGCGGTAAGCTTGCCCGCGCTTCTGGCGGCTATGCCGCTGTT	1	1.79	Root; d__Eukaryota; Metazoa	GAAGAGAAGTCCGGAGATCGCGGTAAGCTTGCCCGCGCTTCTGGCGGCTATGCCACTGTT	2082	2725.13	149	1897						Eukaryota
S1.1.ribosomal_protein_L2_rplB	Sample1	GAAGAGAAGTCCGGAGATCGCGGTAACCTTGCCCGCGCTTCTGGCGGCTATGCCACTGTT	1	1.84	Root; d__Eukaryota; Metazoa	GAAGAGAAGTCCGGAGATCGCGGTAAGCTTGCCCGCGCTTCTGGCGGCTATGCCACTGTT	2082	2725.13	149	1897						Eukaryota
S1.1.ribosomal_protein_L2_rplB	Sample1	GAAGAGAAGTCCGGAGATCGCGGTAAGTTTGCCCGCGCTACTGGCGGCTATGCCACTGTT	1	1.65	Root; d__Eukaryota; Metazoa	GAAGAGAAGTCCGGAGATCGCGGTAAGCTTGCCCGCGCTTCTGGCGGCTATGCCACTGTT	2082	2725.13	149	1897						Eukaryota
S1.1.ribosomal_protein_L2_rplB	Sample1	GAAGAGAAGTCCGGAGAGCGCGGTAAGCTTGCACGCGCTTCTGGCGGCTATGCCACTGTT	1	1.67	Root; d__Eukaryota; Metazoa	GAAGAGAAGTCCGGAGATCGCGGTAAGCTTGCCCGCGCTTCTGGCGGCTATGCCACTGTT	2082	2725.13	149	1897						Eukaryota
S1.1.ribosomal_protein_L2_rplB	Sample1	GAAGAGAAGTCAGGAGATCGCGGTAAGCTTGCCCGCGCTTCTGGCGGCTATGCCACTGTT	1	1.65	Root; d__Eukaryota; Metazoa	GAAGAGAAGTCCGGAGATCGCGGTAAGCTTGCCCGCGCTTCTGGCGGCTATGCCACTGTT	2082	2725.13	149	1897						Eukaryota
S1.1.ribosomal_protein_L2_rplB	Sample1	GAAGAAAAGCCCGCAGATCGCGGTAAGCTTGCCCGCGCTTCTGGCCGCTATGCCACTGCT	1	1.65	Root; d__Eukaryota; Metazoa	GAAGAGAAGTCCGGAGATCGCGGTAAGCTTGCCCGCGCTTCTGGCGGCTATGCCACTGTT	2082	2725.13	149	1897						Eukaryota
S1.1.ribosomal_protein_L2_rplB	Sample1	GAAGAGAAGTCCGGAGATCGCGGTAAGCTTGCCAGCGCTTCTGGCGGCTATGCCACTGTA	1	1.84	Root; d__Eukaryota; Metazoa	GAAGAGAAGTCCGGAGATCGCGGTAAGCTTGCCCGCGCTTCTGGCGGCTATGCCACTGTT	2082	2725.13	149	1897						Eukaryota
S1.1.ribosomal_protein_L2_rplB	Sample1	GAAGAGAAGTCCGGAGATCGCGGTAAGCTTGCCCGCGCTGCTGGCGGCGATGCCACTGTT	1	1.65	Root; d__Eukaryota; Metazoa	GAAGAGAAGTCCGGAGATCGCGGTAAGCTTGCCCGCGCTTCTGGCGGCTATGCCACTGTT	2082	2725.13	149	1897						Eukaryota
S1.1.ribosomal_protein_L2_rplB	Sample1	GAAGAGAAGTCCGGAGATCGCGGTAAGCTTTCCCGCGCTTCTGGCGGCTATGCCACTGTT	1	1.79	Root; d__Eukaryota; Metazoa	GAAGAGAAGTCCGGAGATCGCGGTAAGCTTGCCCGCGCTTCTGGCGGCTATGCCACTGTT	2082	2725.13	149	1897						Eukaryota
S1.1.ribosomal_protein_L2_rplB	Sample1	GAAGAGAAGTCCGGAGATGGCGGTAAGCTTGCCCGCGCTTCTGGCGGCTATGCCACTGTT	1	1.65	Root; d__Eukaryota; Metazoa	GAAGAGAAGTCCGGAGATCGCGGTAAGCTTGCCCGCGCTTCTGGCGGCTATGCCACTGTT	2082	2725.13	149	1897						Eukaryota
S1.1.ribosomal_protein_L2_rplB	Sample1	GACGAGAAGTCCGGCGATCGCGGTAAGCTTGCCCGCGCTTCTGGCGGCTATGCCTCTGTT	1	1.79	Root; d__Eukaryota; Metazoa	GAAGAGAAGTCCGGAGATCGCGGTAAGCTTGCCCGCGCTTCTGGCGGCTATGCCACTGTT	2082	2725.13	149	1897						Eukaryota
S1.1.ribosomal_protein_L2_rplB	Sample1	GAAGAGAAGCCCGGAGCTCGCGGTAAGCTTGCCCGCGCTCCTGGCGGCTATGCCACTGCT	1	1.67	Root; d__Eukaryota; Metazoa	GAAGAGAAGTCCGGAGATCGCGGTAAGCTTGCCCGCGCTTCTGGCGGCTATGCCACTGTT	2082	2725.13	149	1897						Eukaryota
S1.1.ribosomal_protein_L2_rplB	Sample1	GAAGAGAAGTCCGGAGATCGCGGTAAGCTTGTCCGCGCTTCTGGCGGCTATGCCACTGTT	1	1.65	Root; d__Eukaryota; Metazoa	GAAGAGAAGTCCGGAGATCGCGGTAAGCTTGCCCGCGCTTCTGGCGGCTATGCCACTGTT	2082	2725.13	149	1897						Eukaryota
S1.1.ribosomal_protein_L2_rplB	Sample1	GAAGATAAGTCCGGAGATCGCGGTAAGCTTGCCCGCGATTCTAGCGGCTATGCCACTGTT	1	1.65	Root; d__Eukaryota; Metazoa	GAAGAGAAGTCCGGAGATCGCGGTAAGCTTGCCCGCGCTTCTGGCGGCTATGCCACTGTT	2082	2725.13	149	1897						Eukaryota
S1.1.ribosomal_protein_L2_rplB	Sample1	GAACAGAAGTCCGGAGATCGCGGTAAGCTTGCACGCGCTTCTGGCGGCTACGCCACTGTT	1	1.83	Root; d__Eukaryota; Metazoa	GAAGAGAAGTCCGGAGATCGCGGTAAGCTTGCCCGCGCTTCTGGCGGCTATGCCACTGTT	2082	2725.13	149	1897						Eukaryota
S1.1.ribosomal_protein_L2_rplB	Sample1	GAAGAGAAGACAGGAGATCGCGGTAAGCTTGCCCGCGCTTCTGGCGGCTATGCCACTGTT	1	1.65	Root; d__Eukaryota; Metazoa	GAAGAGAAGTCCGGAGATCGCGGTAAGCTTGCCCGCGCTTCTGGCGGCTATGCCACTGTT	2082	2725.13	149	1897						Eukaryota
S1.1.ribosomal_protein_L2_rplB	Sample1	GACGAGAAGCCCGGAGATCGTCGTAAGCCTGCCCGCGCTTCTGGCGGCTACGCCACTGTT	1	1.77	Root; d__Eukaryota; Metazoa	GAAGAGAAGTCCGGAGATCGCGGTAAGCTTGCCCGCGCTTCTGGCGGCTATGCCACTGTT	2082	2725.13	149	1897						Eukaryota
S1.1.ribosomal_protein_L2_rplB	Sample1	GAAGAGAAGTCCGGAGATCGCGGTAAGCTTGCCCGCGCTTCTGGCGGCTATGCCACAGTT	1	1.65	Root; d__Eukaryota; Metazoa	GAAGAGAAGTCCGGAGATCGCGGTAAGCTTGCCCGCGCTTCTGGCGGCTATGCCACTGTT	2082	2725.13	149	1897						Eukaryota
S1.1.ribosomal_protein_L2_rplB	Sample1	GAAGAGAAGTCCGGAGAGCGCGGTAACCTGGCCCGCGCTTCTGGCGGCTATGCCACTGTG	1	1.65	Root; d__Eukaryota; Metazoa	GAAGAGAAGTCCGGAGATCGCGGTAAGCTTGCCCGCGCTTCTGGCGGCTATGCCACTGTT	2082	2725.13	149	1897						Eukaryota
S1.1.ribosomal_protein_L2_rplB	Sample1	GACGAGACGTCCGTAGATCGCGGTAAGCTTGCCCGCGCTTCTGGCGGCTATGCCACTGTT	1	1.65	Root; d__Eukaryota; Metazoa	GAAGAGAAGTCCGGAGATCGCGGTAAGCTTGCCCGCGCTTCTGGCGGCTATGCCACTGTT	2082	2725.13	149	1897						Eukaryota
S1.1.ribosomal_protein_L2_rplB	Sample1	GAAGAGCAGTCCGGAGCTCGCGGTAAGCTTGCTCGCGCTTCTGGCGGCTATGCCCCTGTT	1	1.68	Root; d__Eukaryota; Metazoa	GAAGAGAAGTCCGGAGATCGCGGTAAGCTTGCCCGCGCTTCTGGCGGCTATGCCACTGTT	2082	2725.13	149	1897						Eukaryota
S1.1.ribosomal_protein_L2_rplB	Sample1	GAAGAGAAGTCCGGAGATCGCGGTAAGCTTGCCCGCGCTTCTGTCGGCTATGCCACTGTT	1	1.65	Root; d__Eukaryota; Metazoa	GAAGAGAAGTCCGGAGATCGCGGTAAGCTTGCCCGCGCTTCTGGCGGCTATGCCACTGTT	2082	2725.13	149	1897						Eukaryota
S1.1.ribosomal_protein_L2_rplB	Sample1	GAAGAGAAGTCCGGAGATCGCGGTAAGCTAGCCCGCGCTGCTGGCGGCTATGCCACCGTT	1	1.84	Root; d__Eukaryota; Metazoa	GAAGAGAAGTCCGGAGATCGCGGTAAGCTTGCCCGCGCTTCTGGCGGCTATGCCACTGTT	2082	2725.13	149	1897						Eukaryota
S1.1.ribosomal_protein_L2_rplB	Sample1	GAAGAGAAGTCCGAAGATCGCGGTAAGCTTACCCGTGCTACTGGCGGATATGCCACTGTT	1	1.65	Root; d__Eukaryota	GAAGAGAAGTCCGGAGATCGCGGTAAGCTTGCCCGCGCTTCTGGCGGCTATGCCACTGTT	2082	2725.13	149	1897						Eukaryota
S1.1.ribosomal_protein_L2_rplB	Sample1	GAAGAGAAGTCCGGAGAACGCGGTAAGCTTGCCCGCGCTTCTGGCGGCTATGCCACTGTT	1	1.66	Root; d__Eukaryota; Metazoa	GAAGAGAAGTCCGGAGATCGCGGTAAGCTTGCCCGCGCTTCTGGCGGCTATGCCACTGTT	2082	2725.13	149	1897						Eukaryota
S1.1.ribosomal_protein_L2_rplB	Sample1	GGAGGGGAGGCCGGAGCTCGCGGTAAGCTTGCCCGCGCTTCTGGCGGCTATGCCACTGTT	1	1.83	Root; d__Eukaryota; Metazoa	GAAGAGAAGTCCGGAGATCGCGGTAAGCTTGCCCGCGCTTCTGGCGGCTATGCCACTGTT	2082	2725.13	149	1897						Eukaryota
S1.1.ribosomal_protein_L2_rplB	Sample1	GAAGAGGAGTGCGGAGAGCGCGGTAAGCTTGCCCGCGCTTCTGGCGGCTATGCCACTGTT	1	1.67	Root; d__Eukaryota; Metazoa	GAAGAGAAGTCCGGAGATCGCGGTAAGCTTGCCCGCGCTTCTGGCGGCTATGCCACTGTT	2082	2725.13	149	1897						Eukaryota
S1.1.ribosomal_protein_L2_rplB	Sample1	GAAGAGAAGTCCGGCGATCGCGGTAAGCTTTCCGGCTCTTCTGGCGGCTATGCCACTCTT	1	1.65	Root; d__Eukaryota; Metazoa	GAAGAGAAGTCCGGAGATCGCGGTAAGCTTGCCCGCGCTTCTGGCGGCTATGCCACTGTT	2082	2725.13	149	1897						Eukaryota
S1.1.ribosomal_protein_L2_rplB	Sample1	GAAGAGAAATCCGGAGATCGCGGTAAGCTTGCCCGCGCTTCTGTCGGCTATGCCACTGTT	1	1.65	Root; d__Eukaryota; Metazoa	GAAGAGAAGTCCGGAGATCGCGGTAAGCTTGCCCGCGCTTCTGGCGGCTATGCCACTGTT	2082	2725.13	149	1897						Eukaryota
S1.1.ribosomal_protein_L2_rplB	Sample1	GAAGAGAAGTCCGGAGATCGCGGTAAGCTAGCCCGCGCTTCTGGCGGCTATGCCACTGTT	1	1.83	Root; d__Eukaryota; Metazoa	GAAGAGAAGTCCGGAGATCGCGGTAAGCTTGCCCGCGCTTCTGGCGGCTATGCCACTGTT	2082	2725.13	149	1897						Eukaryota
S1.1.ribosomal_protein_L2_rplB	Sample1	GAAGAGAAGGCCGGAGATCGCGGTAAGCTAGCACGCGCATCTGGCGGCTATGCCGATGTT	1	1.76	Root; d__Eukaryota; Metazoa	GAAGAGAAGTCCGGAGATCGCGGTAAGCTTGCCCGCGCTTCTGGCGGCTATGCCACTGTT	2082	2725.13	149	1897						Eukaryota
S1.1.ribosomal_protein_L2_rplB	Sample1	GAAGAGAAGTCCGGAGATCGCCCTAAGCGTGCCCGCGCATCTGGCCGCTATGCCAGTGTT	1	1.72	Root; d__Eukaryota; Metazoa	GAAGAGAAGTCCGGAGATCGCGGTAAGCTTGCCCGCGCTTCTGGCGGCTATGCCACTGTT	2082	2725.13	149	1897						Eukaryota
S1.1.ribosomal_protein_L2_rplB	Sample1	AAGGAGAAGTCCGGAGATCGCGGTAAGCTTGCCCGCGCTTCTGGCGGCTATGCCACTGTT	1	1.65	Root; d__Eukaryota; Metazoa	GAAGAGAAGTCCGGAGATCGCGGTAAGCTTGCCCGCGCTTCTGGCGGCTATGCCACTGTT	2082	2725.13	149	1897						Eukaryota
S1.1.ribosomal_protein_L2_rplB	Sample1	CAAGAGAAGACCGGAGATCGCGGTAAGCTTGCCCGCGCTTCTAGCGGCTATCCCACTGTT	1	1.65	Root; d__Eukaryota; Metazoa	GAAGAGAAGTCCGGAGATCGCGGTAAGCTTGCCCGCGCTTCTGGCGGCTATGCCACTGTT	2082	2725.13	149	1897						Eukaryota
S1.1.ribosomal_protein_L2_rplB	Sample1	GAAGAGAAGAACGGAGATCGCGATAAGCTTGCCCGCGCATCTGGCAGCTATGCCACTGTT	1	1.65	Root; d__Eukaryota; Metazoa	GAAGAGAAGTCCGGAGATCGCGGTAAGCTTGCCCGCGCTTCTGGCGGCTATGCCACTGTT	2082	2725.13	149	1897						Eukaryota
S1.1.ribosomal_protein_L2_rplB	Sample1	GAAGAGGAGTCCGGAGCTCGCGGTAAGCTTGCCCGCGCTTCTGGCGGCTATGCAACTGTC	1	1.65	Root; d__Eukaryota; Metazoa	GAAGAGAAGTCCGGAGATCGCGGTAAGCTTGCCCGCGCTTCTGGCGGCTATGCCACTGTT	2082	2725.13	149	1897						Eukaryota
S1.1.ribosomal_protein_L2_rplB	Sample1	GAAGAGAACTCCGGAGACTGCGGTACGCCTGCCCGCGCTTCTGGCGGCTATGCCACTGTT	1	1.84	Root; d__Eukaryota; Amoebozoa	GAAGAGAAGTCCGGAGATCGCGGTAAGCTTGCCCGCGCTTCTGGCGGCTATGCCACTGTT	2082	2725.13	149	1897						Eukaryota
S1.1.ribosomal_protein_L2_rplB	Sample1	GAAGAGGAGTCCGGGGATAGCGGTAAGCTTGCCCGCGCTTCTGGCGGCTATGCCAATGTT	1	1.69	Root; d__Eukaryota; Metazoa	GAAGAGAAGTCCGGAGATCGCGGTAAGCTTGCCCGCGCTTCTGGCGGCTATGCCACTGTT	2082	2725.13	149	1897						Eukaryota
S1.1.ribosomal_protein_L2_rplB	Sample1	GAAGAGAAGTCCGGAGATCGCGGTAAGCTTGCCCGCGCTTCTGGCGGCTCTGCCACTGTT	1	1.65	Root; d__Eukaryota; Metazoa	GAAGAGAAGTCCGGAGATCGCGGTAAGCTTGCCCGCGCTTCTGGCGGCTATGCCACTGTT	2082	2725.13	149	1897						Eukaryota
S1.1.ribosomal_protein_L2_rplB	Sample1	GAAGAGAAGTCCGGAGATCGCGGTAAGCTTGCCCGCGCTTGTGGCGGCTATGCCGCTGTT	1	1.79	Root; d__Eukaryota; Metazoa	GAAGAGAAGTCCGGAGATCGCGGTAAGCTTGCCCGCGCTTCTGGCGGCTATGCCACTGTT	2082	2725.13	149	1897						Eukaryota
S1.1.ribosomal_protein_L2_rplB	Sample1	GAAGAGAAGTCCGGAGATCGCGGTAAGCCTGCCCACACTACTGGCAGCTATGCCACTGTT	1	1.79	Root; d__Eukaryota; Metazoa	GAAGAGAAGTCCGGAGATCGCGGTAAGCTTGCCCGCGCTTCTGGCGGCTATGCCACTGTT	2082	2725.13	149	1897						Eukaryota
S1.1.ribosomal_protein_L2_rplB	Sample1	GAAGAGAAGTCCGGAGATCGCGGTAAGCTTGCCCGCGCTGCTGGCGGCTATGCCACTGGT	1	1.7	Root; d__Eukaryota; Metazoa	GAAGAGAAGTCCGGAGATCGCGGTAAGCTTGCCCGCGCTTCTGGCGGCTATGCCACTGTT	2082	2725.13	149	1897						Eukaryota
S1.1.ribosomal_protein_L2_rplB	Sample1	GAAGACAAGTCCGGAGATCGCGGTAAGCTTCCCCGCGCTTCTGGCGGCTATGCCACTGTT	1	1.84	Root; d__Eukaryota; Metazoa	GAAGAGAAGTCCGGAGATCGCGGTAAGCTTGCCCGCGCTTCTGGCGGCTATGCCACTGTT	2082	2725.13	149	1897						Eukaryota
S1.1.ribosomal_protein_L2_rplB	Sample1	GAAGAGAAGTTCGGAGATCGCGGTAAGCTTGCCGGTGCTTCCGGCGGCTATGCCACTGTT	1	1.65	Root; d__Eukaryota; Metazoa	GAAGAGAAGTCCGGAGATCGCGGTAAGCTTGCCCGCGCTTCTGGCGGCTATGCCACTGTT	2082	2725.13	149	1897						Eukaryota
S1.1.ribosomal_protein_L2_rplB	Sample1	GAAGAGAAGTCGGGAGATCGCGGTAAGCTTGCCCGCGCTTCTGGCGGCTATGCCACTGTT	1	1.84	Root; d__Eukaryota; Metazoa	GAAGAGAAGTCCGGAGATCGCGGTAAGCTTGCCCGCGCTTCTGGCGGCTATGCCACTGTT	2082	2725.13	149	1897						Eukaryota
S1.1.ribosomal_protein_L2_rplB	Sample1	GGAGAGAAGTCCGGAGATCGCGGTCAGCGTGCCCGCGCTTCTGGCGGCTACGCCACGGAT	1	1.69	Root; d__Eukaryota; Metazoa	GAAGAGAAGTCCGGAGATCGCGGTAAGCTTGCCCGCGCTTCTGGCGGCTATGCCACTGTT	2082	2725.13	149	1897						Eukaryota
S1.1.ribosomal_protein_L2_rplB	Sample1	GAAGAGAAGTCCAGGGACCGCGGTAAGCTTGCCCGCGGGTCAGGCGGCTATGCCACTGTT	1	1.65	Root; d__Eukaryota; Metazoa	GAAGAGAAGTCCGGAGATCGCGGTAAGCTTGCCCGCGCTTCTGGCGGCTATGCCACTGTT	2082	2725.13	149	1897						Eukaryota
S1.8.ribosomal_protein_S2_rpsB	Sample1	GACCATCAACCCATCACAGAATCGAGCTATGTTAATATACCTGTAATTGCGTTTTGTAAC	4017	6697.67	Root; d__Eukaryota; Metazoa	GACCATCAACCCATCACAGAATCGAGCTATGTTAATATACCTGTAATTGCGTTTTGTAAC	4351	7254.56	219	4017						Eukaryota
S1.8.ribosomal_protein_S2_rpsB	Sample1	GACCATCAACCCATCACAGAATCGAGCTATGTTAATATACCTGTAATTGCGTTTTGTACC	9	15.18	Root; d__Eukaryota; Metazoa	GACCATCAACCCATCACAGAATCGAGCTATGTTAATATACCTGTAATTGCGTTTTGTAAC	4351	7254.56	219	4017						Eukaryota
S1.8.ribosomal_protein_S2_rpsB	Sample1	GACCATCAACCCATCACAGAATCGAGCTATGTTAATATCCCTGTAATTGCGTTTTGTAAC	9	15.31	Root; d__Eukaryota; Metazoa	GACCATCAACCCATCACAGAATCGAGCTATGTTAATATACCTGTAATTGCGTTTTGTAAC	4351	7254.56	219	4017						Eukaryota
S1.8.ribosomal_protein_S2_rpsB	Sample1	GACCATCAACCCATCACAGAATCGAGCTATGTTAATATACCTGTACTTGCGTTTTGTAAC	8	13.54	Root; d__Eukaryota; Metazoa	GACCATCAACCCATCACAGAATCGAGCTATGTTAATATACCTGTAATTGCGTTTTGTAAC	4351	7254.56	219	4017						Eukaryota
S1.8.ribosomal_protein_S2_rpsB	Sample1	GACCATCAACCCATCACAGAATCGGGCTATGTTAATATACCTGTAATTGCGTTTTGTAAC	1	1.84	Root; d__Eukaryota; Metazoa	GACCATCAACCCATCACAGAATCGAGCTATGTTAATATACCTGTAATTGCGTTTTGTAAC	4351	7254.56	219	4017						Eukaryota
S1.8.ribosomal_protein_S2_rpsB	Sample1	GACCATCAACCCATCACAGAATCGCGCTATGTTAATATACCTGTAATTGCGTTTTGTAAC	7	11.89	Root; d__Eukaryota; Metazoa	GACCATCAACCCATCACAGAATCGAGCTATGTTAATATACCTGTAATTGCGTTTTGTAAC	4351	7254.56	219	4017						Eukaryota
S1.8.ribosomal_protein_S2_rpsB	Sample1	CACCATCAACCCATCACAGAATCGAGCTATGTTAATATACCTGTAATTGCGTTTTGTAAC	6	9.91	Root; d__Eukaryota; Metazoa	GACCATCAACCCATCACAGAATCGAGCTATGTTAATATACCTGTAATTGCGTTTTGTAAC	4351	7254.56	219	4017						Eukaryota
S1.8.ribosomal_protein_S2_rpsB	Sample1	GACCATCAACCCATCACAGAATCGAGCTATGTTAATATACCTGTAATTGCGTCTTGTAAC	5	8.26	Root; d__Eukaryota; Metazoa	GACCATCAACCCATCACAGAATCGAGCTATGTTAATATACCTGTAATTGCGTTTTGTAAC	4351	7254.56	219	4017						Eukaryota
S1.8.ribosomal_protein_S2_rpsB	Sample1	GACCATCGACCCATCACAGAATCGAGCTATGTTAATATACCTGTAATTGCGTTTTGTAAC	5	8.6	Root; d__Eukaryota; Metazoa	GACCATCAACCCATCACAGAATCGAGCTATGTTAATATACCTGTAATTGCGTTTTGTAAC	4351	7254.56	219	4017						Eukaryota
S1.8.ribosomal_protein_S2_rpsB	Sample1	GACCATCAACCCATCACAGAATCGAGCGATGTTAATATACCTGTAATTGCGTTTTGTAAC	4	6.59	Root; d__Eukaryota; Metazoa	GACCATCAACCCATCACAGAATCGAGCTATGTTAATATACCTGTAATTGCGTTTTGTAAC	4351	7254.56	219	4017						Eukaryota
S1.8.ribosomal_protein_S2_rpsB	Sample1	GACCATCAACCCATCGCAGAATCGAGCTATGTTAATATACCTGTAATTGCGTTTTGTAAC	4	6.79	Root; d__Eukaryota; Metazoa	GACCATCAACCCATCACAGAATCGAGCTATGTTAATATACCTGTAATTGCGTTTTGTAAC	4351	7254.56	219	4017						Eukaryota
S1.8.ribosomal_protein_S2_rpsB	Sample1	GACCATCAACCCATCACAGAATCGAGCTATGTTAATATACCCGTAATTGCGTTTTGTAAC	4	6.59	Root; d__Eukaryota; Metazoa	GACCATCAACCCATCACAGAATCGAGCTATGTTAATATACCTGTAATTGCGTTTTGTAAC	4351	7254.56	219	4017						Eukaryota
S1.8.ribosomal_protein_S2_rpsB	Sample1	GACCATCAACCCATCACAGAATCGAGCTATGTTAAGATACCTGTAATTGCGTTTTGTAAC	4	6.6	Root; d__Eukaryota; Metazoa	GACCATCAACCCATCACAGAATCGAGCTATGTTAATATACCTGTAATTGCGTTTTGTAAC	4351	7254.56	219	4017						Eukaryota
S1.8.ribosomal_protein_S2_rpsB	Sample1	GACCATCAACCCATCACAGAATCGAGCTATGTTAATATACCTGTAATTGCGTTTTGTATC	4	6.59	Root; d__Eukaryota; Metazoa	GACCATCAACCCATCACAGAATCGAGCTATGTTAATATACCTGTAATTGCGTTTTGTAAC	4351	7254.56	219	4017						Eukaryota
S1.8.ribosomal_protein_S2_rpsB	Sample1	GACCATCAACCCATCACAGAATCGAGCTATGTTAATATACCTGTAAGTGCGTTTTGTAAC	4	6.89	Root; d__Eukaryota; Metazoa	GACCATCAACCCATCACAGAATCGAGCTATGTTAATATACCTGTAATTGCGTTTTGTAAC	4351	7254.56	219	4017						Eukaryota
S1.8.ribosomal_protein_S2_rpsB	Sample1	GACCATCAACCCATCACAGAGTCGAGCTATGTTAATATACCTGTAATTGCGTTTTGTAAC	4	6.75	Root; d__Eukaryota; Metazoa	GACCATCAACCCATCACAGAATCGAGCTATGTTAATATACCTGTAATTGCGTTTTGTAAC	4351	7254.56	219	4017						Eukaryota
S1.8.ribosomal_protein_S2_rpsB	Sample1	GACCATCAACCCATCACAGAATCGAGCTATGTTAATATACCTGTAATTGCCTTTTGTAAC	1	1.65	Root; d__Eukaryota; Metazoa	GACCATCAACCCATCACAGAATCGAGCTATGTTAATATACCTGTAATTGCGTTTTGTAAC	4351	7254.56	219	4017						Eukaryota
S1.8.ribosomal_protein_S2_rpsB	Sample1	GACCATCAACCCATCACAGAATCGAGCTATGTTAATATACCTGTAATTGCGTTTTGCAAC	3	4.95	Root; d__Eukaryota; Metazoa	GACCATCAACCCATCACAGAATCGAGCTATGTTAATATACCTGTAATTGCGTTTTGTAAC	4351	7254.56	219	4017						Eukaryota
S1.8.ribosomal_protein_S2_rpsB	Sample1	GACCATCAACCCATCACAGAATCGAGCTATGTTAATATACCTGTAATTGCGATTTGTAAC	3	5.13	Root; d__Eukaryota; Metazoa	GACCATCAACCCATCACAGAATCGAGCTATGTTAATATACCTGTAATTGCGTTTTGTAAC	4351	7254.56	219	4017						Eukaryota
S1.8.ribosomal_protein_S2_rpsB	Sample1	GACCATCAACCCATCACAGAATCGAGCTATGTCAATATACCTGTAATTGCGTTTTGTAAC	3	4.95	Root; d__Eukaryota; Metazoa	GACCATCAACCCATCACAGAATCGAGCTATGTTAATATACCTGTAATTGCGTTTTGTAAC	4351	7254.56	219	4017						Eukaryota
S1.8.ribosomal_protein_S2_rpsB	Sample1	GACCATCAACCCTTCACAGAATCGAGCTATGTTAATATACCTGTAATTGCGTTTTGTAAC	3	5.14	Root; d__Eukaryota; Metazoa	GACCATCAACCCATCACAGAATCGAGCTATGTTAATATACCTGTAATTGCGTTTTGTAAC	4351	7254.56	219	4017						Eukaryota
S1.8.ribosomal_protein_S2_rpsB	Sample1	GACCATCAACCCATCACAGAATCGAGCTATGTTAATATACCTGTAATTGCGTTTTGTAAA	3	4.95	Root; d__Eukaryota; Metazoa	GACCATCAACCCATCACAGAATCGAGCTATGTTAATATACCTGTAATTGCGTTTTGTAAC	4351	7254.56	219	4017						Eukaryota
S1.8.ribosomal_protein_S2_rpsB	Sample1	GACCATCAACCCACCACAGAATCGAGCTATGTTAATATACCTGTAATTGCGTTTTGTAAC	3	5.14	Root; d__Eukaryota; Metazoa	GACCATCAACCCATCACAGAATCGAGCTATGTTAATATACCTGTAATTGCGTTTTGTAAC	4351	7254.56	219	4017						Eukaryota
S1.8.ribosomal_protein_S2_rpsB	Sample1	GACCAGCAACCCATCACAGAATCGAGCTATGTTAATATACCTGTAATTGCGTTTTGTAAC	3	5.14	Root; d__Eukaryota; Metazoa	GACCATCAACCCATCACAGAATCGAGCTATGTTAATATACCTGTAATTGCGTTTTGTAAC	4351	7254.56	219	4017						Eukaryota
S1.8.ribosomal_protein_S2_rpsB	Sample1	GACCATCAACCCATCACAGAATCGAGCTATGTTCATATACCTGTAATTGCGTTTTGTAAC	3	4.95	Root; d__Eukaryota; Metazoa	GACCATCAACCCATCACAGAATCGAGCTATGTTAATATACCTGTAATTGCGTTTTGTAAC	4351	7254.56	219	4017						Eukaryota
S1.8.ribosomal_protein_S2_rpsB	Sample1	GGCCATCAACCCATCACAGAATCGAGCTATGTTAATATACCTGTAATTGCGTTTTGTAAC	3	4.95	Root; d__Eukaryota; Metazoa	GACCATCAACCCATCACAGAATCGAGCTATGTTAATATACCTGTAATTGCGTTTTGTAAC	4351	7254.56	219	4017						Eukaryota
S1.8.ribosomal_protein_S2_rpsB	Sample1	GACCATCAACCCATCACAGAATCGAGCTATGTTAATATACCTGTAATGGCGTTTTGTAAC	3	5.08	Root; d__Eukaryota; Metazoa	GACCATCAACCCATCACAGAATCGAGCTATGTTAATATACCTGTAATTGCGTTTTGTAAC	4351	7254.56	219	4017						Eukaryota
S1.8.ribosomal_protein_S2_rpsB	Sample1	GACCATCAACCCATCACAGAATCGAGCTATGTTAATATACCTGTAATTGCGTTTTGTGAC	3	4.95	Root; d__Eukaryota; Metazoa	GACCATCAACCCATCACAGAATCGAGCTATGTTAATATACCTGTAATTGCGTTTTGTAAC	4351	7254.56	219	4017						Eukaryota
S1.8.ribosomal_protein_S2_rpsB	Sample1	GACCATCAGCCCATCACAGAATCGAGCTATGTTAATATACCTGTAATTGCGTTTTGTAAC	3	4.97	Root; d__Eukaryota; Metazoa	GACCATCAACCCATCACAGAATCGAGCTATGTTAATATACCTGTAATTGCGTTTTGTAAC	4351	7254.56	219	4017						Eukaryota
S1.8.ribosomal_protein_S2_rpsB	Sample1	GACCATCAACCCATCACAGAATCGAGCTATGTTAATATATCTGTAATTGCGTTTTGTAAC	3	4.97	Root; d__Eukaryota; Metazoa	GACCATCAACCCATCACAGAATCGAGCTATGTTAATATACCTGTAATTGCGTTTTGTAAC	4351	7254.56	219	4017						Eukaryota
S1.8.ribosomal_protein_S2_rpsB	Sample1	GACCATCAACCCATCACGGAATCGAGCTATGTTAATATACCTGTAATTGCGTTTTGTAAC	3	4.95	Root; d__Eukaryota; Metazoa	GACCATCAACCCATCACAGAATCGAGCTATGTTAATATACCTGTAATTGCGTTTTGTAAC	4351	7254.56	219	4017						Eukaryota
S1.8.ribosomal_protein_S2_rpsB	Sample1	GACCATCAACCCATCATAGAATCGAGCTATGTTAATATACCTGTAATTGCGTTTTGTAAC	2	3.44	Root; d__Eukaryota; Metazoa	GACCATCAACCCATCACAGAATCGAGCTATGTTAATATACCTGTAATTGCGTTTTGTAAC	4351	7254.56	219	4017						Eukaryota
S1.8.ribosomal_protein_S2_rpsB	Sample1	GACCATCAACCCATCACAGAATCGAGCTATGGTAATATACCTGTAATTGCGTTTTGTAAC	2	3.3	Root; d__Eukaryota; Metazoa	GACCATCAACCCATCACAGAATCGAGCTATGTTAATATACCTGTAATTGCGTTTTGTAAC	4351	7254.56	219	4017						Eukaryota
S1.8.ribosomal_protein_S2_rpsB	Sample1	GACCATCAACCCATCACAGAAGCGAGCTATGTTAATATACCTGTAATTGCGTTTTGTAAC	2	3.3	Root; d__Eukaryota; Metazoa	GACCATCAACCCATCACAGAATCGAGCTATGTTAATATACCTGTAATTGCGTTTTGTAAC	4351	7254.56	219	4017						Eukaryota
S1.8.ribosomal_protein_S2_rpsB	Sample1	GACCATCAACCCATCACAGAATCGAGCTACGTTAATATACCTGTAATTGCGTTTTGTAAC	2	3.31	Root; d__Eukaryota; Metazoa	GACCATCAACCCATCACAGAATCGAGCTATGTTAATATACCTGTAATTGCGTTTTGTAAC	4351	7254.56	219	4017						Eukaryota
S1.8.ribosomal_protein_S2_rpsB	Sample1	GACCATCAACCCATCACAGAATCGAGCTATGTTAATATAACTGTAATTGCGTTTTGTAAC	2	3.44	Root; d__Eukaryota; Metazoa	GACCATCAACCCATCACAGAATCGAGCTATGTTAATATACCTGTAATTGCGTTTTGTAAC	4351	7254.56	219	4017						Eukaryota
S1.8.ribosomal_protein_S2_rpsB	Sample1	GACCATCAACCCATCACAGAATCGAGCTATGTTGATATACCTGTAATTGCGTTTTGTAAC	2	3.3	Root; d__Eukaryota; Metazoa	GACCATCAACCCATCACAGAATCGAGCTATGTTAATATACCTGTAATTGCGTTTTGTAAC	4351	7254.56	219	4017						Eukaryota
S1.8.ribosomal_protein_S2_rpsB	Sample1	GACCATCAACCCATCACAGAATCGAGCTATGTTAATATACCTGTAATTGAGTTTTGTAAC	2	3.3	Root; d__Eukaryota; Metazoa	GACCATCAACCCATCACAGAATCGAGCTATGTTAATATACCTGTAATTGCGTTTTGTAAC	4351	7254.56	219	4017						Eukaryota
S1.8.ribosomal_protein_S2_rpsB	Sample1	GACCATCAACCCAACACAGAATCGAGCTATGTTAATATACCTGTAATTGCGTTTTGTAAC	2	3.3	Root; d__Eukaryota; Metazoa	GACCATCAACCCATCACAGAATCGAGCTATGTTAATATACCTGTAATTGCGTTTTGTAAC	4351	7254.56	219	4017						Eukaryota
S1.8.ribosomal_protein_S2_rpsB	Sample1	GACCATCAACCCATCACAGAATCGAGCCATGTTAATATACCTGTAATTGCGTTTTGTAAC	2	3.49	Root; d__Eukaryota; Metazoa	GACCATCAACCCATCACAGAATCGAGCTATGTTAATATACCTGTAATTGCGTTTTGTAAC	4351	7254.56	219	4017						Eukaryota
S1.8.ribosomal_protein_S2_rpsB	Sample1	GACCATCAACCCATCACAGAATCGAGCTATGTTAATATACCTGTAATTGCGTTTTGTAGC	2	3.3	Root; d__Eukaryota; Metazoa	GACCATCAACCCATCACAGAATCGAGCTATGTTAATATACCTGTAATTGCGTTTTGTAAC	4351	7254.56	219	4017						Eukaryota
S1.8.ribosomal_protein_S2_rpsB	Sample1	GACCATCAACCCATCACAGAATCGATCTATGTTAATATACCTGTAATTGCGTTTTGTAAC	2	3.3	Root; d__Eukaryota; Metazoa	GACCATCAACCCATCACAGAATCGAGCTATGTTAATATACCTGTAATTGCGTTTTGTAAC	4351	7254.56	219	4017						Eukaryota
S1.8.ribosomal_protein_S2_rpsB	Sample1	GACCATCAACCCATCACAGAATCGAGCTATGTTAATATGCCTGTAATTGCGTTTTGTAAC	2	3.3	Root; d__Eukaryota; Metazoa	GACCATCAACCCATCACAGAATCGAGCTATGTTAATATACCTGTAATTGCGTTTTGTAAC	4351	7254.56	219	4017						Eukaryota
S1.8.ribosomal_protein_S2_rpsB	Sample1	GACCATCAACCCATCACAGAATCGAGCTATGTTAATATACCTGCAATTGCGTTTTGTAAC	2	3.3	Root; d__Eukaryota; Metazoa	GACCATCAACCCATCACAGAATCGAGCTATGTTAATATACCTGTAATTGCGTTTTGTAAC	4351	7254.56	219	4017						Eukaryota
S1.8.ribosomal_protein_S2_rpsB	Sample1	GACCATCAACCCATCCCAGAATCGAGCTATGTTAATATACCTGTAATTGCGTTTTGTAAC	2	3.32	Root; d__Eukaryota; Metazoa	GACCATCAACCCATCACAGAATCGAGCTATGTTAATATACCTGTAATTGCGTTTTGTAAC	4351	7254.56	219	4017						Eukaryota
S1.8.ribosomal_protein_S2_rpsB	Sample1	TACCATCAACCCATCACAGAATCGAGCTATGTTAATATACCTGTAATTGCGTTTTGTAAC	2	3.44	Root; d__Eukaryota; Metazoa	GACCATCAACCCATCACAGAATCGAGCTATGTTAATATACCTGTAATTGCGTTTTGTAAC	4351	7254.56	219	4017						Eukaryota
S1.8.ribosomal_protein_S2_rpsB	Sample1	GACCATCCACCCATCACAGAATCGAGCTATGTTAATATACCTGTAATTGCGTTTTGTAAC	2	3.46	Root; d__Eukaryota; Metazoa	GACCATCAACCCATCACAGAATCGAGCTATGTTAATATACCTGTAATTGCGTTTTGTAAC	4351	7254.56	219	4017						Eukaryota
S1.8.ribosomal_protein_S2_rpsB	Sample1	GACCATCAACCCATCACCGAATCGAGCTATGTTAATATACCTGTAATTGCGTTTTGTAAC	2	3.3	Root; d__Eukaryota; Metazoa	GACCATCAACCCATCACAGAATCGAGCTATGTTAATATACCTGTAATTGCGTTTTGTAAC	4351	7254.56	219	4017						Eukaryota
S1.8.ribosomal_protein_S2_rpsB	Sample1	GACCATCAACCCATCACAGAATCGAGCTATGTTAACATACCTGTAATTGCGTTTTGTAAC	2	3.49	Root; d__Eukaryota; Metazoa	GACCATCAACCCATCACAGAATCGAGCTATGTTAATATACCTGTAATTGCGTTTTGTAAC	4351	7254.56	219	4017						Eukaryota
S1.8.ribosomal_protein_S2_rpsB	Sample1	GACCATCAACCCATCACAGAATCGAGCTATGTTAATATACCTGGAATTGCGTTTTGTAAC	2	3.3	Root; d__Eukaryota; Metazoa	GACCATCAACCCATCACAGAATCGAGCTATGTTAATATACCTGTAATTGCGTTTTGTAAC	4351	7254.56	219	4017						Eukaryota
S1.8.ribosomal_protein_S2_rpsB	Sample1	GACCATCAACCCATCACAGAATCGAGCTATGTTAATATACCTGTAATTGCGCTTTGTAAC	2	3.49	Root; d__Eukaryota; Metazoa	GACCATCAACCCATCACAGAATCGAGCTATGTTAATATACCTGTAATTGCGTTTTGTAAC	4351	7254.56	219	4017						Eukaryota
S1.8.ribosomal_protein_S2_rpsB	Sample1	GACAATCAACCCATCACAGAATCGAGCTATGTTAATATACCTGTAATTGCGTTTTGTAAC	2	3.3	Root; d__Eukaryota; Metazoa	GACCATCAACCCATCACAGAATCGAGCTATGTTAATATACCTGTAATTGCGTTTTGTAAC	4351	7254.56	219	4017						Eukaryota
S1.8.ribosomal_protein_S2_rpsB	Sample1	GACCATCAACCCATCACAGAATCGAGCTATGTTAATATACCTGTAATTGCGTTGTGTAAC	2	3.44	Root; d__Eukaryota; Metazoa	GACCATCAACCCATCACAGAATCGAGCTATGTTAATATACCTGTAATTGCGTTTTGTAAC	4351	7254.56	219	4017						Eukaryota
S1.8.ribosomal_protein_S2_rpsB	Sample1	GACCATCAACCCATCACAGGATCGAGCTATGTTAATATACCTGTAATTGCGTTTTGTAAC	2	3.49	Root; d__Eukaryota; Metazoa	GACCATCAACCCATCACAGAATCGAGCTATGTTAATATACCTGTAATTGCGTTTTGTAAC	4351	7254.56	219	4017						Eukaryota
S1.8.ribosomal_protein_S2_rpsB	Sample1	GACCATCAACCCATCACAGAATCGAGCTATGTTAATATACCTGTAACTGCGTTTTGTAAC	2	3.62	Root; d__Eukaryota; Metazoa	GACCATCAACCCATCACAGAATCGAGCTATGTTAATATACCTGTAATTGCGTTTTGTAAC	4351	7254.56	219	4017						Eukaryota
S1.8.ribosomal_protein_S2_rpsB	Sample1	GACCATCACCCCATCACAGAATCGAGCTATGTTAATATACCTGTAATTGCGTTTTGTAAC	2	3.48	Root; d__Eukaryota; Metazoa	GACCATCAACCCATCACAGAATCGAGCTATGTTAATATACCTGTAATTGCGTTTTGTAAC	4351	7254.56	219	4017						Eukaryota
S1.8.ribosomal_protein_S2_rpsB	Sample1	GACCATCAACACATCACAGAATCGAGCTATGTTAATATACCTGTAATTGCGTTTTGTAAC	1	1.65	Root; d__Eukaryota; Metazoa	GACCATCAACCCATCACAGAATCGAGCTATGTTAATATACCTGTAATTGCGTTTTGTAAC	4351	7254.56	219	4017						Eukaryota
S1.8.ribosomal_protein_S2_rpsB	Sample1	GACCATCAACCCATCACAGAATCGAGCTATGTTAATATACCAGTAATTGCGTTTTGTAAC	1	1.79	Root; d__Eukaryota; Metazoa	GACCATCAACCCATCACAGAATCGAGCTATGTTAATATACCTGTAATTGCGTTTTGTAAC	4351	7254.56	219	4017						Eukaryota
S1.8.ribosomal_protein_S2_rpsB	Sample1	GCCCATCAACCCATCACAGAATCGAGCTATGTTAATATACCTGTAATTGCGTTTTGTAAC	1	1.65	Root; d__Eukaryota; Metazoa	GACCATCAACCCATCACAGAATCGAGCTATGTTAATATACCTGTAATTGCGTTTTGTAAC	4351	7254.56	219	4017						Eukaryota
S1.8.ribosomal_protein_S2_rpsB	Sample1	GACCATCAACCCATCACAGAATCGAGCTATGTTAATATTCCTGTAATTGCGTTTTGTAAC	1	1.65	Root; d__Eukaryota; Metazoa	GACCATCAACCCATCACAGAATCGAGCTATGTTAATATACCTGTAATTGCGTTTTGTAAC	4351	7254.56	219	4017						Eukaryota
S1.8.ribosomal_protein_S2_rpsB	Sample1	GACCATCAACCCATCACAGAATCGAGCTATGTTAATATACCTGTAATTGCGTTTTGTCAC	1	1.69	Root; d__Eukaryota; Metazoa	GACCATCAACCCATCACAGAATCGAGCTATGTTAATATACCTGTAATTGCGTTTTGTAAC	4351	7254.56	219	4017						Eukaryota
S1.8.ribosomal_protein_S2_rpsB	Sample1	GACCATCAACCCATCACAGAATCGAGCTATGTTAATATACCTGTAATTGCGGTTTGTAAC	1	1.81	Root; d__Eukaryota; Metazoa	GACCATCAACCCATCACAGAATCGAGCTATGTTAATATACCTGTAATTGCGTTTTGTAAC	4351	7254.56	219	4017						Eukaryota
S1.8.ribosomal_protein_S2_rpsB	Sample1	GACCATCAACCCATCACAGAATCGAGCTATGTTAATACACCTGTAATTGCGTTTTGTAAC	1	1.65	Root; d__Eukaryota; Metazoa	GACCATCAACCCATCACAGAATCGAGCTATGTTAATATACCTGTAATTGCGTTTTGTAAC	4351	7254.56	219	4017						Eukaryota
S1.8.ribosomal_protein_S2_rpsB	Sample1	GACCATCAACCCATCACAGAATCGAGTTATGTTAATATACCTGTAATTGCGTTTTGTAAC	1	1.65	Root; d__Eukaryota; Metazoa	GACCATCAACCCATCACAGAATCGAGCTATGTTAATATACCTGTAATTGCGTTTTGTAAC	4351	7254.56	219	4017						Eukaryota
S1.8.ribosomal_protein_S2_rpsB	Sample1	GACCATCAACGCATCACAGAATCGAGCTATGTTAATATACCTGTAATTGCGTTTTGTAAC	1	1.65	Root; d__Eukaryota; Metazoa	GACCATCAACCCATCACAGAATCGAGCTATGTTAATATACCTGTAATTGCGTTTTGTAAC	4351	7254.56	219	4017						Eukaryota
S1.8.ribosomal_protein_S2_rpsB	Sample1	GACCATCAACCCATCACAGAATCGAGCTATGTTAATATACCTGTAATTACGATTTGTAAC	1	1.65	Root; d__Eukaryota; Metazoa	GACCATCAACCCATCACAGAATCGAGCTATGTTAATATACCTGTAATTGCGTTTTGTAAC	4351	7254.56	219	4017						Eukaryota
S1.8.ribosomal_protein_S2_rpsB	Sample1	AACCATCAACCCATCACAGAATCGAGCTATGTTAATATACCTGTAATTGCGTTTTGTAAC	1	1.65	Root; d__Eukaryota; Metazoa	GACCATCAACCCATCACAGAATCGAGCTATGTTAATATACCTGTAATTGCGTTTTGTAAC	4351	7254.56	219	4017						Eukaryota
S1.8.ribosomal_protein_S2_rpsB	Sample1	GACCACCAACCCATCACAGAATCGAGCTATGTTAATATACCTGTAATTGCGTTTTGTAAC	1	1.65	Root; d__Eukaryota; Metazoa	GACCATCAACCCATCACAGAATCGAGCTATGTTAATATACCTGTAATTGCGTTTTGTAAC	4351	7254.56	219	4017						Eukaryota
S1.8.ribosomal_protein_S2_rpsB	Sample1	GACCATCACCCCATCACAGAATCGCGCTATGTTAATATCCCTGTAATTGCGTTTTGTAAC	1	1.65	Root; d__Eukaryota; Metazoa	GACCATCAACCCATCACAGAATCGAGCTATGTTAATATACCTGTAATTGCGTTTTGTAAC	4351	7254.56	219	4017						Eukaryota
S1.8.ribosomal_protein_S2_rpsB	Sample1	GACCATCAACCCATCACAGAATCGAGCTATGTTAATATACCTGTAATTGCCTTTTATAAC	1	1.65	Root; d__Eukaryota; Metazoa	GACCATCAACCCATCACAGAATCGAGCTATGTTAATATACCTGTAATTGCGTTTTGTAAC	4351	7254.56	219	4017						Eukaryota
S1.8.ribosomal_protein_S2_rpsB	Sample1	GACCATCAACCCATCACAGAATGGAGCTATGTTAATATACCTGTAATTGCGTTTTGTAAC	1	1.65	Root; d__Eukaryota; Metazoa	GACCATCAACCCATCACAGAATCGAGCTATGTTAATATACCTGTAATTGCGTTTTGTAAC	4351	7254.56	219	4017						Eukaryota
S1.8.ribosomal_protein_S2_rpsB	Sample1	GACCATCAACCCATCACAGNATCGAGCTNTGTNANTATACCTGTAATTGCGTTTTGTAAC	1	1.65	Root; d__Eukaryota; Metazoa	GACCATCAACCCATCACAGAATCGAGCTATGTTAATATACCTGTAATTGCGTTTTGTAAC	4351	7254.56	219	4017						Eukaryota
S1.8.ribosomal_protein_S2_rpsB	Sample1	GACCAACAACCCATCACAGAATCGAGCTATGTAAATATACCTGTAATTGCGTTTTGTAAC	1	1.65	Root; d__Eukaryota; Metazoa	GACCATCAACCCATCACAGAATCGAGCTATGTTAATATACCTGTAATTGCGTTTTGTAAC	4351	7254.56	219	4017						Eukaryota
S1.8.ribosomal_protein_S2_rpsB	Sample1	GACCATCAACCCATCACAGAATCGAGCTATGTTAATATACCTGTAATTGCGTTTTATAAC	1	1.65	Root; d__Eukaryota; Metazoa	GACCATCAACCCATCACAGAATCGAGCTATGTTAATATACCTGTAATTGCGTTTTGTAAC	4351	7254.56	219	4017						Eukaryota
S1.8.ribosomal_protein_S2_rpsB	Sample1	GACCATCAACCCATCACAGAATCGAGCTATTTTAATATACCTGTAATTGCGTTTTGTAAC	1	1.65	Root; d__Eukaryota; Metazoa	GACCATCAACCCATCACAGAATCGAGCTATGTTAATATACCTGTAATTGCGTTTTGTAAC	4351	7254.56	219	4017						Eukaryota
S1.8.ribosomal_protein_S2_rpsB	Sample1	GACCATCAACCCATCACAGAATCGAGCTATGTTACTAGACCTGTAATTGCGTTTTGTAAC	1	1.65	Root; d__Eukaryota; Metazoa	GACCATCAACCCATCACAGAATCGAGCTATGTTAATATACCTGTAATTGCGTTTTGTAAC	4351	7254.56	219	4017						Eukaryota
S1.8.ribosomal_protein_S2_rpsB	Sample1	GACCATCAACCCATCACAGAATCGAGCTATATTAATATACCTGTAATTGCGTTTTGTAAC	1	1.65	Root; d__Eukaryota; Metazoa	GACCATCAACCCATCACAGAATCGAGCTATGTTAATATACCTGTAATTGCGTTTTGTAAC	4351	7254.56	219	4017						Eukaryota
S1.8.ribosomal_protein_S2_rpsB	Sample1	GACCATCAGCCCATCACAGAAGCGAGCTATGTTAATATACCTGTAATGGCGTTTTGTAAC	1	1.65	Root; d__Eukaryota; Metazoa	GACCATCAACCCATCACAGAATCGAGCTATGTTAATATACCTGTAATTGCGTTTTGTAAC	4351	7254.56	219	4017						Eukaryota
S1.8.ribosomal_protein_S2_rpsB	Sample1	GACCATCAACCCATCACAGAATCGAGCTATGTTAGTATACCTGTAATTGCGTTTTGTAAC	1	1.65	Root; d__Eukaryota; Metazoa	GACCATCAACCCATCACAGAATCGAGCTATGTTAATATACCTGTAATTGCGTTTTGTAAC	4351	7254.56	219	4017						Eukaryota
S1.8.ribosomal_protein_S2_rpsB	Sample1	GACCATCACCCCATCACAGAATCGCGCAATGTTAATATACCTGTAATTGCGTTTTGTACC	1	1.65	Root; d__Eukaryota; Metazoa	GACCATCAACCCATCACAGAATCGAGCTATGTTAATATACCTGTAATTGCGTTTTGTAAC	4351	7254.56	219	4017						Eukaryota
S1.8.ribosomal_protein_S2_rpsB	Sample1	GACCATCAACCCATCACAGAATCGATCTATGTTACTACCCCTGTAATTGCGTTTTGTAAC	1	1.65	Root; d__Eukaryota; Metazoa	GACCATCAACCCATCACAGAATCGAGCTATGTTAATATACCTGTAATTGCGTTTTGTAAC	4351	7254.56	219	4017						Eukaryota
S1.8.ribosomal_protein_S2_rpsB	Sample1	GACCATCAACCCATCACAGAATCGAGCTATGTTAATATACCTGTAATTGCGTATTGTAAC	1	1.65	Root; d__Eukaryota; Metazoa	GACCATCAACCCATCACAGAATCGAGCTATGTTAATATACCTGTAATTGCGTTTTGTAAC	4351	7254.56	219	4017						Eukaryota
S1.8.ribosomal_protein_S2_rpsB	Sample1	GAACATCAACCCATCACAGAATCGAGCTATGTTAATATACCTGTAATTGCGTTTTGTAGC	1	1.65	Root; d__Eukaryota; Metazoa	GACCATCAACCCATCACAGAATCGAGCTATGTTAATATACCTGTAATTGCGTTTTGTAAC	4351	7254.56	219	4017						Eukaryota
S1.8.ribosomal_protein_S2_rpsB	Sample1	GACGATCAACCCATCACAGAATCGAGCTATGTTAATATACCTGTAATTGCGTTTTGTAAC	1	1.65	Root; d__Eukaryota; Metazoa	GACCATCAACCCATCACAGAATCGAGCTATGTTAATATACCTGTAATTGCGTTTTGTAAC	4351	7254.56	219	4017						Eukaryota
S1.8.ribosomal_protein_S2_rpsB	Sample1	GACCATCAACCCATCACAGAATCGAGCTATGTTAATCTACCTGTAATTGCGTTTTGTAAC	1	1.65	Root; d__Eukaryota; Metazoa	GACCATCAACCCATCACAGAATCGAGCTATGTTAATATACCTGTAATTGCGTTTTGTAAC	4351	7254.56	219	4017						Eukaryota
S1.8.ribosomal_protein_S2_rpsB	Sample1	GACCATCAACCCATCACAGAATCGAGCTATGTTAATATACCTGTAAATGCGTTTTGTAAC	1	1.65	Root; d__Eukaryota; Metazoa	GACCATCAACCCATCACAGAATCGAGCTATGTTAATATACCTGTAATTGCGTTTTGTAAC	4351	7254.56	219	4017						Eukaryota
S1.8.ribosomal_protein_S2_rpsB	Sample1	GATCATCAACCCATCACAGAATCGAGCTATGTTAATATACCTGTAATTGCGTTTTGTAAC	1	1.65	Root; d__Eukaryota; Metazoa	GACCATCAACCCATCACAGAATCGAGCTATGTTAATATACCTGTAATTGCGTTTTGTAAC	4351	7254.56	219	4017						Eukaryota
S1.8.ribosomal_protein_S2_rpsB	Sample1	GACCGTCAAGCCATCACAGAGTCGAGCTATGTTAATATACCTGTAATTGCGTTTTGTAAC	1	1.65	Root; d__Eukaryota; Metazoa	GACCATCAACCCATCACAGAATCGAGCTATGTTAATATACCTGTAATTGCGTTTTGTAAC	4351	7254.56	219	4017						Eukaryota
S1.8.ribosomal_protein_S2_rpsB	Sample1	GACCATCAACCCCTCACAGAATCGAGCTATGTTAATATACCTGTAATTGCGTTTTGTAAC	1	1.65	Root; d__Eukaryota; Metazoa	GACCATCAACCCATCACAGAATCGAGCTATGTTAATATACCTGTAATTGCGTTTTGTAAC	4351	7254.56	219	4017						Eukaryota
S1.8.ribosomal_protein_S2_rpsB	Sample1	GACCATCAACCCATCACAGAATCGAGCTATGTTAATATACCCGTAATTGCGTTTTGTACC	1	1.65	Root; d__Eukaryota; Metazoa	GACCATCAACCCATCACAGAATCGAGCTATGTTAATATACCTGTAATTGCGTTTTGTAAC	4351	7254.56	219	4017						Eukaryota
S1.8.ribosomal_protein_S2_rpsB	Sample1	GACCATCAACCCATCACAGAATCGAGCTATGTTAATATACCTGTAATTGCGTTTNGTAAC	1	1.65	Root; d__Eukaryota; Metazoa	GACCATCAACCCATCACAGAATCGAGCTATGTTAATATACCTGTAATTGCGTTTTGTAAC	4351	7254.56	219	4017						Eukaryota
S1.8.ribosomal_protein_S2_rpsB	Sample1	GACGATCAGCCCAGCACAGAATCGAGCTATGTTAATATACCTGTAATTGCGTTTGGTAAC	1	1.66	Root; d__Eukaryota; Metazoa	GACCATCAACCCATCACAGAATCGAGCTATGTTAATATACCTGTAATTGCGTTTTGTAAC	4351	7254.56	219	4017						Eukaryota
S1.8.ribosomal_protein_S2_rpsB	Sample1	GTCCATCAACCCATCACAGAATCGAGCTATGTTAATATACCTGTAATTGCGTGTTGTAAC	1	1.65	Root; d__Eukaryota; Metazoa	GACCATCAACCCATCACAGAATCGAGCTATGTTAATATACCTGTAATTGCGTTTTGTAAC	4351	7254.56	219	4017						Eukaryota
S1.8.ribosomal_protein_S2_rpsB	Sample1	GACCAGCAACCCAGCACAGAACCGAGCTATGTTAATATACCTGTAATTGCGTTTTGTAAC	1	1.65	Root; d__Eukaryota; Metazoa	GACCATCAACCCATCACAGAATCGAGCTATGTTAATATACCTGTAATTGCGTTTTGTAAC	4351	7254.56	219	4017						Eukaryota
S1.8.ribosomal_protein_S2_rpsB	Sample1	GACCATCAACCCATAAGAGAATCGAGCTATGTTAATATACCTGTAATTGCGTTTTGTAAC	1	1.65	Root; d__Eukaryota; Metazoa	GACCATCAACCCATCACAGAATCGAGCTATGTTAATATACCTGTAATTGCGTTTTGTAAC	4351	7254.56	219	4017						Eukaryota
S1.8.ribosomal_protein_S2_rpsB	Sample1	GACCATCAACCCATCACAGAATCGAGCTATGTTAATAGACCTGTAATTGCGTTTTGTAAC	1	1.65	Root; d__Eukaryota; Metazoa	GACCATCAACCCATCACAGAATCGAGCTATGTTAATATACCTGTAATTGCGTTTTGTAAC	4351	7254.56	219	4017						Eukaryota
S1.8.ribosomal_protein_S2_rpsB	Sample1	GACCATCAACCCATCACAGAATCGCGCTATGGTAATATACCTGTAATTGCGTTTTGTAAC	1	1.65	Root; d__Eukaryota; Metazoa	GACCATCAACCCATCACAGAATCGAGCTATGTTAATATACCTGTAATTGCGTTTTGTAAC	4351	7254.56	219	4017						Eukaryota
S1.8.ribosomal_protein_S2_rpsB	Sample1	GACCATCAACCCATCACANANTCGNGCTATGTTNATATACCTGTAATTGCGTTTTGTAAC	1	1.65	Root; d__Eukaryota; Metazoa	GACCATCAACCCATCACAGAATCGAGCTATGTTAATATACCTGTAATTGCGTTTTGTAAC	4351	7254.56	219	4017						Eukaryota
S1.8.ribosomal_protein_S2_rpsB	Sample1	GACCATCATCCCATCACAGAAGCGAGCTATGTTAATATGCCTGTAATTGCGTTTTGTATC	1	1.65	Root; d__Eukaryota; Metazoa	GACCATCAACCCATCACAGAATCGAGCTATGTTAATATACCTGTAATTGCGTTTTGTAAC	4351	7254.56	219	4017						Eukaryota
S1.8.ribosomal_protein_S2_rpsB	Sample1	GACCATCAACCCATCACAGAATCGAGCTATGTTAATATCCCTGGAATTGCGTTTTGTAAC	1	1.65	Root; d__Eukaryota; Metazoa	GACCATCAACCCATCACAGAATCGAGCTATGTTAATATACCTGTAATTGCGTTTTGTAAC	4351	7254.56	219	4017						Eukaryota
S1.8.ribosomal_protein_S2_rpsB	Sample1	GACCATCAACCCATCACAGAATCGAGCTATGTTAATATACCTGAAATTGCGTTTTGTAAC	1	1.65	Root; d__Eukaryota; Metazoa	GACCATCAACCCATCACAGAATCGAGCTATGTTAATATACCTGTAATTGCGTTTTGTAAC	4351	7254.56	219	4017						Eukaryota
S1.8.ribosomal_protein_S2_rpsB	Sample1	GACCATCGACCCATCACAGAATCGAGCTATGTTAATATACCTGTAATTGCATTTTGTAAC	1	1.65	Root; d__Eukaryota; Metazoa	GACCATCAACCCATCACAGAATCGAGCTATGTTAATATACCTGTAATTGCGTTTTGTAAC	4351	7254.56	219	4017						Eukaryota
S1.8.ribosomal_protein_S2_rpsB	Sample1	GACCATCAACCCATCACAGAATCGAGCTATGTTAATATACCTGTAATTGCNTTTTGTAAC	1	1.65	Root; d__Eukaryota; Metazoa	GACCATCAACCCATCACAGAATCGAGCTATGTTAATATACCTGTAATTGCGTTTTGTAAC	4351	7254.56	219	4017						Eukaryota
S1.8.ribosomal_protein_S2_rpsB	Sample1	GNCNATCAACCCATCACANAATCGAGCTATGNTAATATACCTGTAATTGCGTTTTGTAAC	1	1.65	Root; d__Eukaryota; Metazoa	GACCATCAACCCATCACAGAATCGAGCTATGTTAATATACCTGTAATTGCGTTTTGTAAC	4351	7254.56	219	4017						Eukaryota
S1.8.ribosomal_protein_S2_rpsB	Sample1	GACNATCAACCCANCACAGAATCGAGCTATGTTAATATACCNGTAATTGCGTTTTGTAAC	1	1.78	Root; d__Eukaryota; Metazoa	GACCATCAACCCATCACAGAATCGAGCTATGTTAATATACCTGTAATTGCGTTTTGTAAC	4351	7254.56	219	4017						Eukaryota
S1.8.ribosomal_protein_S2_rpsB	Sample1	GACCANCAACCCATCACANAATCGAGCTATGTTAATATACCTGTAATTGCGTTTTGTAAC	1	1.65		GACCATCAACCCATCACAGAATCGAGCTATGTTAATATACCTGTAATTGCGTTTTGTAAC	4351	7254.56	219	4017
S1.8.ribosomal_protein_S2_rpsB	Sample1	GACCATCAACCCATCACAGAATCGAGCTATGTGAATATACCTGTAATTGCGTTTTGTAAC	1	1.65	Root; d__Eukaryota; Metazoa	GACCATCAACCCATCACAGAATCGAGCTATGTTAATATACCTGTAATTGCGTTTTGTAAC	4351	7254.56	219	4017						Eukaryota
S1.8.ribosomal_protein_S2_rpsB	Sample1	GACCATCAACCCATCACAGAATCGAGCTANGTTAAAATACCTGTAATTGCGTTTTGTAAC	1	1.65	Root; d__Eukaryota; Metazoa	GACCATCAACCCATCACAGAATCGAGCTATGTTAATATACCTGTAATTGCGTTTTGTAAC	4351	7254.56	219	4017						Eukaryota
S1.8.ribosomal_protein_S2_rpsB	Sample1	GACCATCAACCCATCACAGAATCAAGCTATGTTAATATACCTGTAATTGCGTTTTGTAAC	1	1.65	Root; d__Eukaryota; Metazoa	GACCATCAACCCATCACAGAATCGAGCTATGTTAATATACCTGTAATTGCGTTTTGTAAC	4351	7254.56	219	4017						Eukaryota
S1.8.ribosomal_protein_S2_rpsB	Sample1	GACCATCAACCNATCACAGAATCGAGCTATGTTAATATACCTGTAATTGCGTTTTGTAAC	1	1.65	Root; d__Eukaryota; Metazoa	GACCATCAACCCATCACAGAATCGAGCTATGTTAATATACCTGTAATTGCGTTTTGTAAC	4351	7254.56	219	4017						Eukaryota
S1.8.ribosomal_protein_S2_rpsB	Sample1	GACCATCAACCCATCACAGCTTCGAGCTATCTTAATATACCTGTAATTGCGTTTTGTAAC	1	1.65	Root; d__Eukaryota; Metazoa	GACCATCAACCCATCACAGAATCGAGCTATGTTAATATACCTGTAATTGCGTTTTGTAAC	4351	7254.56	219	4017						Eukaryota
S1.8.ribosomal_protein_S2_rpsB	Sample1	GACCAGCAACCCATCACAGAATCGAGCTATGTTAATATACCTGTAATTGCGTTTTGTAGC	1	1.65	Root; d__Eukaryota; Metazoa	GACCATCAACCCATCACAGAATCGAGCTATGTTAATATACCTGTAATTGCGTTTTGTAAC	4351	7254.56	219	4017						Eukaryota
S1.8.ribosomal_protein_S2_rpsB	Sample1	GACCAGCAACCCATCACAGAATCGAGCTATGTTAATATACCGGTAATTGCGTTTTGTAAC	1	1.66	Root; d__Eukaryota; Metazoa	GACCATCAACCCATCACAGAATCGAGCTATGTTAATATACCTGTAATTGCGTTTTGTAAC	4351	7254.56	219	4017						Eukaryota
S1.8.ribosomal_protein_S2_rpsB	Sample1	GACCATCAACCCATCACAGANTCGAGCTATGTTAATATACCTGTAATTGCGTTTTGTAAC	1	1.65	Root; d__Eukaryota; Metazoa	GACCATCAACCCATCACAGAATCGAGCTATGTTAATATACCTGTAATTGCGTTTTGTAAC	4351	7254.56	219	4017						Eukaryota
S1.8.ribosomal_protein_S2_rpsB	Sample1	GACCATCAACCCATCACAGAATCGCGCCATGTTAATATACCTGTAATTGCGTTTTGTAAC	1	1.65	Root; d__Eukaryota; Metazoa	GACCATCAACCCATCACAGAATCGAGCTATGTTAATATACCTGTAATTGCGTTTTGTAAC	4351	7254.56	219	4017						Eukaryota
S1.8.ribosomal_protein_S2_rpsB	Sample1	GACCATCAACCCATCACAGANTCGAGATATGTTAATATACCTGTAATTGCGTTTTGTAAC	1	1.65	Root; d__Eukaryota; Metazoa	GACCATCAACCCATCACAGAATCGAGCTATGTTAATATACCTGTAATTGCGTTTTGTAAC	4351	7254.56	219	4017						Eukaryota
S1.8.ribosomal_protein_S2_rpsB	Sample1	GACCATCAACCCATCACAGAATCCAGCTATGTTCATATACCTGTAATTGCGTTGTGTAAC	1	1.65	Root; d__Eukaryota; Metazoa	GACCATCAACCCATCACAGAATCGAGCTATGTTAATATACCTGTAATTGCGTTTTGTAAC	4351	7254.56	219	4017						Eukaryota
S1.8.ribosomal_protein_S2_rpsB	Sample1	GACCATCAANCCATCACAGAATCGAGCTATGTTAATATACCTGTAATTGCGTTTTGTAAC	1	1.65	Root; d__Eukaryota; Metazoa	GACCATCAACCCATCACAGAATCGAGCTATGTTAATATACCTGTAATTGCGTTTTGTAAC	4351	7254.56	219	4017						Eukaryota
S1.8.ribosomal_protein_S2_rpsB	Sample1	GACCATCAANCCATCGCAGAATCGAGCTATGTTAATATACCTGTAATTGCGTTTTGTAAC	1	1.65	Root; d__Eukaryota; Metazoa	GACCATCAACCCATCACAGAATCGAGCTATGTTAATATACCTGTAATTGCGTTTTGTAAC	4351	7254.56	219	4017						Eukaryota
S1.8.ribosomal_protein_S2_rpsB	Sample1	GACCATCAACCCATCACAGAATCGAGCTATGTTAATATACCTGTACTTGCGTGTTGTAGC	1	1.65	Root; d__Eukaryota; Metazoa	GACCATCAACCCATCACAGAATCGAGCTATGTTAATATACCTGTAATTGCGTTTTGTAAC	4351	7254.56	219	4017						Eukaryota
S1.8.ribosomal_protein_S2_rpsB	Sample1	GACCATCAACCCATCCCAGACTCGAGCTATGTTAATATACCTGTAATTGCGTTTTGTAAC	1	1.65	Root; d__Eukaryota; Metazoa	GACCATCAACCCATCACAGAATCGAGCTATGTTAATATACCTGTAATTGCGTTTTGTAAC	4351	7254.56	219	4017						Eukaryota
S1.8.ribosomal_protein_S2_rpsB	Sample1	GACCATCAACCCATCACAGACTCGAGCTATGTTAATATACCTGTAATTGCGTTTTGTAAC	1	1.65	Root; d__Eukaryota; Metazoa	GACCATCAACCCATCACAGAATCGAGCTATGTTAATATACCTGTAATTGCGTTTTGTAAC	4351	7254.56	219	4017						Eukaryota
S1.8.ribosomal_protein_S2_rpsB	Sample1	GACCATCAACCCATCACAGAATCGAGCTATGTTAATATACCTGTAATTGCGTTTTCTAAC	1	1.65	Root; d__Eukaryota; Metazoa	GACCATCAACCCATCACAGAATCGAGCTATGTTAATATACCTGTAATTGCGTTTTGTAAC	4351	7254.56	219	4017						Eukaryota
S1.8.ribosomal_protein_S2_rpsB	Sample1	GACCATCAACCCATCACAGAATCGAGCTATGTTACTATACCTGTAATTGCGTTTTGTAAC	1	1.66	Root; d__Eukaryota; Metazoa	GACCATCAACCCATCACAGAATCGAGCTATGTTAATATACCTGTAATTGCGTTTTGTAAC	4351	7254.56	219	4017						Eukaryota
S1.8.ribosomal_protein_S2_rpsB	Sample1	GACCATCAACCTNTCACAGAATCGAGCTATGTTAATATACCTGTAATTGCGTTTTGTAAC	1	1.65	Root; d__Eukaryota; Metazoa	GACCATCAACCCATCACAGAATCGAGCTATGTTAATATACCTGTAATTGCGTTTTGTAAC	4351	7254.56	219	4017						Eukaryota
S1.8.ribosomal_protein_S2_rpsB	Sample1	GACCATCAACCCATCACAGAATCGAGCTATGTTAATATACTTGTAATTGCGTTTTGTAAC	1	1.65	Root; d__Eukaryota; Metazoa	GACCATCAACCCATCACAGAATCGAGCTATGTTAATATACCTGTAATTGCGTTTTGTAAC	4351	7254.56	219	4017						Eukaryota
S1.8.ribosomal_protein_S2_rpsB	Sample1	GACCGTCAACCCATCACAGAATCGAGCTATGTTAATATACCTGTAATTGCGTTTTGTAAC	1	1.65	Root; d__Eukaryota; Metazoa	GACCATCAACCCATCACAGAATCGAGCTATGTTAATATACCTGTAATTGCGTTTTGTAAC	4351	7254.56	219	4017						Eukaryota
S1.8.ribosomal_protein_S2_rpsB	Sample1	GACCATCAACCCATCACAGAAGCGAGCTATGTGAATATACCTGTAATTGCGTTTTGTAAC	1	1.65	Root; d__Eukaryota; Metazoa	GACCATCAACCCATCACAGAATCGAGCTATGTTAATATACCTGTAATTGCGTTTTGTAAC	4351	7254.56	219	4017						Eukaryota
S1.8.ribosomal_protein_S2_rpsB	Sample1	GACCATCAACCCATCACAGAATCGCGCTATGTTACTATACCTGTAATTGCGTTTTGTAAC	1	1.66	Root; d__Eukaryota; Metazoa	GACCATCAACCCATCACAGAATCGAGCTATGTTAATATACCTGTAATTGCGTTTTGTAAC	4351	7254.56	219	4017						Eukaryota
S1.8.ribosomal_protein_S2_rpsB	Sample1	GACCATCAACCCATCACAGAATCGAGCTATGTTAATATACCTGTAATTGGGATGTGTTGT	1	1.67	Root; d__Eukaryota; Metazoa	GACCATCAACCCATCACAGAATCGAGCTATGTTAATATACCTGTAATTGCGTTTTGTAAC	4351	7254.56	219	4017						Eukaryota
S1.8.ribosomal_protein_S2_rpsB	Sample1	GACCATCAACCCATCACAGAATCGAGCTCTGTTAATATACCTGTAATTGCGTTTTGTAAC	1	1.65	Root; d__Eukaryota; Metazoa	GACCATCAACCCATCACAGAATCGAGCTATGTTAATATACCTGTAATTGCGTTTTGTAAC	4351	7254.56	219	4017						Eukaryota
S1.8.ribosomal_protein_S2_rpsB	Sample1	GACCATCAACCCATCACAGAATCGAGCTATGATAATATACCTGTAATTGCGTTTTGTAAC	1	1.65	Root; d__Eukaryota; Metazoa	GACCATCAACCCATCACAGAATCGAGCTATGTTAATATACCTGTAATTGCGTTTTGTAAC	4351	7254.56	219	4017						Eukaryota
S1.8.ribosomal_protein_S2_rpsB	Sample1	GACCATCAACCCCTCGCAGAATCGAGCTATGTTAATATACCTGTAATTGCGATATGTAAC	1	1.7	Root; d__Eukaryota; Metazoa	GACCATCAACCCATCACAGAATCGAGCTATGTTAATATACCTGTAATTGCGTTTTGTAAC	4351	7254.56	219	4017						Eukaryota
S1.8.ribosomal_protein_S2_rpsB	Sample1	GACCATCAACGCATCACAGAGTCGAGCCAAGTTAATATACCTGTAATTGCGTTTTGTAAC	1	1.66	Root; d__Eukaryota; Metazoa	GACCATCAACCCATCACAGAATCGAGCTATGTTAATATACCTGTAATTGCGTTTTGTAAC	4351	7254.56	219	4017						Eukaryota
S1.8.ribosomal_protein_S2_rpsB	Sample1	GACCATCAACCCATCACAGCATCGAGCTATGATAATATACCTGTAATTGCGTTTTGTAAC	1	1.65	Root; d__Eukaryota; Metazoa	GACCATCAACCCATCACAGAATCGAGCTATGTTAATATACCTGTAATTGCGTTTTGTAAC	4351	7254.56	219	4017						Eukaryota
S1.8.ribosomal_protein_S2_rpsB	Sample1	GACCAGCAACCCATCACAGAATCGAGCTATGTTAATATACCTGTAATTGCGTGTTGTAAC	1	1.65	Root; d__Eukaryota; Metazoa	GACCATCAACCCATCACAGAATCGAGCTATGTTAATATACCTGTAATTGCGTTTTGTAAC	4351	7254.56	219	4017						Eukaryota
S1.8.ribosomal_protein_S2_rpsB	Sample1	GACCATCAACCCATCTCAGAATCGAGCTATGTTCATCTTCCCGTAATTGCGTTTTGTAAC	1	1.79	Root; d__Eukaryota; Metazoa	GACCATCAACCCATCACAGAATCGAGCTATGTTAATATACCTGTAATTGCGTTTTGTAAC	4351	7254.56	219	4017						Eukaryota
S1.8.ribosomal_protein_S2_rpsB	Sample1	GACCATCAACCCAGCACCGAATCGAGCTATGTTAATATACCTGTAATTGCGTTTTGTAAC	1	1.65	Root; d__Eukaryota; Metazoa	GACCATCAACCCATCACAGAATCGAGCTATGTTAATATACCTGTAATTGCGTTTTGTAAC	4351	7254.56	219	4017						Eukaryota
S1.8.ribosomal_protein_S2_rpsB	Sample1	GACCATCAACCAATCACTGAATCGAGCTATGTTAATATACCCGTAATTGCGTTTTGTAAC	1	1.65	Root; d__Eukaryota; Metazoa	GACCATCAACCCATCACAGAATCGAGCTATGTTAATATACCTGTAATTGCGTTTTGTAAC	4351	7254.56	219	4017						Eukaryota
S1.8.ribosomal_protein_S2_rpsB	Sample1	GACCATGAACCCATCACAGAATCGAGCTATGTTAATATACCTGTAATTGCGTTTTGTAAC	1	1.65	Root; d__Eukaryota; Metazoa	GACCATCAACCCATCACAGAATCGAGCTATGTTAATATACCTGTAATTGCGTTTTGTAAC	4351	7254.56	219	4017						Eukaryota
S1.8.ribosomal_protein_S2_rpsB	Sample1	GACCATCAACCCATCACAGAATCGAGCTATGTTAATATACCTGTAATTGCGTTTTGTAAT	1	1.67	Root; d__Eukaryota; Metazoa	GACCATCAACCCATCACAGAATCGAGCTATGTTAATATACCTGTAATTGCGTTTTGTAAC	4351	7254.56	219	4017						Eukaryota
S1.8.ribosomal_protein_S2_rpsB	Sample1	GACCATCAACCCATCACAGAATCGAGATATGTTAATATAACTGTAATTACGTTTTGTAAC	1	1.65	Root; d__Eukaryota; Metazoa	GACCATCAACCCATCACAGAATCGAGCTATGTTAATATACCTGTAATTGCGTTTTGTAAC	4351	7254.56	219	4017						Eukaryota
S1.8.ribosomal_protein_S2_rpsB	Sample1	GACCATCAACCCATCACAGAATCGAGCGATGTTACTATACCTGTAATTGCGTTTTGTAAC	1	1.79	Root; d__Eukaryota; Metazoa	GACCATCAACCCATCACAGAATCGAGCTATGTTAATATACCTGTAATTGCGTTTTGTAAC	4351	7254.56	219	4017						Eukaryota
S1.8.ribosomal_protein_S2_rpsB	Sample1	GACCATCAACCCATCACAGAATCGAGCTATCTTAATATACCTGTAATTGCGTTTTGTAAC	1	1.83	Root; d__Eukaryota; Metazoa	GACCATCAACCCATCACAGAATCGAGCTATGTTAATATACCTGTAATTGCGTTTTGTAAC	4351	7254.56	219	4017						Eukaryota
S1.8.ribosomal_protein_S2_rpsB	Sample1	GACCATCAAAGCATCACAAAATCGAGCTATGTTCATATACCTGTAATTGCGTTTTGTAAG	1	1.66	Root; d__Eukaryota; Metazoa	GACCATCAACCCATCACAGAATCGAGCTATGTTAATATACCTGTAATTGCGTTTTGTAAC	4351	7254.56	219	4017						Eukaryota
S1.8.ribosomal_protein_S2_rpsB	Sample1	GACCATCAACCCATCACAGAATCGAGCTATGTTAATATACCTGTAATCGCGGTTTGTAAC	1	1.66	Root; d__Eukaryota; Metazoa	GACCATCAACCCATCACAGAATCGAGCTATGTTAATATACCTGTAATTGCGTTTTGTAAC	4351	7254.56	219	4017						Eukaryota
S1.8.ribosomal_protein_S2_rpsB	Sample1	GACCATCAACCCATCACAGAATCGAGCTATGTTCATATACCTGTAATTGCGTTTTGTCAC	1	1.65	Root; d__Eukaryota; Metazoa	GACCATCAACCCATCACAGAATCGAGCTATGTTAATATACCTGTAATTGCGTTTTGTAAC	4351	7254.56	219	4017						Eukaryota
S1.8.ribosomal_protein_S2_rpsB	Sample1	GACCATCAACCCATCACAGAATCGGGCTATGTTAATAGACCTGTAATTGCGTTTTGTAAC	1	1.65	Root; d__Eukaryota; Metazoa	GACCATCAACCCATCACAGAATCGAGCTATGTTAATATACCTGTAATTGCGTTTTGTAAC	4351	7254.56	219	4017						Eukaryota
S1.8.ribosomal_protein_S2_rpsB	Sample1	GACTCTCAACCCATCACAGAATCGAGCTATGTTAATATACCTGTAATTGCGTTTTGTAAC	1	1.79	Root; d__Eukaryota; Metazoa	GACCATCAACCCATCACAGAATCGAGCTATGTTAATATACCTGTAATTGCGTTTTGTAAC	4351	7254.56	219	4017						Eukaryota
S1.8.ribosomal_protein_S2_rpsB	Sample1	GACCATCAACCCATCACAGAAACGAGCTATGTTAATATACCTGTAATTACAGTTTGTAAC	1	1.65	Root; d__Eukaryota; Metazoa	GACCATCAACCCATCACAGAATCGAGCTATGTTAATATACCTGTAATTGCGTTTTGTAAC	4351	7254.56	219	4017						Eukaryota
S1.8.ribosomal_protein_S2_rpsB	Sample1	GACCATCAACCCATCACAGAATCGAGCTATGTTAATATACCGGTAATTGCGTTTTGTAAC	1	1.65	Root; d__Eukaryota; Metazoa	GACCATCAACCCATCACAGAATCGAGCTATGTTAATATACCTGTAATTGCGTTTTGTAAC	4351	7254.56	219	4017						Eukaryota
S1.8.ribosomal_protein_S2_rpsB	Sample1	GACCATCAACCCATTACAGAATCGAGCTATGTTAATATACCTGTAGTTGCGTTTTGTAAC	1	1.65	Root; d__Eukaryota; Metazoa	GACCATCAACCCATCACAGAATCGAGCTATGTTAATATACCTGTAATTGCGTTTTGTAAC	4351	7254.56	219	4017						Eukaryota
S1.8.ribosomal_protein_S2_rpsB	Sample1	GACGATCAACCCACCACAGAATCGAGCTATGTTAATATACCTGCAATTGCGTTTTGTAAC	1	1.65	Root; d__Eukaryota; Metazoa	GACCATCAACCCATCACAGAATCGAGCTATGTTAATATACCTGTAATTGCGTTTTGTAAC	4351	7254.56	219	4017						Eukaryota
S1.8.ribosomal_protein_S2_rpsB	Sample1	GACCATCAACCCATCACAGAATCGAGATATGTTAATATACCTGTAATTGCGTTTTGTAAC	1	1.79	Root; d__Eukaryota; Metazoa	GACCATCAACCCATCACAGAATCGAGCTATGTTAATATACCTGTAATTGCGTTTTGTAAC	4351	7254.56	219	4017						Eukaryota
S1.8.ribosomal_protein_S2_rpsB	Sample1	GACCATCAACCCATCACAGAAGCGAGCTATGTTAATATACCTGTACTTGCGTTTTGTCAC	1	1.65	Root; d__Eukaryota; Metazoa	GACCATCAACCCATCACAGAATCGAGCTATGTTAATATACCTGTAATTGCGTTTTGTAAC	4351	7254.56	219	4017						Eukaryota
S1.8.ribosomal_protein_S2_rpsB	Sample1	GACCATCAACCCATCACAGAATCGAGCTATGTTAATATACCTGTAATTGCGTTTGGTAAC	1	1.84	Root; d__Eukaryota; Metazoa	GACCATCAACCCATCACAGAATCGAGCTATGTTAATATACCTGTAATTGCGTTTTGTAAC	4351	7254.56	219	4017						Eukaryota
S1.8.ribosomal_protein_S2_rpsB	Sample1	GACCATCAACCCATCACAGAACCGAGCTATGTTAATATACCTGTAATTGCGTTTTGTAAC	1	1.65	Root; d__Eukaryota; Metazoa	GACCATCAACCCATCACAGAATCGAGCTATGTTAATATACCTGTAATTGCGTTTTGTAAC	4351	7254.56	219	4017						Eukaryota
S1.8.ribosomal_protein_S2_rpsB	Sample1	GACCATCATCCCATCACAGAATCGAGCTATGTTAATATACCTGTAATTGCGTTTTGTAAC	1	1.65	Root; d__Eukaryota; Metazoa	GACCATCAACCCATCACAGAATCGAGCTATGTTAATATACCTGTAATTGCGTTTTGTAAC	4351	7254.56	219	4017						Eukaryota
S1.8.ribosomal_protein_S2_rpsB	Sample1	GACGACCTACCCATCACTGAATCGAGCTATGTTTATATACCTGTAATTGCGTTTTGTAAC	1	1.84	Root; d__Eukaryota; Metazoa	GACCATCAACCCATCACAGAATCGAGCTATGTTAATATACCTGTAATTGCGTTTTGTAAC	4351	7254.56	219	4017						Eukaryota
S1.8.ribosomal_protein_S2_rpsB	Sample1	GACCATCGACCCATCACAGAATCGAGCGATGTTAATATACCTGTAATTGCGTTTTGTAAC	1	1.65	Root; d__Eukaryota; Metazoa	GACCATCAACCCATCACAGAATCGAGCTATGTTAATATACCTGTAATTGCGTTTTGTAAC	4351	7254.56	219	4017						Eukaryota
S1.8.ribosomal_protein_S2_rpsB	Sample1	GACCATCAACCCATCACAGAATCGAGCTATGTTAATATACCTGTAATTGCGTTTTGTTAC	1	1.65	Root; d__Eukaryota; Metazoa	GACCATCAACCCATCACAGAATCGAGCTATGTTAATATACCTGTAATTGCGTTTTGTAAC	4351	7254.56	219	4017						Eukaryota
S1.8.ribosomal_protein_S2_rpsB	Sample1	GACCATCAACCCATCACAGAATCGAGCTATGCTAATATACCTGTAATTGCGTTTTGTAAC	1	1.65	Root; d__Eukaryota; Metazoa	GACCATCAACCCATCACAGAATCGAGCTATGTTAATATACCTGTAATTGCGTTTTGTAAC	4351	7254.56	219	4017						Eukaryota
S1.8.ribosomal_protein_S2_rpsB	Sample1	GAACATCAACCCATCACAGAATCGAGCTATGTTAATATACCTGTAATTGCGTTTTGTAAC	1	1.65	Root; d__Eukaryota; Metazoa	GACCATCAACCCATCACAGAATCGAGCTATGTTAATATACCTGTAATTGCGTTTTGTAAC	4351	7254.56	219	4017						Eukaryota
S1.8.ribosomal_protein_S2_rpsB	Sample1	GACCATCAACCCATCACAGAATCGAGCTATGTTAATATACCTGTAATCGCGTTTTGTAAC	1	1.65	Root; d__Eukaryota; Metazoa	GACCATCAACCCATCACAGAATCGAGCTATGTTAATATACCTGTAATTGCGTTTTGTAAC	4351	7254.56	219	4017						Eukaryota
S1.8.ribosomal_protein_S2_rpsB	Sample1	GACCATCAACCCATCACAGAATCGTGCTATGTTAATATACCTGTAATTGCGTTTTGTAAC	1	1.84	Root; d__Eukaryota; Metazoa	GACCATCAACCCATCACAGAATCGAGCTATGTTAATATACCTGTAATTGCGTTTTGTAAC	4351	7254.56	219	4017						Eukaryota
S1.8.ribosomal_protein_S2_rpsB	Sample1	GACCATCAACCCATCACAGAATCGAGCTGTGTTAATATACCTGTAATTGCGTTTTGTAAC	1	1.79	Root; d__Eukaryota; Metazoa	GACCATCAACCCATCACAGAATCGAGCTATGTTAATATACCTGTAATTGCGTTTTGTAAC	4351	7254.56	219	4017						Eukaryota
S1.8.ribosomal_protein_S2_rpsB	Sample1	AGCCATCAACCCATCACAGAATCGAGCTATGTTAATATACCTGTAATTGCGTTTTGTAAC	1	1.79	Root; d__Eukaryota; Metazoa	GACCATCAACCCATCACAGAATCGAGCTATGTTAATATACCTGTAATTGCGTTTTGTAAC	4351	7254.56	219	4017						Eukaryota
S1.8.ribosomal_protein_S2_rpsB	Sample1	GACCATCAACCCATCACAGAATCGCTCTATGTTAATATACCTGTAATTGCGTTTTGTAAC	1	1.82	Root; d__Eukaryota; Metazoa	GACCATCAACCCATCACAGAATCGAGCTATGTTAATATACCTGTAATTGCGTTTTGTAAC	4351	7254.56	219	4017						Eukaryota
S1.8.ribosomal_protein_S2_rpsB	Sample1	GACCATCAACCCATCACAGAATCGAGCTATGTTAATATACCTTTAATTACGTTTTGTAAA	1	1.65	Root; d__Eukaryota; Metazoa	GACCATCAACCCATCACAGAATCGAGCTATGTTAATATACCTGTAATTGCGTTTTGTAAC	4351	7254.56	219	4017						Eukaryota
S1.8.ribosomal_protein_S2_rpsB	Sample1	GACCATCAACCCATCACAGAATCGCGCCATGTTGATATACCTGTAATTGCGGTTTGTAAC	1	1.65	Root; d__Eukaryota; Metazoa	GACCATCAACCCATCACAGAATCGAGCTATGTTAATATACCTGTAATTGCGTTTTGTAAC	4351	7254.56	219	4017						Eukaryota
S1.8.ribosomal_protein_S2_rpsB	Sample1	GACCATCAACCCATCACAGAATCGCGCTATGTTAATATACCTGTAATTGCGTCTTGTAAC	1	1.65	Root; d__Eukaryota; Metazoa	GACCATCAACCCATCACAGAATCGAGCTATGTTAATATACCTGTAATTGCGTTTTGTAAC	4351	7254.56	219	4017						Eukaryota
S1.8.ribosomal_protein_S2_rpsB	Sample1	GACCATCACCCCATCACGGAATCGAGCTATGTTAATATACCTGTAATTGCGTTTTGTGAC	1	1.66	Root; d__Eukaryota; Metazoa	GACCATCAACCCATCACAGAATCGAGCTATGTTAATATACCTGTAATTGCGTTTTGTAAC	4351	7254.56	219	4017						Eukaryota
S1.8.ribosomal_protein_S2_rpsB	Sample1	GACCATCAACCCATCACAGAATCGAGCTATGTTAATATACATGTAATTGCGTGTCGTAAC	1	1.67	Root; d__Eukaryota; Metazoa	GACCATCAACCCATCACAGAATCGAGCTATGTTAATATACCTGTAATTGCGTTTTGTAAC	4351	7254.56	219	4017						Eukaryota
S1.8.ribosomal_protein_S2_rpsB	Sample1	GACCATCAACCCCTCCCAGAATCGAGCAATGTTAATATACCTGTAATTGCGGCTTGTAAC	1	1.65	Root; d__Eukaryota; Metazoa	GACCATCAACCCATCACAGAATCGAGCTATGTTAATATACCTGTAATTGCGTTTTGTAAC	4351	7254.56	219	4017						Eukaryota
S1.8.ribosomal_protein_S2_rpsB	Sample1	GACCATCAACCCATCACAGAATCGAGCTGTGTTAATATACCTGTAATTGAGTTTTGTAAC	1	1.65	Root; d__Eukaryota; Metazoa	GACCATCAACCCATCACAGAATCGAGCTATGTTAATATACCTGTAATTGCGTTTTGTAAC	4351	7254.56	219	4017						Eukaryota
S1.8.ribosomal_protein_S2_rpsB	Sample1	GACCATCACCCCATCACAGAATCGACCTATGTTAATATACCTGTAATTGCGTTTTGTAAC	1	1.84	Root; d__Eukaryota; Metazoa	GACCATCAACCCATCACAGAATCGAGCTATGTTAATATACCTGTAATTGCGTTTTGTAAC	4351	7254.56	219	4017						Eukaryota
S1.8.ribosomal_protein_S2_rpsB	Sample1	GACCATCAACCCATCACAGAATCGAGCTATGTTAATATACGTGTAATTGCGTTTTGTAAC	1	1.79	Root; d__Eukaryota; Metazoa	GACCATCAACCCATCACAGAATCGAGCTATGTTAATATACCTGTAATTGCGTTTTGTAAC	4351	7254.56	219	4017						Eukaryota
S1.8.ribosomal_protein_S2_rpsB	Sample1	GGCCATCAACCCATCACCGAATCGAGCTATGTTAATGTACCTGTAACTGCGTTTTGTCAC	1	1.65	Root; d__Eukaryota; Metazoa	GACCATCAACCCATCACAGAATCGAGCTATGTTAATATACCTGTAATTGCGTTTTGTAAC	4351	7254.56	219	4017						Eukaryota
S1.8.ribosomal_protein_S2_rpsB	Sample1	GACAATCAACCCATCACAGAATCGAGCTATGTTAATATACCTGTAACTGCGTTTTGTAAC	1	1.66	Root; d__Eukaryota; Metazoa	GACCATCAACCCATCACAGAATCGAGCTATGTTAATATACCTGTAATTGCGTTTTGTAAC	4351	7254.56	219	4017						Eukaryota
S1.8.ribosomal_protein_S2_rpsB	Sample1	GACCATCAACCCATCACAGAATCGAGCCACGTTAATATACCTGTAATTGCGTTTTGTAAC	1	1.65	Root; d__Eukaryota; Metazoa	GACCATCAACCCATCACAGAATCGAGCTATGTTAATATACCTGTAATTGCGTTTTGTAAC	4351	7254.56	219	4017						Eukaryota
S1.8.ribosomal_protein_S2_rpsB	Sample1	GACCAGCAACCCATCACAGCATCGAGCTATGTTCATATACCTGTCATTGCGTTTTGTAAC	1	1.65	Root; d__Eukaryota; Metazoa	GACCATCAACCCATCACAGAATCGAGCTATGTTAATATACCTGTAATTGCGTTTTGTAAC	4351	7254.56	219	4017						Eukaryota
S1.8.ribosomal_protein_S2_rpsB	Sample1	GACCCTCAACCCATCACAGAATCGAGCTATGTTAATATACCTGTAATTGCGGTTTGTAAC	1	1.84	Root; d__Eukaryota; Metazoa	GACCATCAACCCATCACAGAATCGAGCTATGTTAATATACCTGTAATTGCGTTTTGTAAC	4351	7254.56	219	4017						Eukaryota
S1.8.ribosomal_protein_S2_rpsB	Sample1	GACCGTCAACCCGTCACAGAATCGACCTATGTTAATATACCGGTAATTGCGCTTTGTAAC	1	1.65	Root; d__Eukaryota; Metazoa	GACCATCAACCCATCACAGAATCGAGCTATGTTAATATACCTGTAATTGCGTTTTGTAAC	4351	7254.56	219	4017						Eukaryota
S1.8.ribosomal_protein_S2_rpsB	Sample1	GACCATCAACCCATCACCGAATCGAGCCATGTTAATATACCTGTAATTGCGTTTCATAAC	1	1.74	Root; d__Eukaryota; Metazoa	GACCATCAACCCATCACAGAATCGAGCTATGTTAATATACCTGTAATTGCGTTTTGTAAC	4351	7254.56	219	4017						Eukaryota
S1.8.ribosomal_protein_S2_rpsB	Sample1	GACCATCAACCCATCACAGATTCGAGCTATGTTAATCTACCTGTAATTGCGTTTTGTAAC	1	1.84	Root; d__Eukaryota; Metazoa	GACCATCAACCCATCACAGAATCGAGCTATGTTAATATACCTGTAATTGCGTTTTGTAAC	4351	7254.56	219	4017						Eukaryota
S1.8.ribosomal_protein_S2_rpsB	Sample1	AACCATCATCCCATCACAGAATCGAGCTATGTTAATATACCTGTAATTGCGTTTTGTAAC	1	1.67	Root; d__Eukaryota; Metazoa	GACCATCAACCCATCACAGAATCGAGCTATGTTAATATACCTGTAATTGCGTTTTGTAAC	4351	7254.56	219	4017						Eukaryota
S1.8.ribosomal_protein_S2_rpsB	Sample1	GACCATCAACCCATCACGGAATCGAGCCATCTTAATATCCCTGTAATTGCGTTTTGTAAC	1	1.67	Root; d__Eukaryota; Metazoa	GACCATCAACCCATCACAGAATCGAGCTATGTTAATATACCTGTAATTGCGTTTTGTAAC	4351	7254.56	219	4017						Eukaryota
S1.8.ribosomal_protein_S2_rpsB	Sample1	GACCATCAACCCATCACAGAATCGCGCTATGTTAATATACCTGTAATTTCGTTTTGTAAC	1	1.69	Root; d__Eukaryota; Metazoa	GACCATCAACCCATCACAGAATCGAGCTATGTTAATATACCTGTAATTGCGTTTTGTAAC	4351	7254.56	219	4017						Eukaryota
S1.8.ribosomal_protein_S2_rpsB	Sample1	GACCATCAACCCATCACAGAATCGAGCTATGTTAATATACCTGTAATTACGTTTTGTAAC	1	1.84	Root; d__Eukaryota; Metazoa	GACCATCAACCCATCACAGAATCGAGCTATGTTAATATACCTGTAATTGCGTTTTGTAAC	4351	7254.56	219	4017						Eukaryota
S1.8.ribosomal_protein_S2_rpsB	Sample1	GACCATCAACCCATCACAGAATCGAGCTATGTTAATATACCTGTAATTGCGGTTTGTCAC	1	1.84	Root; d__Eukaryota; Metazoa	GACCATCAACCCATCACAGAATCGAGCTATGTTAATATACCTGTAATTGCGTTTTGTAAC	4351	7254.56	219	4017						Eukaryota
S1.8.ribosomal_protein_S2_rpsB	Sample1	GATCAGCAACGCATCACAGAGTCGAGCTATGTTAATATACCTGTAATTGAGTTTTGTAAC	1	1.65	Root; d__Eukaryota; Metazoa	GACCATCAACCCATCACAGAATCGAGCTATGTTAATATACCTGTAATTGCGTTTTGTAAC	4351	7254.56	219	4017						Eukaryota
S1.8.ribosomal_protein_S2_rpsB	Sample1	GACCATCAACCCATCACAGAATCGAGCTATGTTAATATACCTGTAATTGCGTTTTGGAAC	1	1.67	Root; d__Eukaryota; Metazoa	GACCATCAACCCATCACAGAATCGAGCTATGTTAATATACCTGTAATTGCGTTTTGTAAC	4351	7254.56	219	4017						Eukaryota
S1.8.ribosomal_protein_S2_rpsB	Sample1	GACCATCAACCCATCACAGAATCCAGCTATGGTAATATACCCGCAATTGCGTTTTGTAAC	1	1.65	Root; d__Eukaryota; Metazoa	GACCATCAACCCATCACAGAATCGAGCTATGTTAATATACCTGTAATTGCGTTTTGTAAC	4351	7254.56	219	4017						Eukaryota
S1.8.ribosomal_protein_S2_rpsB	Sample1	TACCATCAACCCATCACAGAATCGAGCTATGTCGATATACCTGTAGTTGCGTTTTGTAAC	1	1.69	Root; d__Eukaryota; Metazoa	GACCATCAACCCATCACAGAATCGAGCTATGTTAATATACCTGTAATTGCGTTTTGTAAC	4351	7254.56	219	4017						Eukaryota
S1.8.ribosomal_protein_S2_rpsB	Sample1	GACCATCAACCCATCACAGCATCGAGCTATGTTAATATACCTGTACTCGCGTTTTGTAAC	1	1.69	Root; d__Eukaryota; Metazoa	GACCATCAACCCATCACAGAATCGAGCTATGTTAATATACCTGTAATTGCGTTTTGTAAC	4351	7254.56	219	4017						Eukaryota
S1.8.ribosomal_protein_S2_rpsB	Sample1	GAGCGTCAACGCATCACAGAATCGAGCTATGTTAATATACCTGCAATTGCGTTTTGTAAC	1	1.65	Root; d__Eukaryota; Metazoa	GACCATCAACCCATCACAGAATCGAGCTATGTTAATATACCTGTAATTGCGTTTTGTAAC	4351	7254.56	219	4017						Eukaryota
S1.8.ribosomal_protein_S2_rpsB	Sample1	GACCAGCAACCCATCACAGAATCGAGCTATGTTAGTATACCTGTAATTGCGGTTTGTAAC	1	1.67	Root; d__Eukaryota; Metazoa	GACCATCAACCCATCACAGAATCGAGCTATGTTAATATACCTGTAATTGCGTTTTGTAAC	4351	7254.56	219	4017						Eukaryota
S1.8.ribosomal_protein_S2_rpsB	Sample1	GACCATCAACCCATCACAGAATCGAGCTATGTTAATATAACTGTAATTGAGTTTTGTAAC	1	1.67	Root; d__Eukaryota; Metazoa	GACCATCAACCCATCACAGAATCGAGCTATGTTAATATACCTGTAATTGCGTTTTGTAAC	4351	7254.56	219	4017						Eukaryota
S1.8.ribosomal_protein_S2_rpsB	Sample1	GACCATCCACCCATCACCGAATCGAGCTATGTTAATATACCTGTAATTGCGTTTTGTAAC	1	1.69	Root; d__Eukaryota; Metazoa	GACCATCAACCCATCACAGAATCGAGCTATGTTAATATACCTGTAATTGCGTTTTGTAAC	4351	7254.56	219	4017						Eukaryota
S1.8.ribosomal_protein_S2_rpsB	Sample1	GACCATCAACTCATCACAGCATCGAGCTATGTTAATATACCTGTAATTGCGTTTTGTAAC	1	1.79	Root; d__Eukaryota; Metazoa	GACCATCAACCCATCACAGAATCGAGCTATGTTAATATACCTGTAATTGCGTTTTGTAAC	4351	7254.56	219	4017						Eukaryota
S1.8.ribosomal_protein_S2_rpsB	Sample1	GACCGTCAAAGCATCAAAGAATCGAGCTATGTTAATATACCCGTAATTGCGTTTTGTAAC	1	1.65	Root; d__Eukaryota; Metazoa	GACCATCAACCCATCACAGAATCGAGCTATGTTAATATACCTGTAATTGCGTTTTGTAAC	4351	7254.56	219	4017						Eukaryota
S1.8.ribosomal_protein_S2_rpsB	Sample1	GACCATCACCCAATCATAGAATCGAGCTATGTTAATATACCGGTAGTTGCGTTTTGTAAC	1	1.7	Root; d__Eukaryota; Metazoa	GACCATCAACCCATCACAGAATCGAGCTATGTTAATATACCTGTAATTGCGTTTTGTAAC	4351	7254.56	219	4017						Eukaryota
S1.8.ribosomal_protein_S2_rpsB	Sample1	GACCTTCAACCCATCGCAGAATCTAGCTATGTTAATATACCTGTAATTGCGTTTTGTAAC	1	1.79	Root; d__Eukaryota; Metazoa	GACCATCAACCCATCACAGAATCGAGCTATGTTAATATACCTGTAATTGCGTTTTGTAAC	4351	7254.56	219	4017						Eukaryota
S1.8.ribosomal_protein_S2_rpsB	Sample1	GACCATCAACCCAGCACAGAATCGAGCTATGTTAATATACCTGTAATTGCGTTTTGTAAC	1	1.84	Root; d__Eukaryota; Metazoa	GACCATCAACCCATCACAGAATCGAGCTATGTTAATATACCTGTAATTGCGTTTTGTAAC	4351	7254.56	219	4017						Eukaryota
S1.8.ribosomal_protein_S2_rpsB	Sample1	GACCATCAACCCATCACAGAATCGAGCTATGTTAATATACATGTAATTGCGTTTTGGAAC	1	1.84	Root; d__Eukaryota; Metazoa	GACCATCAACCCATCACAGAATCGAGCTATGTTAATATACCTGTAATTGCGTTTTGTAAC	4351	7254.56	219	4017						Eukaryota
S1.8.ribosomal_protein_S2_rpsB	Sample1	GACCATCAACCCATCACAGAATCGTGCTATGTGAATATACCTGTAATTGCGTTCTGCATG	1	1.84	Root; d__Eukaryota; Metazoa	GACCATCAACCCATCACAGAATCGAGCTATGTTAATATACCTGTAATTGCGTTTTGTAAC	4351	7254.56	219	4017						Eukaryota
S1.8.ribosomal_protein_S2_rpsB	Sample1	GACCATCAACCCATCCAAGCAACGAGCTATGTTAATATAGCTGTAATCGCGTTTTGTAAC	1	1.66	Root; d__Eukaryota; Metazoa	GACCATCAACCCATCACAGAATCGAGCTATGTTAATATACCTGTAATTGCGTTTTGTAAC	4351	7254.56	219	4017						Eukaryota
S1.8.ribosomal_protein_S2_rpsB	Sample1	GACCATCAACCCAACACAGAATCGAGCTATGTTAATATACCTGTAATAGCGCATTGTAAC	1	1.79	Root; d__Eukaryota; Metazoa	GACCATCAACCCATCACAGAATCGAGCTATGTTAATATACCTGTAATTGCGTTTTGTAAC	4351	7254.56	219	4017						Eukaryota
S1.8.ribosomal_protein_S2_rpsB	Sample1	GACCATCAACCCATCACAGCATCGAGCTATGTTAATATACATGTAATTGCGTTTTGTAAC	1	1.82	Root; d__Eukaryota; Metazoa	GACCATCAACCCATCACAGAATCGAGCTATGTTAATATACCTGTAATTGCGTTTTGTAAC	4351	7254.56	219	4017						Eukaryota
S1.8.ribosomal_protein_S2_rpsB	Sample1	GACGATCAACCCATCACAGAATCGAGCTATGTTAATATACTTGCAATTGCGTTTTGTAAC	1	1.69	Root; d__Eukaryota; Metazoa	GACCATCAACCCATCACAGAATCGAGCTATGTTAATATACCTGTAATTGCGTTTTGTAAC	4351	7254.56	219	4017						Eukaryota
S1.8.ribosomal_protein_S2_rpsB	Sample1	GACCATCAACCGATCACAGAATCGAGCTATGTTAATATACCTGTAATTGCGTTGTGTAAC	1	1.84	Root; d__Eukaryota; Metazoa	GACCATCAACCCATCACAGAATCGAGCTATGTTAATATACCTGTAATTGCGTTTTGTAAC	4351	7254.56	219	4017						Eukaryota
S1.8.ribosomal_protein_S2_rpsB	Sample1	AACCATCAACCCATCACAGAATCGAACTATGTTAATATACCCGCAATTGCGTTTTGTAAC	1	1.65	Root; d__Eukaryota; Metazoa	GACCATCAACCCATCACAGAATCGAGCTATGTTAATATACCTGTAATTGCGTTTTGTAAC	4351	7254.56	219	4017						Eukaryota
S1.8.ribosomal_protein_S2_rpsB	Sample1	GACCTTCAAACCATCACTGATTCGAGCTATGTTAGTATACCTGTAATTGTGTTTTGTAAC	1	1.67	Root; d__Eukaryota; Metazoa	GACCATCAACCCATCACAGAATCGAGCTATGTTAATATACCTGTAATTGCGTTTTGTAAC	4351	7254.56	219	4017						Eukaryota
S1.8.ribosomal_protein_S2_rpsB	Sample1	GACCATCAACCCATCACAGAATCGAGCTACGTTAATATACCTGTAATTCCGTCTTGTAAC	1	1.65	Root; d__Eukaryota; Metazoa	GACCATCAACCCATCACAGAATCGAGCTATGTTAATATACCTGTAATTGCGTTTTGTAAC	4351	7254.56	219	4017						Eukaryota
S1.8.ribosomal_protein_S2_rpsB	Sample1	GACCATCAACCCGTCCCACAATCGAGCTATGTTAATATACCTGTAATTGCGTTTTGTAAC	1	1.69	Root; d__Eukaryota; Metazoa	GACCATCAACCCATCACAGAATCGAGCTATGTTAATATACCTGTAATTGCGTTTTGTAAC	4351	7254.56	219	4017						Eukaryota
S1.8.ribosomal_protein_S2_rpsB	Sample1	GTCCATCACCCCATCACAGAATCGAGCTATGTTAATATACCTGTAATTGCGTTTTGTAAC	1	1.79	Root; d__Eukaryota; Metazoa	GACCATCAACCCATCACAGAATCGAGCTATGTTAATATACCTGTAATTGCGTTTTGTAAC	4351	7254.56	219	4017						Eukaryota
S1.8.ribosomal_protein_S2_rpsB	Sample1	GACCATCAACCCATCACAGAGTCGAGGTATGTTAATATACCTGTAATCGCGTTTTGTAAC	1	1.83	Root; d__Eukaryota; Metazoa	GACCATCAACCCATCACAGAATCGAGCTATGTTAATATACCTGTAATTGCGTTTTGTAAC	4351	7254.56	219	4017						Eukaryota
S1.8.ribosomal_protein_S2_rpsB	Sample1	GACCATCAACCCATCACACAATCGAGCTATGTTAATAGACCTGTAATTGTGTTTTGTAAC	1	1.74	Root; d__Eukaryota; Metazoa	GACCATCAACCCATCACAGAATCGAGCTATGTTAATATACCTGTAATTGCGTTTTGTAAC	4351	7254.56	219	4017						Eukaryota
S1.8.ribosomal_protein_S2_rpsB	Sample1	GACCATCATCCCATTATAGAAGCGACCTATGCTAATATACCTGTAATTGCGTTTTGTAAC	1	1.84	Root; d__Eukaryota; Metazoa	GACCATCAACCCATCACAGAATCGAGCTATGTTAATATACCTGTAATTGCGTTTTGTAAC	4351	7254.56	219	4017						Eukaryota
S1.8.ribosomal_protein_S2_rpsB	Sample2	GACCATCAACCCATCACAGAATCGAGCTATGTTAATATACCTGTAATTGCGTTTTGTAAC	2188	2863.87	Root; d__Eukaryota; Metazoa	GACCATCAACCCATCACAGAATCGAGCTATGTTAATATACCTGTAATTGCGTTTTGTAAC	2302	3838.2	82	2188						Eukaryota
S1.8.ribosomal_protein_S2_rpsB	Sample2	GACCATCAACCCATCACAGAATCGGGCTATGTTAATATACCTGTAATTGCGTTTTGTAAC	8	10.47	Root; d__Eukaryota; Metazoa	GACCATCAACCCATCACAGAATCGAGCTATGTTAATATACCTGTAATTGCGTTTTGTAAC	2302	3838.2	82	2188						Eukaryota
S1.8.ribosomal_protein_S2_rpsB	Sample2	TCTCATCAACCCATCACAGAATCGAGCTATGTTAATATACCTGTAATTGCGTTTTGTAAC	6	7.85	Root; d__Eukaryota; Metazoa	GACCATCAACCCATCACAGAATCGAGCTATGTTAATATACCTGTAATTGCGTTTTGTAAC	2302	3838.2	82	2188						Eukaryota
S1.8.ribosomal_protein_S2_rpsB	Sample2	GACCATCAACCCATCACAGAATCGAGCGATGTTAATATACCTGTAATTGCGTTTTGTAAC	1	1.31	Root; d__Eukaryota; Metazoa	GACCATCAACCCATCACAGAATCGAGCTATGTTAATATACCTGTAATTGCGTTTTGTAAC	2302	3838.2	82	2188						Eukaryota
S1.8.ribosomal_protein_S2_rpsB	Sample2	GACCATCAACCCATCACAGAATCGAGCTATGTTAATATACCCGTAATTGCGTTTTGTAAC	1	1.31	Root; d__Eukaryota; Metazoa	GACCATCAACCCATCACAGAATCGAGCTATGTTAATATACCTGTAATTGCGTTTTGTAAC	2302	3838.2	82	2188						Eukaryota
S1.8.ribosomal_protein_S2_rpsB	Sample2	GACCATCAACCCATCACAGAATCGAGCTATGTTAATATACCTGTAAGTGCGTTTTGTAAC	1	1.31	Root; d__Eukaryota; Metazoa	GACCATCAACCCATCACAGAATCGAGCTATGTTAATATACCTGTAATTGCGTTTTGTAAC	2302	3838.2	82	2188						Eukaryota
S1.8.ribosomal_protein_S2_rpsB	Sample2	GACCATCAACCCATCACAGAGTCGAGCTATGTTAATATACCTGTAATTGCGTTTTGTAAC	3	3.93	Root; d__Eukaryota; Metazoa	GACCATCAACCCATCACAGAATCGAGCTATGTTAATATACCTGTAATTGCGTTTTGTAAC	2302	3838.2	82	2188						Eukaryota
S1.8.ribosomal_protein_S2_rpsB	Sample2	GACCATCAACCCATCACAGAATCGAGCTATGTTAATATACCTGTAATTGCCTTTTGTAAC	4	5.24	Root; d__Eukaryota; Metazoa	GACCATCAACCCATCACAGAATCGAGCTATGTTAATATACCTGTAATTGCGTTTTGTAAC	2302	3838.2	82	2188						Eukaryota
S1.8.ribosomal_protein_S2_rpsB	Sample2	GATCAACAACCCATCACAGAATCGAGCTATGTTAATATACCTGTAATTGCGTTTTGTAAC	4	5.24	Root; d__Eukaryota; Metazoa	GACCATCAACCCATCACAGAATCGAGCTATGTTAATATACCTGTAATTGCGTTTTGTAAC	2302	3838.2	82	2188						Eukaryota
S1.8.ribosomal_protein_S2_rpsB	Sample2	GACCATCAACCCATCACAGAATCGAGCTATGTTAATATACCTGTAATTGCGTTTTGCAAC	1	1.31	Root; d__Eukaryota; Metazoa	GACCATCAACCCATCACAGAATCGAGCTATGTTAATATACCTGTAATTGCGTTTTGTAAC	2302	3838.2	82	2188						Eukaryota
S1.8.ribosomal_protein_S2_rpsB	Sample2	GACCATCAACCCATCACAGAATCGAGCTATGTTCATATACCTGTAATTGCGTTTTGTAAC	1	1.31	Root; d__Eukaryota; Metazoa	GACCATCAACCCATCACAGAATCGAGCTATGTTAATATACCTGTAATTGCGTTTTGTAAC	2302	3838.2	82	2188						Eukaryota
S1.8.ribosomal_protein_S2_rpsB	Sample2	GACCATCAACCCATCACAGAATCGAGCTATGTTAATATACCTGTAATGGCGTTTTGTAAC	1	1.31	Root; d__Eukaryota; Metazoa	GACCATCAACCCATCACAGAATCGAGCTATGTTAATATACCTGTAATTGCGTTTTGTAAC	2302	3838.2	82	2188						Eukaryota
S1.8.ribosomal_protein_S2_rpsB	Sample2	GACCATCAACCCATCACAGAATCGAGCTATGTTAATATACCTGTAATTGCGTTTTGTGAC	1	1.31	Root; d__Eukaryota; Metazoa	GACCATCAACCCATCACAGAATCGAGCTATGTTAATATACCTGTAATTGCGTTTTGTAAC	2302	3838.2	82	2188						Eukaryota
S1.8.ribosomal_protein_S2_rpsB	Sample2	GACCAACAACCCATCACAGAATCGAGCTATGTTAATATACCTGTAATTGCGTTTTGTAAC	3	3.93	Root; d__Eukaryota; Metazoa	GACCATCAACCCATCACAGAATCGAGCTATGTTAATATACCTGTAATTGCGTTTTGTAAC	2302	3838.2	82	2188						Eukaryota
S1.8.ribosomal_protein_S2_rpsB	Sample2	GACCATCAACCCATCATAGAATCGAGCTATGTTAATATACCTGTAATTGCGTTTTGTAAC	2	2.62	Root; d__Eukaryota; Metazoa	GACCATCAACCCATCACAGAATCGAGCTATGTTAATATACCTGTAATTGCGTTTTGTAAC	2302	3838.2	82	2188						Eukaryota
S1.8.ribosomal_protein_S2_rpsB	Sample2	GACCATCAACCCATCACAGAAGCGAGCTATGTTAATATACCTGTAATTGCGTTTTGTAAC	1	1.31	Root; d__Eukaryota; Metazoa	GACCATCAACCCATCACAGAATCGAGCTATGTTAATATACCTGTAATTGCGTTTTGTAAC	2302	3838.2	82	2188						Eukaryota
S1.8.ribosomal_protein_S2_rpsB	Sample2	GACCATCAACCCATCACAGAATCGAGCTACGTTAATATACCTGTAATTGCGTTTTGTAAC	1	1.31	Root; d__Eukaryota; Metazoa	GACCATCAACCCATCACAGAATCGAGCTATGTTAATATACCTGTAATTGCGTTTTGTAAC	2302	3838.2	82	2188						Eukaryota
S1.8.ribosomal_protein_S2_rpsB	Sample2	GACCATCAACCCATCACAGAATCGAGCTATGTTAATATAACTGTAATTGCGTTTTGTAAC	1	1.31	Root; d__Eukaryota; Metazoa	GACCATCAACCCATCACAGAATCGAGCTATGTTAATATACCTGTAATTGCGTTTTGTAAC	2302	3838.2	82	2188						Eukaryota
S1.8.ribosomal_protein_S2_rpsB	Sample2	GACCATCAACCCATCACAGAATCGAGCTATGTTAATATACCTGTAATTGAGTTTTGTAAC	1	1.31	Root; d__Eukaryota; Metazoa	GACCATCAACCCATCACAGAATCGAGCTATGTTAATATACCTGTAATTGCGTTTTGTAAC	2302	3838.2	82	2188						Eukaryota
S1.8.ribosomal_protein_S2_rpsB	Sample2	GACCATCAACCCAACACAGAATCGAGCTATGTTAATATACCTGTAATTGCGTTTTGTAAC	1	1.31	Root; d__Eukaryota; Metazoa	GACCATCAACCCATCACAGAATCGAGCTATGTTAATATACCTGTAATTGCGTTTTGTAAC	2302	3838.2	82	2188						Eukaryota
S1.8.ribosomal_protein_S2_rpsB	Sample2	GACCATCAACCCATCACAGAATCGAGCTATGTTAATATACCTGTAATTGCGTTTTGTAGC	1	1.31	Root; d__Eukaryota; Metazoa	GACCATCAACCCATCACAGAATCGAGCTATGTTAATATACCTGTAATTGCGTTTTGTAAC	2302	3838.2	82	2188						Eukaryota
S1.8.ribosomal_protein_S2_rpsB	Sample2	TACCATCAACCCATCACAGAATCGAGCTATGTTAATATACCTGTAATTGCGTTTTGTAAC	1	1.31	Root; d__Eukaryota; Metazoa	GACCATCAACCCATCACAGAATCGAGCTATGTTAATATACCTGTAATTGCGTTTTGTAAC	2302	3838.2	82	2188						Eukaryota
S1.8.ribosomal_protein_S2_rpsB	Sample2	GACCATCCACCCATCACAGAATCGAGCTATGTTAATATACCTGTAATTGCGTTTTGTAAC	1	1.31	Root; d__Eukaryota; Metazoa	GACCATCAACCCATCACAGAATCGAGCTATGTTAATATACCTGTAATTGCGTTTTGTAAC	2302	3838.2	82	2188						Eukaryota
S1.8.ribosomal_protein_S2_rpsB	Sample2	GACCATCAACCCATCACAGAATCGAGCTATGTTAACATACCTGTAATTGCGTTTTGTAAC	1	1.31	Root; d__Eukaryota; Metazoa	GACCATCAACCCATCACAGAATCGAGCTATGTTAATATACCTGTAATTGCGTTTTGTAAC	2302	3838.2	82	2188						Eukaryota
S1.8.ribosomal_protein_S2_rpsB	Sample2	GACCATCAACCCATCACAGAATCGAGCTATGTTAATATACCTGTAACTGCGTTTTGTAAC	1	1.31	Root; d__Eukaryota; Metazoa	GACCATCAACCCATCACAGAATCGAGCTATGTTAATATACCTGTAATTGCGTTTTGTAAC	2302	3838.2	82	2188						Eukaryota
S1.8.ribosomal_protein_S2_rpsB	Sample2	GACCATCAACCCATCACAAAATCGAGCTATGTTAATATACCTGTAATTGCGTTTTGTAAC	2	2.62	Root; d__Eukaryota; Metazoa	GACCATCAACCCATCACAGAATCGAGCTATGTTAATATACCTGTAATTGCGTTTTGTAAC	2302	3838.2	82	2188						Eukaryota
S1.8.ribosomal_protein_S2_rpsB	Sample2	GACCATCAACACATCACAGAATCGAGCTATGTTAATATACCTGTAATTGCGTTTTGTAAC	2	2.62	Root; d__Eukaryota; Metazoa	GACCATCAACCCATCACAGAATCGAGCTATGTTAATATACCTGTAATTGCGTTTTGTAAC	2302	3838.2	82	2188						Eukaryota
S1.8.ribosomal_protein_S2_rpsB	Sample2	GACCATCAACCCATCACAGAATCGAGCTATGTTAATTTACCTGTAATTGCGTTTTGTAAC	2	2.62	Root; d__Eukaryota; Metazoa	GACCATCAACCCATCACAGAATCGAGCTATGTTAATATACCTGTAATTGCGTTTTGTAAC	2302	3838.2	82	2188						Eukaryota
S1.8.ribosomal_protein_S2_rpsB	Sample2	GACCATCAACCCATCACAGAATCGAGCTATGTTAATATACCAGTAATTGCGTTTTGTAAC	2	2.62	Root; d__Eukaryota; Metazoa	GACCATCAACCCATCACAGAATCGAGCTATGTTAATATACCTGTAATTGCGTTTTGTAAC	2302	3838.2	82	2188						Eukaryota
S1.8.ribosomal_protein_S2_rpsB	Sample2	GCCCATCAACCCATCACAGAATCGAGCTATGTTAATATACCTGTAATTGCGTTTTGTAAC	2	2.62	Root; d__Eukaryota; Metazoa	GACCATCAACCCATCACAGAATCGAGCTATGTTAATATACCTGTAATTGCGTTTTGTAAC	2302	3838.2	82	2188						Eukaryota
S1.8.ribosomal_protein_S2_rpsB	Sample2	GACCATCAACCCATCACAGAATCGAGCTATGTTAATATTCCTGTAATTGCGTTTTGTAAC	2	2.62	Root; d__Eukaryota; Metazoa	GACCATCAACCCATCACAGAATCGAGCTATGTTAATATACCTGTAATTGCGTTTTGTAAC	2302	3838.2	82	2188						Eukaryota
S1.8.ribosomal_protein_S2_rpsB	Sample2	GACCATCAACCCATCACAGAATCGAGCTATGTTAATATACCTGTAATTGCGTTTTGTCAC	2	2.62	Root; d__Eukaryota; Metazoa	GACCATCAACCCATCACAGAATCGAGCTATGTTAATATACCTGTAATTGCGTTTTGTAAC	2302	3838.2	82	2188						Eukaryota
S1.8.ribosomal_protein_S2_rpsB	Sample2	GACCATCAACCCATCACAGAATCGAGCTATGTTAATATACCTGTAATTGCGGTTTGTAAC	2	2.62	Root; d__Eukaryota; Metazoa	GACCATCAACCCATCACAGAATCGAGCTATGTTAATATACCTGTAATTGCGTTTTGTAAC	2302	3838.2	82	2188						Eukaryota
S1.8.ribosomal_protein_S2_rpsB	Sample2	GACCATCAATCCATCACAGAATCGAGCTATGTTAATATACCTGTAATTGCGTTTTGTAAC	2	2.62	Root; d__Eukaryota; Metazoa	GACCATCAACCCATCACAGAATCGAGCTATGTTAATATACCTGTAATTGCGTTTTGTAAC	2302	3838.2	82	2188						Eukaryota
S1.8.ribosomal_protein_S2_rpsB	Sample2	GACCATCAACCCATCACAGAATCGAGCTATGTTAATACACCTGTAATTGCGTTTTGTAAC	2	2.62	Root; d__Eukaryota; Metazoa	GACCATCAACCCATCACAGAATCGAGCTATGTTAATATACCTGTAATTGCGTTTTGTAAC	2302	3838.2	82	2188						Eukaryota
S1.8.ribosomal_protein_S2_rpsB	Sample2	GACCATCAACCCATCACAGAATCGAGCTATTTTAATATACCTGTAATTGCGTTTTGTAAC	1	1.31	Root; d__Eukaryota; Metazoa	GACCATCAACCCATCACAGAATCGAGCTATGTTAATATACCTGTAATTGCGTTTTGTAAC	2302	3838.2	82	2188						Eukaryota
S1.8.ribosomal_protein_S2_rpsB	Sample2	GACCATCAACCCATCACAGAATCAAGCTATGTTAATATACCTGTAATTGCGTTTTGTAAC	1	1.31	Root; d__Eukaryota; Metazoa	GACCATCAACCCATCACAGAATCGAGCTATGTTAATATACCTGTAATTGCGTTTTGTAAC	2302	3838.2	82	2188						Eukaryota
S1.8.ribosomal_protein_S2_rpsB	Sample2	GACCATCAACCCATCACAGAATCGAGCTATGATAATATACCTGTAATTGCGTTTTGTAAC	1	1.31	Root; d__Eukaryota; Metazoa	GACCATCAACCCATCACAGAATCGAGCTATGTTAATATACCTGTAATTGCGTTTTGTAAC	2302	3838.2	82	2188						Eukaryota
S1.8.ribosomal_protein_S2_rpsB	Sample2	GACCATCAACCCATCACAGAATCGAGCTATGTTAATATACCTGTAATTGCGTTTTGTAAT	1	1.31	Root; d__Eukaryota; Metazoa	GACCATCAACCCATCACAGAATCGAGCTATGTTAATATACCTGTAATTGCGTTTTGTAAC	2302	3838.2	82	2188						Eukaryota
S1.8.ribosomal_protein_S2_rpsB	Sample2	GACCATCAACCCATCACAGAATCGAGCTATGTTAATATACCTGTAATTGCGTTTGGTAAC	1	1.31	Root; d__Eukaryota; Metazoa	GACCATCAACCCATCACAGAATCGAGCTATGTTAATATACCTGTAATTGCGTTTTGTAAC	2302	3838.2	82	2188						Eukaryota
S1.8.ribosomal_protein_S2_rpsB	Sample2	GACCATCAACCCATCACAGAATCGAGCTATGTTAATATACCTGTAATTGCGTTTTGTTAC	1	1.31	Root; d__Eukaryota; Metazoa	GACCATCAACCCATCACAGAATCGAGCTATGTTAATATACCTGTAATTGCGTTTTGTAAC	2302	3838.2	82	2188						Eukaryota
S1.8.ribosomal_protein_S2_rpsB	Sample2	GACCATCAACCCATCACAGAATCGAGCTATGTTAATATACCTGTAATCGCGTTTTGTAAC	1	1.31	Root; d__Eukaryota; Metazoa	GACCATCAACCCATCACAGAATCGAGCTATGTTAATATACCTGTAATTGCGTTTTGTAAC	2302	3838.2	82	2188						Eukaryota
S1.8.ribosomal_protein_S2_rpsB	Sample2	GACCATCAACCCATCACAGAATCGTGCTATGTTAATATACCTGTAATTGCGTTTTGTAAC	1	1.31	Root; d__Eukaryota; Metazoa	GACCATCAACCCATCACAGAATCGAGCTATGTTAATATACCTGTAATTGCGTTTTGTAAC	2302	3838.2	82	2188						Eukaryota
S1.8.ribosomal_protein_S2_rpsB	Sample2	GACCATCAACCCATCACAGAATCGAGCTATGTTAATATACCTGTAATTGCGTTATGTAAC	1	1.31	Root; d__Eukaryota; Metazoa	GACCATCAACCCATCACAGAATCGAGCTATGTTAATATACCTGTAATTGCGTTTTGTAAC	2302	3838.2	82	2188						Eukaryota
S1.8.ribosomal_protein_S2_rpsB	Sample2	GACCATCAACCAATCACAGAATCGAGCTATGTTAATATACCTGTAATTGCGTTTTGTAAC	1	1.31	Root; d__Eukaryota; Metazoa	GACCATCAACCCATCACAGAATCGAGCTATGTTAATATACCTGTAATTGCGTTTTGTAAC	2302	3838.2	82	2188						Eukaryota
S1.8.ribosomal_protein_S2_rpsB	Sample2	GACCATAAACCCATCACAGAATCGAGCTATGTTAATATACCTGTAATTGCGTTTTGTAAC	1	1.31	Root; d__Eukaryota; Metazoa	GACCATCAACCCATCACAGAATCGAGCTATGTTAATATACCTGTAATTGCGTTTTGTAAC	2302	3838.2	82	2188						Eukaryota
S1.8.ribosomal_protein_S2_rpsB	Sample2	GACCATCAAACCATCACAGAGTCGAGCTATGTTAATATACCTGTAATTGCGTTTTGTAAC	1	1.31	Root; d__Eukaryota; Metazoa	GACCATCAACCCATCACAGAATCGAGCTATGTTAATATACCTGTAATTGCGTTTTGTAAC	2302	3838.2	82	2188						Eukaryota
S1.8.ribosomal_protein_S2_rpsB	Sample2	GACCATCAACCCATCACAGAATCGAGCTATGTTAATATACCTGTCATTGCGTTTTGTAAC	1	1.31	Root; d__Eukaryota; Metazoa	GACCATCAACCCATCACAGAATCGAGCTATGTTAATATACCTGTAATTGCGTTTTGTAAC	2302	3838.2	82	2188						Eukaryota
S1.8.ribosomal_protein_S2_rpsB	Sample2	GACCATCAACCCATCACAGAATCGAGCTATGTTAATATACCTGTAATTCCGTTTTGTAAC	1	1.31	Root; d__Eukaryota; Metazoa	GACCATCAACCCATCACAGAATCGAGCTATGTTAATATACCTGTAATTGCGTTTTGTAAC	2302	3838.2	82	2188						Eukaryota
S1.8.ribosomal_protein_S2_rpsB	Sample2	GACCATCAACCCATCACAGAATCGAGCTATGTTAATATACTTGTAATTGCGTTTTGTAGC	1	1.31	Root; d__Eukaryota; Metazoa	GACCATCAACCCATCACAGAATCGAGCTATGTTAATATACCTGTAATTGCGTTTTGTAAC	2302	3838.2	82	2188						Eukaryota
S1.8.ribosomal_protein_S2_rpsB	Sample2	GACCATCAACTCATCACAGAATCGAGCTATGTTAATATACCTGTAATTGCGTTTTGTAAC	1	1.31	Root; d__Eukaryota; Metazoa	GACCATCAACCCATCACAGAATCGAGCTATGTTAATATACCTGTAATTGCGTTTTGTAAC	2302	3838.2	82	2188						Eukaryota
S1.8.ribosomal_protein_S2_rpsB	Sample2	GACCGTCAACCCATCACAAAATCGAGCTATGTTAATATACCTGTAATTGCGTTTTGTAAC	1	1.31	Root; d__Eukaryota; Metazoa	GACCATCAACCCATCACAGAATCGAGCTATGTTAATATACCTGTAATTGCGTTTTGTAAC	2302	3838.2	82	2188						Eukaryota
S1.8.ribosomal_protein_S2_rpsB	Sample2	GACCATCAACCCATCACAGTATCGAGCTATGTTAATATACCTGTAATTGCGTTTTGTAAC	1	1.31	Root; d__Eukaryota; Metazoa	GACCATCAACCCATCACAGAATCGAGCTATGTTAATATACCTGTAATTGCGTTTTGTAAC	2302	3838.2	82	2188						Eukaryota
S1.8.ribosomal_protein_S2_rpsB	Sample2	GACCATCAACCCATCACAGAATCGAGCTATGTTAATAAACCTGTAATTGCGTTTTGTAAC	1	1.31	Root; d__Eukaryota; Metazoa	GACCATCAACCCATCACAGAATCGAGCTATGTTAATATACCTGTAATTGCGTTTTGTAAC	2302	3838.2	82	2188						Eukaryota
S1.8.ribosomal_protein_S2_rpsB	Sample2	GACCATCAACCCATGACAGAATCGAGCTATGTTAATATATGTGTAATTGCGTTTTGTAAC	1	1.31	Root; d__Eukaryota; Metazoa	GACCATCAACCCATCACAGAATCGAGCTATGTTAATATACCTGTAATTGCGTTTTGTAAC	2302	3838.2	82	2188						Eukaryota
S1.8.ribosomal_protein_S2_rpsB	Sample2	GACCATCAACCCATCACTGAATCGAGCTATGTTAATATACGTGTAATTGCGTTTTGTAAC	1	1.31	Root; d__Eukaryota; Metazoa	GACCATCAACCCATCACAGAATCGAGCTATGTTAATATACCTGTAATTGCGTTTTGTAAC	2302	3838.2	82	2188						Eukaryota
S1.8.ribosomal_protein_S2_rpsB	Sample2	GACCATCAACCCATCACAGAATTGAGCTATGTTAATATACCTGTAATTGCGTTTTGTAAC	1	1.31	Root; d__Eukaryota; Metazoa	GACCATCAACCCATCACAGAATCGAGCTATGTTAATATACCTGTAATTGCGTTTTGTAAC	2302	3838.2	82	2188						Eukaryota
S1.8.ribosomal_protein_S2_rpsB	Sample2	GACCATCAACCCATCACAGATTCGAGCTATGCTTATATACCTGTAATTGCGTTTTGTAAC	1	1.31	Root; d__Eukaryota; Metazoa	GACCATCAACCCATCACAGAATCGAGCTATGTTAATATACCTGTAATTGCGTTTTGTAAC	2302	3838.2	82	2188						Eukaryota
S1.8.ribosomal_protein_S2_rpsB	Sample2	GACCATCAACCCATCTCAGAATCGAGCTATGTTAATATACCTGTAATTGCGTTTTGTAAC	1	1.31	Root; d__Eukaryota; Metazoa	GACCATCAACCCATCACAGAATCGAGCTATGTTAATATACCTGTAATTGCGTTTTGTAAC	2302	3838.2	82	2188						Eukaryota
S1.8.ribosomal_protein_S2_rpsB	Sample2	GACCATCAACCCATCACAGAATCGAGCTATGTTAATCTACCTGTAATTGCGTTTTTTAAC	1	1.31	Root; d__Eukaryota; Metazoa	GACCATCAACCCATCACAGAATCGAGCTATGTTAATATACCTGTAATTGCGTTTTGTAAC	2302	3838.2	82	2188						Eukaryota
S1.8.ribosomal_protein_S2_rpsB	Sample2	GACCATCAACCCATCACAGAATCGAGCTATGTTTATATACCTGTAATTGCGTTTTGTAAC	1	1.31	Root; d__Eukaryota; Metazoa	GACCATCAACCCATCACAGAATCGAGCTATGTTAATATACCTGTAATTGCGTTTTGTAAC	2302	3838.2	82	2188						Eukaryota
S1.8.ribosomal_protein_S2_rpsB	Sample2	GACCATCAACCCATCACAGAATCGGGCTATGTCAATATACCTGTAATTGCGTTTTGTAAC	1	1.31	Root; d__Eukaryota; Metazoa	GACCATCAACCCATCACAGAATCGAGCTATGTTAATATACCTGTAATTGCGTTTTGTAAC	2302	3838.2	82	2188						Eukaryota
S1.8.ribosomal_protein_S2_rpsB	Sample2	GACCATCAACGCATCACAGAATCGCGCTATGTTAATATACCTGTAATTGCGTTTTGTAAC	1	1.31	Root; d__Eukaryota; Metazoa	GACCATCAACCCATCACAGAATCGAGCTATGTTAATATACCTGTAATTGCGTTTTGTAAC	2302	3838.2	82	2188						Eukaryota
S1.8.ribosomal_protein_S2_rpsB	Sample2	GACCATCCACCCATCACAGAATCGAGCCATGTTAATATACCTGTAATTGCGTTTTGTAAC	1	1.31	Root; d__Eukaryota; Metazoa	GACCATCAACCCATCACAGAATCGAGCTATGTTAATATACCTGTAATTGCGTTTTGTAAC	2302	3838.2	82	2188						Eukaryota
S1.8.ribosomal_protein_S2_rpsB	Sample2	GACCATCAACCCATCACAGAATCGAGCTCTGTTAATATACCAATAATTGCGTTTTGTAAC	1	1.31	Root; d__Eukaryota; Metazoa	GACCATCAACCCATCACAGAATCGAGCTATGTTAATATACCTGTAATTGCGTTTTGTAAC	2302	3838.2	82	2188						Eukaryota
S1.8.ribosomal_protein_S2_rpsB	Sample2	GACTATCAACCGATCACAGAATCGAGATATGTTAATATACCTGTAATTGCGTTTTGTAAC	1	1.31	Root; d__Eukaryota; Metazoa	GACCATCAACCCATCACAGAATCGAGCTATGTTAATATACCTGTAATTGCGTTTTGTAAC	2302	3838.2	82	2188						Eukaryota
S1.8.ribosomal_protein_S2_rpsB	Sample2	GACCATCAACCCATCACAGAATCGAGCTATGTTAATATATCTGTAATTGCGTTTTGTGAC	1	1.31	Root; d__Eukaryota; Metazoa	GACCATCAACCCATCACAGAATCGAGCTATGTTAATATACCTGTAATTGCGTTTTGTAAC	2302	3838.2	82	2188						Eukaryota
S1.8.ribosomal_protein_S2_rpsB	Sample2	GACCATCAACCCATCACAGAATCGAGCTATGTTAATATACNTGTAATTGCGTTTTGTAAC	1	1.31	Root; d__Eukaryota; Metazoa	GACCATCAACCCATCACAGAATCGAGCTATGTTAATATACCTGTAATTGCGTTTTGTAAC	2302	3838.2	82	2188						Eukaryota
S1.8.ribosomal_protein_S2_rpsB	Sample2	GACCATCAACCCATCACAGAATCGAGCTATGTTAATATACCTGTAATTGCGTCTTGTTAC	1	1.31	Root; d__Eukaryota; Metazoa	GACCATCAACCCATCACAGAATCGAGCTATGTTAATATACCTGTAATTGCGTTTTGTAAC	2302	3838.2	82	2188						Eukaryota
S1.8.ribosomal_protein_S2_rpsB	Sample2	GACCATCAACCCATCACAGAATCGAGCTATGTTAATATACCTGTAATTGCGTTTTGTAAG	1	1.31	Root; d__Eukaryota; Metazoa	GACCATCAACCCATCACAGAATCGAGCTATGTTAATATACCTGTAATTGCGTTTTGTAAC	2302	3838.2	82	2188						Eukaryota
S1.8.ribosomal_protein_S2_rpsB	Sample2	GACCATCAACCCATCACAGAATCTAGCTATGTTAATATACCTGTAATTTCGTTTTGTAAC	1	1.31	Root; d__Eukaryota; Metazoa	GACCATCAACCCATCACAGAATCGAGCTATGTTAATATACCTGTAATTGCGTTTTGTAAC	2302	3838.2	82	2188						Eukaryota
S1.8.ribosomal_protein_S2_rpsB	Sample2	GACCATCAAACCATAACAGAAACGAGCTATGTTAATATACCTGTAATTGCGTTTTGTAAC	1	1.31	Root; d__Eukaryota; Metazoa	GACCATCAACCCATCACAGAATCGAGCTATGTTAATATACCTGTAATTGCGTTTTGTAAC	2302	3838.2	82	2188						Eukaryota
S1.8.ribosomal_protein_S2_rpsB	Sample2	GACCATCAACCCATCACAGAAACGAGCTATGTTAATATACCTGTAATTGCGTTTTGTAAC	1	1.31	Root; d__Eukaryota; Metazoa	GACCATCAACCCATCACAGAATCGAGCTATGTTAATATACCTGTAATTGCGTTTTGTAAC	2302	3838.2	82	2188						Eukaryota
S1.8.ribosomal_protein_S2_rpsB	Sample2	GACCATCAACCCATAACAGAATCGAGCTATGTTAATATACCTGTAATTGCGTTTTGTAAC	1	1.31	Root; d__Eukaryota; Metazoa	GACCATCAACCCATCACAGAATCGAGCTATGTTAATATACCTGTAATTGCGTTTTGTAAC	2302	3838.2	82	2188						Eukaryota
S1.8.ribosomal_protein_S2_rpsB	Sample2	GACAAACAACCCATCACAGAATCGAGCTATGTTAATATACCTGTAATTGCGTTTTGTAAC	1	1.31	Root; d__Eukaryota; Metazoa	GACCATCAACCCATCACAGAATCGAGCTATGTTAATATACCTGTAATTGCGTTTTGTAAC	2302	3838.2	82	2188						Eukaryota
S1.8.ribosomal_protein_S2_rpsB	Sample2	GACCATCAACCCATCACAGAATCGAGCTATGTTAATATACCTGTAATTGCGTTTAGTAAC	1	1.31	Root; d__Eukaryota; Metazoa	GACCATCAACCCATCACAGAATCGAGCTATGTTAATATACCTGTAATTGCGTTTTGTAAC	2302	3838.2	82	2188						Eukaryota
S1.8.ribosomal_protein_S2_rpsB	Sample2	GACCATCAACCCATCACAGAATCGAGCTATGTTAATATACCTGTAATAGCGTTTTGTAAC	1	1.31	Root; d__Eukaryota; Metazoa	GACCATCAACCCATCACAGAATCGAGCTATGTTAATATACCTGTAATTGCGTTTTGTAAC	2302	3838.2	82	2188						Eukaryota
S1.8.ribosomal_protein_S2_rpsB	Sample2	GACCATCAACCCATCAGAGAATCGAGCTATGTTAATATACCTGTAATTGCGTTTTGTAAC	1	1.31	Root; d__Eukaryota; Metazoa	GACCATCAACCCATCACAGAATCGAGCTATGTTAATATACCTGTAATTGCGTTTTGTAAC	2302	3838.2	82	2188						Eukaryota
S1.8.ribosomal_protein_S2_rpsB	Sample2	GACCATCAACCCATCACAGAATCGAGGTATGTTAATATACCTGTAATTGCGTTTTGTAAC	1	1.31	Root; d__Eukaryota; Metazoa	GACCATCAACCCATCACAGAATCGAGCTATGTTAATATACCTGTAATTGCGTTTTGTAAC	2302	3838.2	82	2188						Eukaryota
S1.8.ribosomal_protein_S2_rpsB	Sample2	GACCATCAACCCATCACAGAATCGAGCTATGTTAATATACCTGTAATTTCGTTTTGTAAC	1	1.31	Root; d__Eukaryota; Metazoa	GACCATCAACCCATCACAGAATCGAGCTATGTTAATATACCTGTAATTGCGTTTTGTAAC	2302	3838.2	82	2188						Eukaryota
S1.8.ribosomal_protein_S2_rpsB	Sample2	GACCATCAACCCATCACAGAATCGAGCTATGTTAATATACCTGTAATTGCGTTTTGTAGA	1	1.31	Root; d__Eukaryota; Metazoa	GACCATCAACCCATCACAGAATCGAGCTATGTTAATATACCTGTAATTGCGTTTTGTAAC	2302	3838.2	82	2188						Eukaryota
S1.8.ribosomal_protein_S2_rpsB	Sample2	GACCATCTACCCATCACAGAATCGAGCTATGTTAATATACCTGTAATTGCGTTTTGTAAC	1	1.31	Root; d__Eukaryota; Metazoa	GACCATCAACCCATCACAGAATCGAGCTATGTTAATATACCTGTAATTGCGTTTTGTAAC	2302	3838.2	82	2188						Eukaryota
S1.6.ribosomal_protein_L14b_L23e_rplN	Sample2	GCAGGTGTCATAGTGAACAACAAGGGCGAAATGAAAGGATCTGCTATAACTGGACCCGTT	3627	4747.38	Root; d__Eukaryota; Metazoa	GCAGGTGTCATAGTGAACAACAAGGGCGAAATGAAAGGATCTGCTATAACTGGACCCGTT	3902	5107.33	125	3627						Eukaryota
S1.6.ribosomal_protein_L14b_L23e_rplN	Sample2	GCAGGTGTCATAGTGAACAACAAGGGCGAAATGAAAGGATCTGCTATAACTGGAAGATCG	65	85.08	Root; d__Eukaryota; Metazoa	GCAGGTGTCATAGTGAACAACAAGGGCGAAATGAAAGGATCTGCTATAACTGGACCCGTT	3902	5107.33	125	3627						Eukaryota
S1.6.ribosomal_protein_L14b_L23e_rplN	Sample2	GCAGGTGTCATAGTGAACAACAAGGGCGAAATGAAAGGATCTGCTATAACTGGACAGATC	27	35.34	Root; d__Eukaryota; Metazoa	GCAGGTGTCATAGTGAACAACAAGGGCGAAATGAAAGGATCTGCTATAACTGGACCCGTT	3902	5107.33	125	3627						Eukaryota
S1.6.ribosomal_protein_L14b_L23e_rplN	Sample2	GCAGGTGTCATAGTGAACAACAAGGGCGAAATGAAAGGATCTGCTATAACTGGACCCAGA	16	20.94	Root; d__Eukaryota; Metazoa	GCAGGTGTCATAGTGAACAACAAGGGCGAAATGAAAGGATCTGCTATAACTGGACCCGTT	3902	5107.33	125	3627						Eukaryota
S1.6.ribosomal_protein_L14b_L23e_rplN	Sample2	GCAGGTGTCATAGTGAACAACAAGGGCGAAATGAAAGGATCTGCTATAACTGGACCAAGA	8	10.47	Root; d__Eukaryota; Metazoa	GCAGGTGTCATAGTGAACAACAAGGGCGAAATGAAAGGATCTGCTATAACTGGACCCGTT	3902	5107.33	125	3627						Eukaryota
S1.6.ribosomal_protein_L14b_L23e_rplN	Sample2	GCAGGTGTCATAGTGAACAACAAGGGCGAAATGAAAGGATCTGCTATAACTGGACCCGCA	6	7.85	Root; d__Eukaryota; Metazoa	GCAGGTGTCATAGTGAACAACAAGGGCGAAATGAAAGGATCTGCTATAACTGGACCCGTT	3902	5107.33	125	3627						Eukaryota
S1.6.ribosomal_protein_L14b_L23e_rplN	Sample2	GCTGGTGTCATAGTGAACAACAAGGGCGAAATGAAAGGATCTGCTATAACTGGACCCGTT	6	7.85	Root; d__Eukaryota; Metazoa	GCAGGTGTCATAGTGAACAACAAGGGCGAAATGAAAGGATCTGCTATAACTGGACCCGTT	3902	5107.33	125	3627						Eukaryota
S1.6.ribosomal_protein_L14b_L23e_rplN	Sample2	GCAGGGGTCATAGTGAACAACAAGGGCGAAATGAAAGGATCTGCTATAACTGGACCCGTT	1	1.31	Root; d__Eukaryota; Metazoa	GCAGGTGTCATAGTGAACAACAAGGGCGAAATGAAAGGATCTGCTATAACTGGACCCGTT	3902	5107.33	125	3627						Eukaryota
S1.6.ribosomal_protein_L14b_L23e_rplN	Sample2	GCAGGTGTCATAGTGAACAACAAGGGCGAAATGAAAGGATCTGCTATAACTGGACCCGTC	4	5.24	Root; d__Eukaryota; Metazoa	GCAGGTGTCATAGTGAACAACAAGGGCGAAATGAAAGGATCTGCTATAACTGGACCCGTT	3902	5107.33	125	3627						Eukaryota
S1.6.ribosomal_protein_L14b_L23e_rplN	Sample2	GCAGGTGTCATAGTGAACAACAAGGGCGAAATGAAAGGATCTGCTATAACTGGACCCTTT	4	5.24	Root; d__Eukaryota; Metazoa	GCAGGTGTCATAGTGAACAACAAGGGCGAAATGAAAGGATCTGCTATAACTGGACCCGTT	3902	5107.33	125	3627						Eukaryota
S1.6.ribosomal_protein_L14b_L23e_rplN	Sample2	GCAGGTGTCATAGCGAACAACAAGGGCGAAATGAAAGGATCTGCTATAACTGGACCCGTT	3	3.93	Root; d__Eukaryota; Metazoa	GCAGGTGTCATAGTGAACAACAAGGGCGAAATGAAAGGATCTGCTATAACTGGACCCGTT	3902	5107.33	125	3627						Eukaryota
S1.6.ribosomal_protein_L14b_L23e_rplN	Sample2	GCGGGTGTCATAGTGAACAACAAGGGCGAAATGAAAGGATCTGCTATAACTGGACCCGTT	1	1.31	Root; d__Eukaryota; Metazoa	GCAGGTGTCATAGTGAACAACAAGGGCGAAATGAAAGGATCTGCTATAACTGGACCCGTT	3902	5107.33	125	3627						Eukaryota
S1.6.ribosomal_protein_L14b_L23e_rplN	Sample2	GCAGGTGTCATAGTGAACAACAAGGGCGAAATGAAAGGATCTGCTATAACTGGCCCCGTT	2	2.62	Root; d__Eukaryota; Metazoa	GCAGGTGTCATAGTGAACAACAAGGGCGAAATGAAAGGATCTGCTATAACTGGACCCGTT	3902	5107.33	125	3627						Eukaryota
S1.6.ribosomal_protein_L14b_L23e_rplN	Sample2	GCAGGTGCCATAGTGAACAACAAGGGCGAAATGAAAGGATCTGCTATAACTGGACCCGTT	1	1.31	Root; d__Eukaryota; Metazoa	GCAGGTGTCATAGTGAACAACAAGGGCGAAATGAAAGGATCTGCTATAACTGGACCCGTT	3902	5107.33	125	3627						Eukaryota
S1.6.ribosomal_protein_L14b_L23e_rplN	Sample2	GCAGGTGTCATAGTGAACAACAAGGGCGAAATGAAAGGATCTGCTATAACTGGGCCCGTT	1	1.31	Root; d__Eukaryota; Metazoa	GCAGGTGTCATAGTGAACAACAAGGGCGAAATGAAAGGATCTGCTATAACTGGACCCGTT	3902	5107.33	125	3627						Eukaryota
S1.6.ribosomal_protein_L14b_L23e_rplN	Sample2	GCAGGTGTCATAGTGAACAACAAGGGCGAAATGAAAGGATCTGCTATAACTGGACCAGTT	1	1.31	Root; d__Eukaryota; Metazoa	GCAGGTGTCATAGTGAACAACAAGGGCGAAATGAAAGGATCTGCTATAACTGGACCCGTT	3902	5107.33	125	3627						Eukaryota
S1.6.ribosomal_protein_L14b_L23e_rplN	Sample2	GCAGGTGTCATAGTGAACAACAAGGGCGAAATGAAAGGATCCGCTATAACTGGACCCGTT	1	1.31	Root; d__Eukaryota; Metazoa	GCAGGTGTCATAGTGAACAACAAGGGCGAAATGAAAGGATCTGCTATAACTGGACCCGTT	3902	5107.33	125	3627						Eukaryota
S1.6.ribosomal_protein_L14b_L23e_rplN	Sample2	GCAGGTGTCATAGTGAACAACAAGGGCGAAATGAGAGGATCTGCTATAACTGGACCCGTT	2	2.62	Root; d__Eukaryota; Metazoa	GCAGGTGTCATAGTGAACAACAAGGGCGAAATGAAAGGATCTGCTATAACTGGACCCGTT	3902	5107.33	125	3627						Eukaryota
S1.6.ribosomal_protein_L14b_L23e_rplN	Sample2	GCAGGTGTCATAGTGAACAACAAGGGCGAAATGACAGGATCTGCTATAACTGGACCCGTT	2	2.62	Root; d__Eukaryota; Metazoa	GCAGGTGTCATAGTGAACAACAAGGGCGAAATGAAAGGATCTGCTATAACTGGACCCGTT	3902	5107.33	125	3627						Eukaryota
S1.6.ribosomal_protein_L14b_L23e_rplN	Sample2	GCAGGTGTCATAGTGAACATCAAGGGCGAAATGAAAGGATCTGCTATAACTGGACCCGTT	2	2.62	Root; d__Eukaryota; Metazoa	GCAGGTGTCATAGTGAACAACAAGGGCGAAATGAAAGGATCTGCTATAACTGGACCCGTT	3902	5107.33	125	3627						Eukaryota
S1.6.ribosomal_protein_L14b_L23e_rplN	Sample2	GCAGGTGTCATAGAGAACAACAAGGGCGAAATGAAAGGATCTGCTATAACTGGACCCGTT	2	2.62	Root; d__Eukaryota; Metazoa	GCAGGTGTCATAGTGAACAACAAGGGCGAAATGAAAGGATCTGCTATAACTGGACCCGTT	3902	5107.33	125	3627						Eukaryota
S1.6.ribosomal_protein_L14b_L23e_rplN	Sample2	GCAGGTGTCATAGTAAACAACAAGGGCGAAATGAAAGGATCTGCTATAACTGGACCCGTT	2	2.62	Root; d__Eukaryota; Metazoa	GCAGGTGTCATAGTGAACAACAAGGGCGAAATGAAAGGATCTGCTATAACTGGACCCGTT	3902	5107.33	125	3627						Eukaryota
S1.6.ribosomal_protein_L14b_L23e_rplN	Sample2	GCAGGTGTTATAGTGAACAACAAGGGCGAAATGAAAGGATCTGCTATAACTGGACCCGTT	2	2.62	Root; d__Eukaryota; Metazoa	GCAGGTGTCATAGTGAACAACAAGGGCGAAATGAAAGGATCTGCTATAACTGGACCCGTT	3902	5107.33	125	3627						Eukaryota
S1.6.ribosomal_protein_L14b_L23e_rplN	Sample2	GCAGGTGTCATAGTGAACAACAAGGGCGAAATGAAAGGATCTGCTATAACTGGAGCCGTT	2	2.62	Root; d__Eukaryota; Metazoa	GCAGGTGTCATAGTGAACAACAAGGGCGAAATGAAAGGATCTGCTATAACTGGACCCGTT	3902	5107.33	125	3627						Eukaryota
S1.6.ribosomal_protein_L14b_L23e_rplN	Sample2	GCAGGTGTCGTAGTGAACAACAAGGGCGAAATGAAAGGATCTGCTATAACTGGACCCGTT	2	2.62	Root; d__Eukaryota; Metazoa	GCAGGTGTCATAGTGAACAACAAGGGCGAAATGAAAGGATCTGCTATAACTGGACCCGTT	3902	5107.33	125	3627						Eukaryota
S1.6.ribosomal_protein_L14b_L23e_rplN	Sample2	GCAGGTGGCATAGTGAACAACAAGGGCGAAATGAAAGGATCTGCTATAACTGGACCCGTT	2	2.62	Root; d__Eukaryota; Metazoa	GCAGGTGTCATAGTGAACAACAAGGGCGAAATGAAAGGATCTGCTATAACTGGACCCGTT	3902	5107.33	125	3627						Eukaryota
S1.6.ribosomal_protein_L14b_L23e_rplN	Sample2	GCAGGAGTCATAGTGAACAACAAGGGCGAAATGAAAGGATCTGCTATAACTGGACCCGTT	2	2.62	Root; d__Eukaryota; Metazoa	GCAGGTGTCATAGTGAACAACAAGGGCGAAATGAAAGGATCTGCTATAACTGGACCCGTT	3902	5107.33	125	3627						Eukaryota
S1.6.ribosomal_protein_L14b_L23e_rplN	Sample2	GCAGGTGTCATAGTGAACAACAAGGGCGAAATGAAAGGATCTGCTATAACTGGAACCGTT	2	2.62	Root; d__Eukaryota; Metazoa	GCAGGTGTCATAGTGAACAACAAGGGCGAAATGAAAGGATCTGCTATAACTGGACCCGTT	3902	5107.33	125	3627						Eukaryota
S1.6.ribosomal_protein_L14b_L23e_rplN	Sample2	GCAGGTGTCATAGTGAACAACAAGGGCGAAATGAAAGGATCTGCTATAACTCGACCCGTT	2	2.62	Root; d__Eukaryota; Metazoa	GCAGGTGTCATAGTGAACAACAAGGGCGAAATGAAAGGATCTGCTATAACTGGACCCGTT	3902	5107.33	125	3627						Eukaryota
S1.6.ribosomal_protein_L14b_L23e_rplN	Sample2	GCAGGTCTCATAGTGAACAACAAGGGCGAAATGAAAGGATCTGCTATAACTGGACCCGTT	2	2.62	Root; d__Eukaryota; Metazoa	GCAGGTGTCATAGTGAACAACAAGGGCGAAATGAAAGGATCTGCTATAACTGGACCCGTT	3902	5107.33	125	3627						Eukaryota
S1.6.ribosomal_protein_L14b_L23e_rplN	Sample2	GCAGGTGTCATAGTGAACAACAAGGGCGAAAGGAAAGGATCTGCTATAACTGGACCCGTT	2	2.62	Root; d__Eukaryota; Metazoa	GCAGGTGTCATAGTGAACAACAAGGGCGAAATGAAAGGATCTGCTATAACTGGACCCGTT	3902	5107.33	125	3627						Eukaryota
S1.6.ribosomal_protein_L14b_L23e_rplN	Sample2	GCAGGTGACATAGTGAACAACAAGGGCGAAATGAAAGGATCTGCTATAACTGGACCCGTT	2	2.62	Root; d__Eukaryota; Metazoa	GCAGGTGTCATAGTGAACAACAAGGGCGAAATGAAAGGATCTGCTATAACTGGACCCGTT	3902	5107.33	125	3627						Eukaryota
S1.6.ribosomal_protein_L14b_L23e_rplN	Sample2	GCAGGTGTCATAGTGAACAACAAGGGCGAAATGAAAGGATCTGCTATAACTGGCCCCAGA	2	2.62	Root; d__Eukaryota; Metazoa	GCAGGTGTCATAGTGAACAACAAGGGCGAAATGAAAGGATCTGCTATAACTGGACCCGTT	3902	5107.33	125	3627						Eukaryota
S1.6.ribosomal_protein_L14b_L23e_rplN	Sample2	GCAGGTGTCATAGTGAACAACGAGGGCGAAATGAAAGGATCTGCTATAACTGGACCCGTT	2	2.62	Root; d__Eukaryota; Metazoa	GCAGGTGTCATAGTGAACAACAAGGGCGAAATGAAAGGATCTGCTATAACTGGACCCGTT	3902	5107.33	125	3627						Eukaryota
S1.6.ribosomal_protein_L14b_L23e_rplN	Sample2	GCAGGTGTCATAGTGAACAACAAGGGCGAAATGAAAGGATCTGCTATAACTGGACCCGAA	2	2.62	Root; d__Eukaryota; Metazoa	GCAGGTGTCATAGTGAACAACAAGGGCGAAATGAAAGGATCTGCTATAACTGGACCCGTT	3902	5107.33	125	3627						Eukaryota
S1.6.ribosomal_protein_L14b_L23e_rplN	Sample2	GCAGGTGTCATAGTGAACAACAAGGGCGAAATGAAAGGATCTGCTATAACTGGACCCAAG	2	2.62	Root; d__Eukaryota; Metazoa	GCAGGTGTCATAGTGAACAACAAGGGCGAAATGAAAGGATCTGCTATAACTGGACCCGTT	3902	5107.33	125	3627						Eukaryota
S1.6.ribosomal_protein_L14b_L23e_rplN	Sample2	TGCGTTGTCATAGTGAACAACAAGGGCGAAATGAAAGGATCTGCTATAACTGGACCCGTT	2	2.62		GCAGGTGTCATAGTGAACAACAAGGGCGAAATGAAAGGATCTGCTATAACTGGACCCGTT	3902	5107.33	125	3627
S1.6.ribosomal_protein_L14b_L23e_rplN	Sample2	GCAGGTGTCATAGTGAACAACAAGGGCGAAGTGAAAGGATCTGCTATAACTGGACCCGTT	1	1.31	Root; d__Eukaryota; Metazoa	GCAGGTGTCATAGTGAACAACAAGGGCGAAATGAAAGGATCTGCTATAACTGGACCCGTT	3902	5107.33	125	3627						Eukaryota
S1.6.ribosomal_protein_L14b_L23e_rplN	Sample2	GCAGGTGTCATAGTGAACAACAAGGGCGAAATGAAAGGATCTGCTGTAACTGGACCCGTT	1	1.31	Root; d__Eukaryota; Metazoa	GCAGGTGTCATAGTGAACAACAAGGGCGAAATGAAAGGATCTGCTATAACTGGACCCGTT	3902	5107.33	125	3627						Eukaryota
S1.6.ribosomal_protein_L14b_L23e_rplN	Sample2	GCAGGTGTCATAGTGAACAACAAGGGCGAAATGAAAGGTTCTGCTATAACTGGACCCGTT	1	1.31	Root; d__Eukaryota; Metazoa	GCAGGTGTCATAGTGAACAACAAGGGCGAAATGAAAGGATCTGCTATAACTGGACCCGTT	3902	5107.33	125	3627						Eukaryota
S1.6.ribosomal_protein_L14b_L23e_rplN	Sample2	GCAGGTGTCATAGTGAACAACAAGGGCGATATGAAAGGATCTGCTATAACTGGACCCGTT	1	1.31	Root; d__Eukaryota; Metazoa	GCAGGTGTCATAGTGAACAACAAGGGCGAAATGAAAGGATCTGCTATAACTGGACCCGTT	3902	5107.33	125	3627						Eukaryota
S1.6.ribosomal_protein_L14b_L23e_rplN	Sample2	GCAGGTGTCATAGTGAACAACAAGGGCGAAATGAAAGGATCTGCTATAACAGGACCCGTT	1	1.31	Root; d__Eukaryota; Metazoa	GCAGGTGTCATAGTGAACAACAAGGGCGAAATGAAAGGATCTGCTATAACTGGACCCGTT	3902	5107.33	125	3627						Eukaryota
S1.6.ribosomal_protein_L14b_L23e_rplN	Sample2	GCAGGTGTCATAGTGAACAACAAGGGCGAAATGAACGGATCTGCTATAACTGGACCCGTT	1	1.31	Root; d__Eukaryota; Metazoa	GCAGGTGTCATAGTGAACAACAAGGGCGAAATGAAAGGATCTGCTATAACTGGACCCGTT	3902	5107.33	125	3627						Eukaryota
S1.6.ribosomal_protein_L14b_L23e_rplN	Sample2	GCAGGTGTCATAGTGAACAACAAGGGCGAAATGAAAGGATCTGCTATAACGGGACCCGTT	1	1.31	Root; d__Eukaryota; Metazoa	GCAGGTGTCATAGTGAACAACAAGGGCGAAATGAAAGGATCTGCTATAACTGGACCCGTT	3902	5107.33	125	3627						Eukaryota
S1.6.ribosomal_protein_L14b_L23e_rplN	Sample2	GCAGGTGTCATAGTGAACAACAAGCGCGAAATGAAAGGATCTGCTATAACTGGACCCGTT	1	1.31	Root; d__Eukaryota; Metazoa	GCAGGTGTCATAGTGAACAACAAGGGCGAAATGAAAGGATCTGCTATAACTGGACCCGTT	3902	5107.33	125	3627						Eukaryota
S1.6.ribosomal_protein_L14b_L23e_rplN	Sample2	GCAGGTGTCATAGTGAACAACAAGGGCGAAATGAAAGGGTCTGCTATAACTGGACCCGTT	1	1.31	Root; d__Eukaryota; Metazoa	GCAGGTGTCATAGTGAACAACAAGGGCGAAATGAAAGGATCTGCTATAACTGGACCCGTT	3902	5107.33	125	3627						Eukaryota
S1.6.ribosomal_protein_L14b_L23e_rplN	Sample2	GCAGGTGTCATAGTGAACAACAAGGGCGAAATGAAAGGAACTGCTATAACTGGACCCGTT	1	1.31	Root; d__Eukaryota; Metazoa	GCAGGTGTCATAGTGAACAACAAGGGCGAAATGAAAGGATCTGCTATAACTGGACCCGTT	3902	5107.33	125	3627						Eukaryota
S1.6.ribosomal_protein_L14b_L23e_rplN	Sample2	GCAGGTGTCATAGTGAACAACAAGGGCGAAATGAAAGGACCTGCTATAACTGGACCCGTT	1	1.31	Root; d__Eukaryota; Metazoa	GCAGGTGTCATAGTGAACAACAAGGGCGAAATGAAAGGATCTGCTATAACTGGACCCGTT	3902	5107.33	125	3627						Eukaryota
S1.6.ribosomal_protein_L14b_L23e_rplN	Sample2	GCAGGGGTCATAGTGAACAACAAGGGCGAAATGAAAGGAACTGCTATAACTGGACCCGTT	1	1.31	Root; d__Eukaryota; Metazoa	GCAGGTGTCATAGTGAACAACAAGGGCGAAATGAAAGGATCTGCTATAACTGGACCCGTT	3902	5107.33	125	3627						Eukaryota
S1.6.ribosomal_protein_L14b_L23e_rplN	Sample2	GCAGGTGTCATAGTGAACAACAAGGGCGAAATGAAAGGAGCTGCTATAACTGGACCCGTT	1	1.31	Root; d__Eukaryota; Metazoa	GCAGGTGTCATAGTGAACAACAAGGGCGAAATGAAAGGATCTGCTATAACTGGACCCGTT	3902	5107.33	125	3627						Eukaryota
S1.6.ribosomal_protein_L14b_L23e_rplN	Sample2	GCAGGTGTCATAGTGAACAACAAGGGCGAAATGAAGGGATCTGCTATAACTGGACCCGTT	1	1.31	Root; d__Eukaryota; Metazoa	GCAGGTGTCATAGTGAACAACAAGGGCGAAATGAAAGGATCTGCTATAACTGGACCCGTT	3902	5107.33	125	3627						Eukaryota
S1.6.ribosomal_protein_L14b_L23e_rplN	Sample2	GCAGGTGTCATAGTGAACAACAAGGGCGAAATGAAAGGATCTACTATAACTGGACCCGTT	1	1.31	Root; d__Eukaryota; Metazoa	GCAGGTGTCATAGTGAACAACAAGGGCGAAATGAAAGGATCTGCTATAACTGGACCCGTT	3902	5107.33	125	3627						Eukaryota
S1.6.ribosomal_protein_L14b_L23e_rplN	Sample2	GCAGGTGTCATAGTGAACAACAAGGGCGAAAGGAAAGGATCTGCTATAACAGGACCCGTT	1	1.31	Root; d__Eukaryota; Metazoa	GCAGGTGTCATAGTGAACAACAAGGGCGAAATGAAAGGATCTGCTATAACTGGACCCGTT	3902	5107.33	125	3627						Eukaryota
S1.6.ribosomal_protein_L14b_L23e_rplN	Sample2	GCAGGTGTCATAGTGAACAACAAGGGCGAAATGAAAGGATCTGCTATAACTGGACCAGTG	1	1.31	Root; d__Eukaryota; Metazoa	GCAGGTGTCATAGTGAACAACAAGGGCGAAATGAAAGGATCTGCTATAACTGGACCCGTT	3902	5107.33	125	3627						Eukaryota
S1.6.ribosomal_protein_L14b_L23e_rplN	Sample2	GCAGGTGTCATAGTGAACAACAAGGGCGAAATGAAAGGATCGGCTATAACTGGACCCGTT	1	1.31	Root; d__Eukaryota; Metazoa	GCAGGTGTCATAGTGAACAACAAGGGCGAAATGAAAGGATCTGCTATAACTGGACCCGTT	3902	5107.33	125	3627						Eukaryota
S1.6.ribosomal_protein_L14b_L23e_rplN	Sample2	GCAGGGGTAATAGTGAACAACAAGGGCGAAATGAAAGGATCTGCTATAACTGGACCCGTT	1	1.31	Root; d__Eukaryota; Metazoa	GCAGGTGTCATAGTGAACAACAAGGGCGAAATGAAAGGATCTGCTATAACTGGACCCGTT	3902	5107.33	125	3627						Eukaryota
S1.6.ribosomal_protein_L14b_L23e_rplN	Sample2	GCAGGTGTCATAGTGAACAACAAGGGCGAAATGAAAGGATCTGCTATACCTGGACCCGTT	1	1.31	Root; d__Eukaryota; Metazoa	GCAGGTGTCATAGTGAACAACAAGGGCGAAATGAAAGGATCTGCTATAACTGGACCCGTT	3902	5107.33	125	3627						Eukaryota
S1.6.ribosomal_protein_L14b_L23e_rplN	Sample2	GCAGGTGTCATAGTGAACAACCAGGGCGAAATGAAAGGAGCTGCTATAACTGGACCCGTT	1	1.31	Root; d__Eukaryota; Metazoa	GCAGGTGTCATAGTGAACAACAAGGGCGAAATGAAAGGATCTGCTATAACTGGACCCGTT	3902	5107.33	125	3627						Eukaryota
S1.6.ribosomal_protein_L14b_L23e_rplN	Sample2	GCAGGTGTCATAGTGAACAACAAGGGCGAAATGAACGGATCTGATATAACTGGACCCGTT	1	1.31	Root; d__Eukaryota; Metazoa	GCAGGTGTCATAGTGAACAACAAGGGCGAAATGAAAGGATCTGCTATAACTGGACCCGTT	3902	5107.33	125	3627						Eukaryota
S1.6.ribosomal_protein_L14b_L23e_rplN	Sample2	GCAGGTGTCATAGTGAACAACAAGGGCGAAAGGAAAGGGTCTGCTATAACTGGACCCGTT	1	1.31	Root; d__Eukaryota; Metazoa	GCAGGTGTCATAGTGAACAACAAGGGCGAAATGAAAGGATCTGCTATAACTGGACCCGTT	3902	5107.33	125	3627						Eukaryota
S1.6.ribosomal_protein_L14b_L23e_rplN	Sample2	GCAGGTGTCATAGTGAACAACAATGGCGAAATGATAGGATCTGCTATAACTGGACCCGTT	1	1.31	Root; d__Eukaryota; Metazoa	GCAGGTGTCATAGTGAACAACAAGGGCGAAATGAAAGGATCTGCTATAACTGGACCCGTT	3902	5107.33	125	3627						Eukaryota
S1.6.ribosomal_protein_L14b_L23e_rplN	Sample2	GCAGGTGTCATAGCGAACAACAAGGGCGAAATGAAAGGATCTGCTATAACTAGACCAGTT	1	1.31	Root; d__Eukaryota; Metazoa	GCAGGTGTCATAGTGAACAACAAGGGCGAAATGAAAGGATCTGCTATAACTGGACCCGTT	3902	5107.33	125	3627						Eukaryota
S1.6.ribosomal_protein_L14b_L23e_rplN	Sample2	GCAGGTGTCATAGTGATCAACAAGGGCGAAATGAAAGGATCTGCTATAACTGGACCCGTT	1	1.31	Root; d__Eukaryota; Metazoa	GCAGGTGTCATAGTGAACAACAAGGGCGAAATGAAAGGATCTGCTATAACTGGACCCGTT	3902	5107.33	125	3627						Eukaryota
S1.6.ribosomal_protein_L14b_L23e_rplN	Sample2	GCAGGTGTCATAGTGAAGAACAAGGGCGAAAGGAAAGGATCTGCTATAAATGGACCCGTT	1	1.31	Root; d__Eukaryota; Metazoa	GCAGGTGTCATAGTGAACAACAAGGGCGAAATGAAAGGATCTGCTATAACTGGACCCGTT	3902	5107.33	125	3627						Eukaryota
S1.6.ribosomal_protein_L14b_L23e_rplN	Sample2	GCAGGTGTCATAGTGAACAACAAGGGCGACATGAAAGGATCTGCTATAACTGGACCCGTT	1	1.31	Root; d__Eukaryota; Metazoa	GCAGGTGTCATAGTGAACAACAAGGGCGAAATGAAAGGATCTGCTATAACTGGACCCGTT	3902	5107.33	125	3627						Eukaryota
S1.6.ribosomal_protein_L14b_L23e_rplN	Sample2	GGAGGTGTCATAGTGAACAACAAGGGCGAAATGAAAGGATCTGCTATAACTGGACCCGTT	1	1.31	Root; d__Eukaryota; Metazoa	GCAGGTGTCATAGTGAACAACAAGGGCGAAATGAAAGGATCTGCTATAACTGGACCCGTT	3902	5107.33	125	3627						Eukaryota
S1.6.ribosomal_protein_L14b_L23e_rplN	Sample2	GCAGGTGTCATAGTGAACAACAAGGGCGAAATGAAAGGATCTGCTATAGCTGGACCCGTT	1	1.31	Root; d__Eukaryota; Metazoa	GCAGGTGTCATAGTGAACAACAAGGGCGAAATGAAAGGATCTGCTATAACTGGACCCGTT	3902	5107.33	125	3627						Eukaryota
S1.6.ribosomal_protein_L14b_L23e_rplN	Sample2	GCAGGCGTCATAGTGAACAACAAGGACGAACTGAAAGGATCTCCTATAACTGGAACCGTT	1	1.31	Root; d__Eukaryota; Metazoa	GCAGGTGTCATAGTGAACAACAAGGGCGAAATGAAAGGATCTGCTATAACTGGACCCGTT	3902	5107.33	125	3627						Eukaryota
S1.6.ribosomal_protein_L14b_L23e_rplN	Sample2	GCAGGTGTCATAGTGAACAACAAGGTCGAAATGAAAGGATCTGCTATAACTGGACCCGTT	1	1.31	Root; d__Eukaryota; Metazoa	GCAGGTGTCATAGTGAACAACAAGGGCGAAATGAAAGGATCTGCTATAACTGGACCCGTT	3902	5107.33	125	3627						Eukaryota
S1.6.ribosomal_protein_L14b_L23e_rplN	Sample2	GCAGGTGTCATAGTGAACAACAAGGGCGAAATGAAAGGATCTGCTACAACTGGACCCGTT	1	1.31	Root; d__Eukaryota; Metazoa	GCAGGTGTCATAGTGAACAACAAGGGCGAAATGAAAGGATCTGCTATAACTGGACCCGTT	3902	5107.33	125	3627						Eukaryota
S1.6.ribosomal_protein_L14b_L23e_rplN	Sample2	TCAGGTGTCATAGTGAACAACAAGGGCGAAATGAAAGGATCTGCTATAACTGGACCCGTT	1	1.31	Root; d__Eukaryota; Metazoa	GCAGGTGTCATAGTGAACAACAAGGGCGAAATGAAAGGATCTGCTATAACTGGACCCGTT	3902	5107.33	125	3627						Eukaryota
S1.6.ribosomal_protein_L14b_L23e_rplN	Sample2	GCAGGTGTCATAGAGAACAACAAGGGCGAAATGAAAGGATCTGCTATAACTGGACACGTT	1	1.31	Root; d__Eukaryota; Metazoa	GCAGGTGTCATAGTGAACAACAAGGGCGAAATGAAAGGATCTGCTATAACTGGACCCGTT	3902	5107.33	125	3627						Eukaryota
S1.6.ribosomal_protein_L14b_L23e_rplN	Sample2	GCAGGTGTCATAGTGAACAACAAGGGCGAAATGAAAGGATCAGCTATAACTGGACCCGTT	1	1.31	Root; d__Eukaryota; Metazoa	GCAGGTGTCATAGTGAACAACAAGGGCGAAATGAAAGGATCTGCTATAACTGGACCCGTT	3902	5107.33	125	3627						Eukaryota
S1.6.ribosomal_protein_L14b_L23e_rplN	Sample2	GCAGGTGTCATAGTGAACAACAAGGGCGAAATGAAAGGATCTGCTAGAACTGGACCCGTT	1	1.31	Root; d__Eukaryota; Metazoa	GCAGGTGTCATAGTGAACAACAAGGGCGAAATGAAAGGATCTGCTATAACTGGACCCGTT	3902	5107.33	125	3627						Eukaryota
S1.6.ribosomal_protein_L14b_L23e_rplN	Sample2	GCAGGTGTCATAGGGAACAACAAGGGCGAAATGAAAGGAACTGCTATAACTGGACCCGTT	1	1.31	Root; d__Eukaryota; Metazoa	GCAGGTGTCATAGTGAACAACAAGGGCGAAATGAAAGGATCTGCTATAACTGGACCCGTT	3902	5107.33	125	3627						Eukaryota
S1.6.ribosomal_protein_L14b_L23e_rplN	Sample2	GCAGGTGTCATAGAGAACAACAAGGGCGAAATGAAAGGATCAGCTATAACTGGACCCGTT	1	1.31	Root; d__Eukaryota; Metazoa	GCAGGTGTCATAGTGAACAACAAGGGCGAAATGAAAGGATCTGCTATAACTGGACCCGTT	3902	5107.33	125	3627						Eukaryota
S1.6.ribosomal_protein_L14b_L23e_rplN	Sample2	GCAGGTGTCATAGTGAAACACAAGGGCGAAATGACAGGAACTGCGATAACTGGACCGGTT	1	1.31	Root; d__Eukaryota; Metazoa	GCAGGTGTCATAGTGAACAACAAGGGCGAAATGAAAGGATCTGCTATAACTGGACCCGTT	3902	5107.33	125	3627						Eukaryota
S1.6.ribosomal_protein_L14b_L23e_rplN	Sample2	GCAGGTGTCATAGTGAACAATAAGGGCGAAATGAAAGGATCTGCTATAACTGGACCCGTT	1	1.31	Root; d__Eukaryota; Metazoa	GCAGGTGTCATAGTGAACAACAAGGGCGAAATGAAAGGATCTGCTATAACTGGACCCGTT	3902	5107.33	125	3627						Eukaryota
S1.6.ribosomal_protein_L14b_L23e_rplN	Sample2	GCAGGTGTCATAGTGAACAACAAGAGCGAAATGAAAGGATCTGCTATAACTGGACCCGTT	1	1.31	Root; d__Eukaryota; Metazoa	GCAGGTGTCATAGTGAACAACAAGGGCGAAATGAAAGGATCTGCTATAACTGGACCCGTT	3902	5107.33	125	3627						Eukaryota
S1.6.ribosomal_protein_L14b_L23e_rplN	Sample2	GCAGGTGTCATAGTGAAAAAAAAGGACGAAATGAAAGGATCTGCTATAAATGAAACCGTT	1	1.31	Root; d__Eukaryota; Metazoa	GCAGGTGTCATAGTGAACAACAAGGGCGAAATGAAAGGATCTGCTATAACTGGACCCGTT	3902	5107.33	125	3627						Eukaryota
S1.6.ribosomal_protein_L14b_L23e_rplN	Sample2	GCAGGTGTCATAATGAACAACAAGGGCGAAATGAAAGGATCTGCTATAACTGGACCCGTT	1	1.31	Root; d__Eukaryota; Metazoa	GCAGGTGTCATAGTGAACAACAAGGGCGAAATGAAAGGATCTGCTATAACTGGACCCGTT	3902	5107.33	125	3627						Eukaryota
S1.6.ribosomal_protein_L14b_L23e_rplN	Sample2	GCAGGTGTCATAGTGAACAACAAGGGCGAAATGAAACGATCTGCTATAACTGGACCCGTT	1	1.31	Root; d__Eukaryota; Metazoa	GCAGGTGTCATAGTGAACAACAAGGGCGAAATGAAAGGATCTGCTATAACTGGACCCGTT	3902	5107.33	125	3627						Eukaryota
S1.6.ribosomal_protein_L14b_L23e_rplN	Sample2	GCAGGTGTCATAGTGAACAACAAGAGCGAAATGAAAGGATCTGATATAACTGGACCCGTT	1	1.31	Root; d__Eukaryota; Metazoa	GCAGGTGTCATAGTGAACAACAAGGGCGAAATGAAAGGATCTGCTATAACTGGACCCGTT	3902	5107.33	125	3627						Eukaryota
S1.6.ribosomal_protein_L14b_L23e_rplN	Sample2	GCAGGTGTCATAGTGAACAACAGGGGCGAAATGAAAGGTTCTGCTATGACCGGACCCGTC	1	1.31	Root; d__Eukaryota; Metazoa	GCAGGTGTCATAGTGAACAACAAGGGCGAAATGAAAGGATCTGCTATAACTGGACCCGTT	3902	5107.33	125	3627						Eukaryota
S1.6.ribosomal_protein_L14b_L23e_rplN	Sample2	GCAGGTGTCATAGTGAACAACAAGTGCGAAATGAAAGGATCTGCTATAACTGGATCCGTT	1	1.31	Root; d__Eukaryota; Metazoa	GCAGGTGTCATAGTGAACAACAAGGGCGAAATGAAAGGATCTGCTATAACTGGACCCGTT	3902	5107.33	125	3627						Eukaryota
S1.6.ribosomal_protein_L14b_L23e_rplN	Sample2	GCAGGTGACATAGTGACCAACAAGGGCGAAATGAAAGGATCTGCTATAACTGGACCCGTT	1	1.31	Root; d__Eukaryota; Metazoa	GCAGGTGTCATAGTGAACAACAAGGGCGAAATGAAAGGATCTGCTATAACTGGACCCGTT	3902	5107.33	125	3627						Eukaryota
S1.6.ribosomal_protein_L14b_L23e_rplN	Sample2	GCAGGTGTCATAGAGAACAACAAGGGCGAAATGAAAGGATCTGCTAAAACTGGACCCGTT	1	1.31	Root; d__Eukaryota; Metazoa	GCAGGTGTCATAGTGAACAACAAGGGCGAAATGAAAGGATCTGCTATAACTGGACCCGTT	3902	5107.33	125	3627						Eukaryota
S1.6.ribosomal_protein_L14b_L23e_rplN	Sample2	GCAGGTGTCATAGTGAAAAACAAGGGCGAAAAGAAAGGATATGCCAAAACCGGACCCGTT	1	1.31	Root; d__Eukaryota; Metazoa	GCAGGTGTCATAGTGAACAACAAGGGCGAAATGAAAGGATCTGCTATAACTGGACCCGTT	3902	5107.33	125	3627						Eukaryota
S1.6.ribosomal_protein_L14b_L23e_rplN	Sample2	GCAGGTGTCAGAGTGAACAACAAGGGCGAAATGAAAGGATCTGCTATAACTGGACCCGTT	1	1.31	Root; d__Eukaryota; Metazoa	GCAGGTGTCATAGTGAACAACAAGGGCGAAATGAAAGGATCTGCTATAACTGGACCCGTT	3902	5107.33	125	3627						Eukaryota
S1.6.ribosomal_protein_L14b_L23e_rplN	Sample2	GGAGGTGTCATAGTGAACAACAAGGGCGAAATGAAAGGATCTGCTATAACTGGTCCCGTT	1	1.31	Root; d__Eukaryota; Metazoa	GCAGGTGTCATAGTGAACAACAAGGGCGAAATGAAAGGATCTGCTATAACTGGACCCGTT	3902	5107.33	125	3627						Eukaryota
S1.6.ribosomal_protein_L14b_L23e_rplN	Sample2	GCCGGTGTCATAGTGAACCATAAGGGCGAAATGAAAGGATCTGCTATAACTGGACCGGTT	1	1.31	Root; d__Eukaryota; Metazoa	GCAGGTGTCATAGTGAACAACAAGGGCGAAATGAAAGGATCTGCTATAACTGGACCCGTT	3902	5107.33	125	3627						Eukaryota
S1.6.ribosomal_protein_L14b_L23e_rplN	Sample2	GCAGGTGACATAGTGAACAACAAGGGCGAAATGAAAGGATCTGCTATATCTGGACCCGTT	1	1.31	Root; d__Eukaryota; Metazoa	GCAGGTGTCATAGTGAACAACAAGGGCGAAATGAAAGGATCTGCTATAACTGGACCCGTT	3902	5107.33	125	3627						Eukaryota
S1.6.ribosomal_protein_L14b_L23e_rplN	Sample2	GCAGGTGAAATAGTGAACAACAAGGGCGAAAAGAAAGGAACTGCGATAACTGGACCCGTT	1	1.31	Root; d__Eukaryota; Metazoa	GCAGGTGTCATAGTGAACAACAAGGGCGAAATGAAAGGATCTGCTATAACTGGACCCGTT	3902	5107.33	125	3627						Eukaryota
S1.6.ribosomal_protein_L14b_L23e_rplN	Sample2	GCAGGTGTCATAGTGAACAACAAGGGCGAAATGAAAGGATCTGATATAACTGGACCCTTT	1	1.31	Root; d__Eukaryota; Metazoa	GCAGGTGTCATAGTGAACAACAAGGGCGAAATGAAAGGATCTGCTATAACTGGACCCGTT	3902	5107.33	125	3627						Eukaryota
S1.6.ribosomal_protein_L14b_L23e_rplN	Sample2	GCAGGTGTCATAGTGAACAACAAGGGCGAAATGAAAGGATCTGTTATAACTGGACCCGTT	1	1.31	Root; d__Eukaryota; Metazoa	GCAGGTGTCATAGTGAACAACAAGGGCGAAATGAAAGGATCTGCTATAACTGGACCCGTT	3902	5107.33	125	3627						Eukaryota
S1.6.ribosomal_protein_L14b_L23e_rplN	Sample2	GCAGGTGTCATAGTGAACAACAAGGGCGAAACGAAAGGATCTGCTATAACTGGACCCGTT	1	1.31	Root; d__Eukaryota; Metazoa	GCAGGTGTCATAGTGAACAACAAGGGCGAAATGAAAGGATCTGCTATAACTGGACCCGTT	3902	5107.33	125	3627						Eukaryota
S1.6.ribosomal_protein_L14b_L23e_rplN	Sample2	GCAGGTGTCATAGTGAACAACAAGGGCGAACTGAAAGGATCTGCTATAACTGGCCCCGTT	1	1.31	Root; d__Eukaryota; Metazoa	GCAGGTGTCATAGTGAACAACAAGGGCGAAATGAAAGGATCTGCTATAACTGGACCCGTT	3902	5107.33	125	3627						Eukaryota
S1.6.ribosomal_protein_L14b_L23e_rplN	Sample2	GCAGGTGTCATAGGGCACCACAAGGGCGAAATGAAAGGATCTGCTCTAACTGGACCCGTT	1	1.31	Root; d__Eukaryota; Metazoa	GCAGGTGTCATAGTGAACAACAAGGGCGAAATGAAAGGATCTGCTATAACTGGACCCGTT	3902	5107.33	125	3627						Eukaryota
S1.6.ribosomal_protein_L14b_L23e_rplN	Sample2	GCAGGTGTCATAGTGAACAACAAGGGTGAAATGAAAGGATCTGCTATAACTGGACCCGTT	1	1.31	Root; d__Eukaryota; Metazoa	GCAGGTGTCATAGTGAACAACAAGGGCGAAATGAAAGGATCTGCTATAACTGGACCCGTT	3902	5107.33	125	3627						Eukaryota
S1.6.ribosomal_protein_L14b_L23e_rplN	Sample2	GCAGGTGTCATAGGGAACAACAAGGGCGACCTGAAAGGCTCTGCTATAACTGGACCCGTT	1	1.31	Root; d__Eukaryota; Metazoa	GCAGGTGTCATAGTGAACAACAAGGGCGAAATGAAAGGATCTGCTATAACTGGACCCGTT	3902	5107.33	125	3627						Eukaryota
S1.6.ribosomal_protein_L14b_L23e_rplN	Sample2	GCAGGTGTCATAGTGAAAAACAAGGGAAAAATGAAAGGATCTGCTATAACTGGACCCGTT	1	1.31	Root; d__Eukaryota; Metazoa	GCAGGTGTCATAGTGAACAACAAGGGCGAAATGAAAGGATCTGCTATAACTGGACCCGTT	3902	5107.33	125	3627						Eukaryota
S1.6.ribosomal_protein_L14b_L23e_rplN	Sample2	GCAGGTGTCATAGTGAACAACAAGGGCGAAATGAAAGGATCTGCTATAACTGAACCCGTT	1	1.31	Root; d__Eukaryota; Metazoa	GCAGGTGTCATAGTGAACAACAAGGGCGAAATGAAAGGATCTGCTATAACTGGACCCGTT	3902	5107.33	125	3627						Eukaryota
S1.6.ribosomal_protein_L14b_L23e_rplN	Sample2	GCAGGTGGCATAGTGAACAACAAGGGCGAAATGAAAGAATCTGCTATAACTGGACCCGAT	1	1.31	Root; d__Eukaryota; Metazoa	GCAGGTGTCATAGTGAACAACAAGGGCGAAATGAAAGGATCTGCTATAACTGGACCCGTT	3902	5107.33	125	3627						Eukaryota
S1.6.ribosomal_protein_L14b_L23e_rplN	Sample2	GCAGGTGTCATATTGAAAATCAAGGGCGAAATGAAAGGATCTGCTATAACTGGACCCGTT	1	1.31	Root; d__Eukaryota; Metazoa	GCAGGTGTCATAGTGAACAACAAGGGCGAAATGAAAGGATCTGCTATAACTGGACCCGTT	3902	5107.33	125	3627						Eukaryota
S1.6.ribosomal_protein_L14b_L23e_rplN	Sample2	GCAGGTGTCATAGTGAAAAACAAGGGCGAAATGAAAGGATCTGCTATAACTGGACCCGTT	1	1.31	Root; d__Eukaryota; Metazoa	GCAGGTGTCATAGTGAACAACAAGGGCGAAATGAAAGGATCTGCTATAACTGGACCCGTT	3902	5107.33	125	3627						Eukaryota
S1.6.ribosomal_protein_L14b_L23e_rplN	Sample2	GCAGGTGTCATAGTGAACAACAAGGGCGAAACGAAAGGATCTGCTATAACTGGCCCCAGA	1	1.31	Root; d__Eukaryota; Metazoa	GCAGGTGTCATAGTGAACAACAAGGGCGAAATGAAAGGATCTGCTATAACTGGACCCGTT	3902	5107.33	125	3627						Eukaryota
S1.6.ribosomal_protein_L14b_L23e_rplN	Sample2	GCAGGCGTCATAGTGAACAACAAGGGCGAAATGAAAGGATCTGCTATAACTGGACCAAGA	1	1.31	Root; d__Eukaryota; Metazoa	GCAGGTGTCATAGTGAACAACAAGGGCGAAATGAAAGGATCTGCTATAACTGGACCCGTT	3902	5107.33	125	3627						Eukaryota
S1.6.ribosomal_protein_L14b_L23e_rplN	Sample2	GCAGGTGTCATAGTGAACAACAAGGGCGAAATGAAAGGATCTGCTATAACTGCACCCGTT	1	1.31	Root; d__Eukaryota; Metazoa	GCAGGTGTCATAGTGAACAACAAGGGCGAAATGAAAGGATCTGCTATAACTGGACCCGTT	3902	5107.33	125	3627						Eukaryota
S1.6.ribosomal_protein_L14b_L23e_rplN	Sample2	GCAGGTGACATAGTGAACAACAAGGGCGAACTGAGAGGATCTGCTATAACTGGACCCGTT	1	1.31	Root; d__Eukaryota; Metazoa	GCAGGTGTCATAGTGAACAACAAGGGCGAAATGAAAGGATCTGCTATAACTGGACCCGTT	3902	5107.33	125	3627						Eukaryota
S1.6.ribosomal_protein_L14b_L23e_rplN	Sample2	GCAGGTGTCATAGTGAACAACAAGGGCGAAATGAAAGGATCTGCTATAATTGGATCCGTT	1	1.31	Root; d__Eukaryota; Metazoa	GCAGGTGTCATAGTGAACAACAAGGGCGAAATGAAAGGATCTGCTATAACTGGACCCGTT	3902	5107.33	125	3627						Eukaryota
S1.6.ribosomal_protein_L14b_L23e_rplN	Sample2	GCAGGTGTTATAGTGAACAACAAGGGCGAAATGAAAGGATCTGCTATAACTGGACAGATC	1	1.31	Root; d__Eukaryota; Metazoa	GCAGGTGTCATAGTGAACAACAAGGGCGAAATGAAAGGATCTGCTATAACTGGACCCGTT	3902	5107.33	125	3627						Eukaryota
S1.6.ribosomal_protein_L14b_L23e_rplN	Sample2	GCAGGTGTCATAGTGAACAACAAGGGCGAAAAGAAAGGATCTGCTATAACTGGACCCGTT	1	1.31	Root; d__Eukaryota; Metazoa	GCAGGTGTCATAGTGAACAACAAGGGCGAAATGAAAGGATCTGCTATAACTGGACCCGTT	3902	5107.33	125	3627						Eukaryota
S1.6.ribosomal_protein_L14b_L23e_rplN	Sample2	GCAGGTGTCATAGTGAACAACAAGGGCGAAATGAAAGGATATGCTATAACTGGACCCGTT	1	1.31	Root; d__Eukaryota; Metazoa	GCAGGTGTCATAGTGAACAACAAGGGCGAAATGAAAGGATCTGCTATAACTGGACCCGTT	3902	5107.33	125	3627						Eukaryota
S1.6.ribosomal_protein_L14b_L23e_rplN	Sample2	GCAGGTGTCATAGTGAACAACAAGGGCGAAATGAAAGGCTCTGCTATAACTGGACCCGTT	1	1.31	Root; d__Eukaryota; Metazoa	GCAGGTGTCATAGTGAACAACAAGGGCGAAATGAAAGGATCTGCTATAACTGGACCCGTT	3902	5107.33	125	3627						Eukaryota
S1.6.ribosomal_protein_L14b_L23e_rplN	Sample2	GCAGGTGTCATAGTGAACAACAAGGGCGAAATGAAAGGATCTGCTATAACTGGACCTGTT	1	1.31	Root; d__Eukaryota; Metazoa	GCAGGTGTCATAGTGAACAACAAGGGCGAAATGAAAGGATCTGCTATAACTGGACCCGTT	3902	5107.33	125	3627						Eukaryota
S1.6.ribosomal_protein_L14b_L23e_rplN	Sample2	GCAGGTGTCATAGTGAACAACAAGTGCGAATTGAAAGGATCTGCTATAACTGGACCCGTT	1	1.31	Root; d__Eukaryota; Metazoa	GCAGGTGTCATAGTGAACAACAAGGGCGAAATGAAAGGATCTGCTATAACTGGACCCGTT	3902	5107.33	125	3627						Eukaryota
S1.6.ribosomal_protein_L14b_L23e_rplN	Sample2	GCAGGTGACGTAGTGAGCAACAAGGGCGAAATGAAAGGATCTGCTATAACTGGACCCGTT	1	1.31	Root; d__Eukaryota; Metazoa	GCAGGTGTCATAGTGAACAACAAGGGCGAAATGAAAGGATCTGCTATAACTGGACCCGTT	3902	5107.33	125	3627						Eukaryota
S1.6.ribosomal_protein_L14b_L23e_rplN	Sample2	GCAGGTGTCATAGTGAACAACAAGGGCGAGATGAAAGGATCTGCTATAACTGGACCCGTT	1	1.31	Root; d__Eukaryota; Metazoa	GCAGGTGTCATAGTGAACAACAAGGGCGAAATGAAAGGATCTGCTATAACTGGACCCGTT	3902	5107.33	125	3627						Eukaryota
S1.6.ribosomal_protein_L14b_L23e_rplN	Sample2	GCAGGTGTCATAGTGAACAACAAGGGCGAAATGAAAGGATCTGCTATAACTGGTCCCGTT	1	1.31	Root; d__Eukaryota; Metazoa	GCAGGTGTCATAGTGAACAACAAGGGCGAAATGAAAGGATCTGCTATAACTGGACCCGTT	3902	5107.33	125	3627						Eukaryota
S1.6.ribosomal_protein_L14b_L23e_rplN	Sample2	GCAGGTGTCATAGTGAACAACAAGGGAGAAATGAAAGGATCTGCTATAACTGGACCCGTT	1	1.31	Root; d__Eukaryota; Metazoa	GCAGGTGTCATAGTGAACAACAAGGGCGAAATGAAAGGATCTGCTATAACTGGACCCGTT	3902	5107.33	125	3627						Eukaryota
S1.6.ribosomal_protein_L14b_L23e_rplN	Sample2	GCAGGTGTCATAGTGAACAACAAGGGCGAAATGAAAGGATCTGCTATAACTGGACCCGCT	1	1.31	Root; d__Eukaryota; Metazoa	GCAGGTGTCATAGTGAACAACAAGGGCGAAATGAAAGGATCTGCTATAACTGGACCCGTT	3902	5107.33	125	3627						Eukaryota
S1.6.ribosomal_protein_L14b_L23e_rplN	Sample2	GCAGGTGTCATAGTGCACACCAAGGGTGAAATGAAAGGATCTGCTCTCACTGGACCCGTT	1	1.31	Root; d__Eukaryota; Metazoa	GCAGGTGTCATAGTGAACAACAAGGGCGAAATGAAAGGATCTGCTATAACTGGACCCGTT	3902	5107.33	125	3627						Eukaryota
S1.6.ribosomal_protein_L14b_L23e_rplN	Sample2	GCAGGTGTCATAGTGAACAACAAGGGCGAAATGAAAGGATCTGCTATAACTGGACCCGAT	1	1.31	Root; d__Eukaryota; Metazoa	GCAGGTGTCATAGTGAACAACAAGGGCGAAATGAAAGGATCTGCTATAACTGGACCCGTT	3902	5107.33	125	3627						Eukaryota
S1.6.ribosomal_protein_L14b_L23e_rplN	Sample2	GCAGGTGTCATAGTGACCAACAAGGGCGAAAGGAAAGGACCTGCTATAACTGGACCCGTT	1	1.31	Root; d__Eukaryota; Metazoa	GCAGGTGTCATAGTGAACAACAAGGGCGAAATGAAAGGATCTGCTATAACTGGACCCGTT	3902	5107.33	125	3627						Eukaryota
S1.6.ribosomal_protein_L14b_L23e_rplN	Sample2	GCAGGTGTCATAGTGAACAACAAGGGCGAAATGAAAGGATCTGCTTTAACTGGACCCGTT	1	1.31	Root; d__Eukaryota; Metazoa	GCAGGTGTCATAGTGAACAACAAGGGCGAAATGAAAGGATCTGCTATAACTGGACCCGTT	3902	5107.33	125	3627						Eukaryota
S1.6.ribosomal_protein_L14b_L23e_rplN	Sample1	GCAGGTGTCATAGTGAACAACAAGGGCGAAATGAAAGGATCTGCTATAACTGGACCCGTT	1898	3167.52	Root; d__Eukaryota; Metazoa	GCAGGTGTCATAGTGAACAACAAGGGCGAAATGAAAGGATCTGCTATAACTGGACCCGTT	2101	2750	173	1898						Eukaryota
S1.6.ribosomal_protein_L14b_L23e_rplN	Sample1	GCAGGTGTCATAGTGAACAACAAGGGCGAAATGAAAGGATCTGCTATAACTGGACCCAGA	1	1.67	Root; d__Eukaryota; Metazoa	GCAGGTGTCATAGTGAACAACAAGGGCGAAATGAAAGGATCTGCTATAACTGGACCCGTT	2101	2750	173	1898						Eukaryota
S1.6.ribosomal_protein_L14b_L23e_rplN	Sample1	GCAGGTGTCATAGTGAACAACAAGGGCGAAATGAAAGGATCTGCTATAACTGGACCCGCA	1	1.65	Root; d__Eukaryota; Metazoa	GCAGGTGTCATAGTGAACAACAAGGGCGAAATGAAAGGATCTGCTATAACTGGACCCGTT	2101	2750	173	1898						Eukaryota
S1.6.ribosomal_protein_L14b_L23e_rplN	Sample1	GCAGGGGTCATAGTGAACAACAAGGGCGAAATGAAAGGATCTGCTATAACTGGACCCGTT	5	8.25	Root; d__Eukaryota; Metazoa	GCAGGTGTCATAGTGAACAACAAGGGCGAAATGAAAGGATCTGCTATAACTGGACCCGTT	2101	2750	173	1898						Eukaryota
S1.6.ribosomal_protein_L14b_L23e_rplN	Sample1	GCAGGTGTCATAGTGAACAACAAGGGCGAAATGAAAGGATCTGCTATAACCGGACCCGTT	4	6.59	Root; d__Eukaryota; Metazoa	GCAGGTGTCATAGTGAACAACAAGGGCGAAATGAAAGGATCTGCTATAACTGGACCCGTT	2101	2750	173	1898						Eukaryota
S1.6.ribosomal_protein_L14b_L23e_rplN	Sample1	GCAGGTGTCATAGTGAACAACAAGGGCGAAATGAAAGGATCTGCTATAACTGGACCCGTC	1	1.84	Root; d__Eukaryota; Metazoa	GCAGGTGTCATAGTGAACAACAAGGGCGAAATGAAAGGATCTGCTATAACTGGACCCGTT	2101	2750	173	1898						Eukaryota
S1.6.ribosomal_protein_L14b_L23e_rplN	Sample1	GCAGGTGTCATAGTGAACAACAAGGGCGAAATGAAAGGATCTGCTATAACTGGACCCTTT	1	1.65	Root; d__Eukaryota; Metazoa	GCAGGTGTCATAGTGAACAACAAGGGCGAAATGAAAGGATCTGCTATAACTGGACCCGTT	2101	2750	173	1898						Eukaryota
S1.6.ribosomal_protein_L14b_L23e_rplN	Sample1	ACAGGTGTCATAGTGAACAACAAGGGCGAAATGAAAGGATCTGCTATAACTGGACCCGTT	3	4.95	Root; d__Eukaryota; Metazoa	GCAGGTGTCATAGTGAACAACAAGGGCGAAATGAAAGGATCTGCTATAACTGGACCCGTT	2101	2750	173	1898						Eukaryota
S1.6.ribosomal_protein_L14b_L23e_rplN	Sample1	GCAGGTGTCATAGTGAACAACAAGGGCGCAATGAAAGGATCTGCTATAACTGGACCCGTT	3	5.1	Root; d__Eukaryota; Metazoa	GCAGGTGTCATAGTGAACAACAAGGGCGAAATGAAAGGATCTGCTATAACTGGACCCGTT	2101	2750	173	1898						Eukaryota
S1.6.ribosomal_protein_L14b_L23e_rplN	Sample1	GCAGGTGTCATAGTGAACAACAAGGGCGAAATGAAAGGATCTGCTATATCTGGACCCGTT	3	5.08	Root; d__Eukaryota; Metazoa	GCAGGTGTCATAGTGAACAACAAGGGCGAAATGAAAGGATCTGCTATAACTGGACCCGTT	2101	2750	173	1898						Eukaryota
S1.6.ribosomal_protein_L14b_L23e_rplN	Sample1	GCAGGTGTCATAGTGAACAACAAGGGCGAAATGAAAGGATCTGCTATAACTGGACCCGTG	3	5.47	Root; d__Eukaryota; Metazoa	GCAGGTGTCATAGTGAACAACAAGGGCGAAATGAAAGGATCTGCTATAACTGGACCCGTT	2101	2750	173	1898						Eukaryota
S1.6.ribosomal_protein_L14b_L23e_rplN	Sample1	GCAGGTGTCATAGCGAACAACAAGGGCGAAATGAAAGGATCTGCTATAACTGGACCCGTT	1	1.65	Root; d__Eukaryota; Metazoa	GCAGGTGTCATAGTGAACAACAAGGGCGAAATGAAAGGATCTGCTATAACTGGACCCGTT	2101	2750	173	1898						Eukaryota
S1.6.ribosomal_protein_L14b_L23e_rplN	Sample1	GCGGGTGTCATAGTGAACAACAAGGGCGAAATGAAAGGATCTGCTATAACTGGACCCGTT	2	3.3	Root; d__Eukaryota; Metazoa	GCAGGTGTCATAGTGAACAACAAGGGCGAAATGAAAGGATCTGCTATAACTGGACCCGTT	2101	2750	173	1898						Eukaryota
S1.6.ribosomal_protein_L14b_L23e_rplN	Sample1	GCAGGTGTCATAGTGAACAACAAGGGCGAAATGAAAGGATCTGCTATAACTGGCCCCGTT	2	3.3	Root; d__Eukaryota; Metazoa	GCAGGTGTCATAGTGAACAACAAGGGCGAAATGAAAGGATCTGCTATAACTGGACCCGTT	2101	2750	173	1898						Eukaryota
S1.6.ribosomal_protein_L14b_L23e_rplN	Sample1	GAAGGTGTCATAGTGAACAACAAGGGCGAAATGAAAGGATCTGCTATAACTGGACCCGTT	2	3.3	Root; d__Eukaryota; Metazoa	GCAGGTGTCATAGTGAACAACAAGGGCGAAATGAAAGGATCTGCTATAACTGGACCCGTT	2101	2750	173	1898						Eukaryota
S1.6.ribosomal_protein_L14b_L23e_rplN	Sample1	GCAGGTGCCATAGTGAACAACAAGGGCGAAATGAAAGGATCTGCTATAACTGGACCCGTT	2	3.3	Root; d__Eukaryota; Metazoa	GCAGGTGTCATAGTGAACAACAAGGGCGAAATGAAAGGATCTGCTATAACTGGACCCGTT	2101	2750	173	1898						Eukaryota
S1.6.ribosomal_protein_L14b_L23e_rplN	Sample1	GCAGGTGTCATAGTGAACAACAAGGGCGAAATGAAAGCATCTGCTATAACTGGACCCGTT	2	3.3	Root; d__Eukaryota; Metazoa	GCAGGTGTCATAGTGAACAACAAGGGCGAAATGAAAGGATCTGCTATAACTGGACCCGTT	2101	2750	173	1898						Eukaryota
S1.6.ribosomal_protein_L14b_L23e_rplN	Sample1	GCAGGTGTCATAGTGAACAACAAGGGCGAAATGAAAGGATTTGCTATAACTGGACCCGTT	2	3.3	Root; d__Eukaryota; Metazoa	GCAGGTGTCATAGTGAACAACAAGGGCGAAATGAAAGGATCTGCTATAACTGGACCCGTT	2101	2750	173	1898						Eukaryota
S1.6.ribosomal_protein_L14b_L23e_rplN	Sample1	GCAGGTGTCATAGTGAACTACAAGGGCGAAATGAAAGGATCTGCTATAACTGGACCCGTT	2	3.3	Root; d__Eukaryota; Metazoa	GCAGGTGTCATAGTGAACAACAAGGGCGAAATGAAAGGATCTGCTATAACTGGACCCGTT	2101	2750	173	1898						Eukaryota
S1.6.ribosomal_protein_L14b_L23e_rplN	Sample1	GCAGGTGTCATAGTGAACAACAAGGGCGAAATGAAAGGATCTGCTATAACTGGGCCCGTT	2	3.3	Root; d__Eukaryota; Metazoa	GCAGGTGTCATAGTGAACAACAAGGGCGAAATGAAAGGATCTGCTATAACTGGACCCGTT	2101	2750	173	1898						Eukaryota
S1.6.ribosomal_protein_L14b_L23e_rplN	Sample1	GCAGGTGTCATAGTGCACAACAAGGGCGAAATGAAAGGATCTGCTATAACTGGACCCGTT	2	3.3	Root; d__Eukaryota; Metazoa	GCAGGTGTCATAGTGAACAACAAGGGCGAAATGAAAGGATCTGCTATAACTGGACCCGTT	2101	2750	173	1898						Eukaryota
S1.6.ribosomal_protein_L14b_L23e_rplN	Sample1	GCAGGTGTCATAGTGAACAACAAGGGGGAAATGAAAGGATCTGCTATAACTGGACCCGTT	2	3.49	Root; d__Eukaryota; Metazoa	GCAGGTGTCATAGTGAACAACAAGGGCGAAATGAAAGGATCTGCTATAACTGGACCCGTT	2101	2750	173	1898						Eukaryota
S1.6.ribosomal_protein_L14b_L23e_rplN	Sample1	GCACGTGTCATAGTGAACAACAAGGGCGAAATGAAAGGATCTGCTATAACTGGACCCGTT	2	3.3	Root; d__Eukaryota; Metazoa	GCAGGTGTCATAGTGAACAACAAGGGCGAAATGAAAGGATCTGCTATAACTGGACCCGTT	2101	2750	173	1898						Eukaryota
S1.6.ribosomal_protein_L14b_L23e_rplN	Sample1	GCAGGTGTCATAGTGACCAACAAGGGCGAAATGAAAGGATCTGCTATAACTGGACCCGTT	2	3.49	Root; d__Eukaryota; Metazoa	GCAGGTGTCATAGTGAACAACAAGGGCGAAATGAAAGGATCTGCTATAACTGGACCCGTT	2101	2750	173	1898						Eukaryota
S1.6.ribosomal_protein_L14b_L23e_rplN	Sample1	GCAGGTGTCATAGTGAACAACACGGGCGAAATGAAAGGATCTGCTATAACTGGACCCGTT	2	3.34	Root; d__Eukaryota; Metazoa	GCAGGTGTCATAGTGAACAACAAGGGCGAAATGAAAGGATCTGCTATAACTGGACCCGTT	2101	2750	173	1898						Eukaryota
S1.6.ribosomal_protein_L14b_L23e_rplN	Sample1	GCAGGTGTCATAGTGAACAACAAGGGCGAAATGAAAGGATCTGCTATAACTGGACCAGTT	2	3.49	Root; d__Eukaryota; Metazoa	GCAGGTGTCATAGTGAACAACAAGGGCGAAATGAAAGGATCTGCTATAACTGGACCCGTT	2101	2750	173	1898						Eukaryota
S1.6.ribosomal_protein_L14b_L23e_rplN	Sample1	GCAGGTGTCATAGTGAACAACAAGGGCGAAATGAAAGGATCCGCTATAACTGGACCCGTT	2	3.49	Root; d__Eukaryota; Metazoa	GCAGGTGTCATAGTGAACAACAAGGGCGAAATGAAAGGATCTGCTATAACTGGACCCGTT	2101	2750	173	1898						Eukaryota
S1.6.ribosomal_protein_L14b_L23e_rplN	Sample1	GCAGGTGTCATAGTGAACAACAAGGCCGAAATGAAAGGATCTGCTATAACTGGACCCGTT	2	3.46	Root; d__Eukaryota; Metazoa	GCAGGTGTCATAGTGAACAACAAGGGCGAAATGAAAGGATCTGCTATAACTGGACCCGTT	2101	2750	173	1898						Eukaryota
S1.6.ribosomal_protein_L14b_L23e_rplN	Sample1	GCAGGTGTCATAGTGAACAACAAGGGCGAAATGAGAGGATCTGCTATAACTGGACCCGTT	1	1.65	Root; d__Eukaryota; Metazoa	GCAGGTGTCATAGTGAACAACAAGGGCGAAATGAAAGGATCTGCTATAACTGGACCCGTT	2101	2750	173	1898						Eukaryota
S1.6.ribosomal_protein_L14b_L23e_rplN	Sample1	GCAGGTGTCATAGTGAACAACAAGGGCGAAATGACAGGATCTGCTATAACTGGACCCGTT	1	1.65	Root; d__Eukaryota; Metazoa	GCAGGTGTCATAGTGAACAACAAGGGCGAAATGAAAGGATCTGCTATAACTGGACCCGTT	2101	2750	173	1898						Eukaryota
S1.6.ribosomal_protein_L14b_L23e_rplN	Sample1	GCAGGTGGCATAGTGAACAACAAGGGCGAAATGAAAGGATCTGCTATAACTGGACCCGTT	1	1.69	Root; d__Eukaryota; Metazoa	GCAGGTGTCATAGTGAACAACAAGGGCGAAATGAAAGGATCTGCTATAACTGGACCCGTT	2101	2750	173	1898						Eukaryota
S1.6.ribosomal_protein_L14b_L23e_rplN	Sample1	GCAGGAGTCATAGTGAACAACAAGGGCGAAATGAAAGGATCTGCTATAACTGGACCCGTT	1	1.65	Root; d__Eukaryota; Metazoa	GCAGGTGTCATAGTGAACAACAAGGGCGAAATGAAAGGATCTGCTATAACTGGACCCGTT	2101	2750	173	1898						Eukaryota
S1.6.ribosomal_protein_L14b_L23e_rplN	Sample1	GCAGGTGTCATAGTGAACAACAAGGGCGAAATGAAAGGATCTGCTATAACTCGACCCGTT	1	1.84	Root; d__Eukaryota; Metazoa	GCAGGTGTCATAGTGAACAACAAGGGCGAAATGAAAGGATCTGCTATAACTGGACCCGTT	2101	2750	173	1898						Eukaryota
S1.6.ribosomal_protein_L14b_L23e_rplN	Sample1	GCAGGTGTCATAGTGAACAACAAGGGCGAAAGGAAAGGATCTGCTATAACTGGACCCGTT	1	1.66	Root; d__Eukaryota; Metazoa	GCAGGTGTCATAGTGAACAACAAGGGCGAAATGAAAGGATCTGCTATAACTGGACCCGTT	2101	2750	173	1898						Eukaryota
S1.6.ribosomal_protein_L14b_L23e_rplN	Sample1	GCAGGTGACATAGTGAACAACAAGGGCGAAATGAAAGGATCTGCTATAACTGGACCCGTT	1	1.65	Root; d__Eukaryota; Metazoa	GCAGGTGTCATAGTGAACAACAAGGGCGAAATGAAAGGATCTGCTATAACTGGACCCGTT	2101	2750	173	1898						Eukaryota
S1.6.ribosomal_protein_L14b_L23e_rplN	Sample1	GCAGGTGTCATAGTGAACAACAAGGGCGAAATGAAAGGATCTGCTATAACTGGACCCGAA	1	1.69	Root; d__Eukaryota; Metazoa	GCAGGTGTCATAGTGAACAACAAGGGCGAAATGAAAGGATCTGCTATAACTGGACCCGTT	2101	2750	173	1898						Eukaryota
S1.6.ribosomal_protein_L14b_L23e_rplN	Sample1	GCAGGTGTCATAGTGAACAACAAGGGCGAAATGAAAGGATCTGCCATAACTGGACCCGTT	1	1.65	Root; d__Eukaryota; Metazoa	GCAGGTGTCATAGTGAACAACAAGGGCGAAATGAAAGGATCTGCTATAACTGGACCCGTT	2101	2750	173	1898						Eukaryota
S1.6.ribosomal_protein_L14b_L23e_rplN	Sample1	GCAGGTGTCATAGTGAACAAGAAGGGCGAAATGAAAGGATCTGCTATAACTGGACCCGTT	1	1.65	Root; d__Eukaryota; Metazoa	GCAGGTGTCATAGTGAACAACAAGGGCGAAATGAAAGGATCTGCTATAACTGGACCCGTT	2101	2750	173	1898						Eukaryota
S1.6.ribosomal_protein_L14b_L23e_rplN	Sample1	GCAGGTGTCATAGTGAACAACAAGGGCGAAGTGAAAGGATCTGCTATAACTGGACCCGTT	1	1.65	Root; d__Eukaryota; Metazoa	GCAGGTGTCATAGTGAACAACAAGGGCGAAATGAAAGGATCTGCTATAACTGGACCCGTT	2101	2750	173	1898						Eukaryota
S1.6.ribosomal_protein_L14b_L23e_rplN	Sample1	GCAGGTGTCATAGTGAACCACAAGGGCGAAATGAAAGGATCTGCTATAACTGGACCCGTT	1	1.65	Root; d__Eukaryota; Metazoa	GCAGGTGTCATAGTGAACAACAAGGGCGAAATGAAAGGATCTGCTATAACTGGACCCGTT	2101	2750	173	1898						Eukaryota
S1.6.ribosomal_protein_L14b_L23e_rplN	Sample1	GCAGGTGTCATAGTGAACAACAAGGGCGAAATGCAAGGATCTGCTATAACTGGACCCGTC	1	1.65	Root; d__Eukaryota; Metazoa	GCAGGTGTCATAGTGAACAACAAGGGCGAAATGAAAGGATCTGCTATAACTGGACCCGTT	2101	2750	173	1898						Eukaryota
S1.6.ribosomal_protein_L14b_L23e_rplN	Sample1	ACAGGTGTCATAGTGAACAACAAGGCCGAAATGAAAGGATCTGCTATAACTGGACCCGTT	1	1.65	Root; d__Eukaryota; Metazoa	GCAGGTGTCATAGTGAACAACAAGGGCGAAATGAAAGGATCTGCTATAACTGGACCCGTT	2101	2750	173	1898						Eukaryota
S1.6.ribosomal_protein_L14b_L23e_rplN	Sample1	GCAGGTGTCATAGTGAACAACAAGGGCGAAATGAAAGGATCTGCTGTAACTGGACCCGTT	1	1.65	Root; d__Eukaryota; Metazoa	GCAGGTGTCATAGTGAACAACAAGGGCGAAATGAAAGGATCTGCTATAACTGGACCCGTT	2101	2750	173	1898						Eukaryota
S1.6.ribosomal_protein_L14b_L23e_rplN	Sample1	GCCGGTGTCATAGTGAACAACAAGGGCGAAATGAAAGGATCTGCTATAACTGGACCCGTT	1	1.65	Root; d__Eukaryota; Metazoa	GCAGGTGTCATAGTGAACAACAAGGGCGAAATGAAAGGATCTGCTATAACTGGACCCGTT	2101	2750	173	1898						Eukaryota
S1.6.ribosomal_protein_L14b_L23e_rplN	Sample1	GCAGGTGTCATAGTGAACAACAAGGGCGAAATGAAAGGTTCTGCTATAACTGGACCCGTT	1	1.65	Root; d__Eukaryota; Metazoa	GCAGGTGTCATAGTGAACAACAAGGGCGAAATGAAAGGATCTGCTATAACTGGACCCGTT	2101	2750	173	1898						Eukaryota
S1.6.ribosomal_protein_L14b_L23e_rplN	Sample1	GCAGGTGTCATAGAGAACAACAATGGCGAAATGAAAGGATCTGCTATAACTGGACCCGTT	1	1.66	Root; d__Eukaryota; Metazoa	GCAGGTGTCATAGTGAACAACAAGGGCGAAATGAAAGGATCTGCTATAACTGGACCCGTT	2101	2750	173	1898						Eukaryota
S1.6.ribosomal_protein_L14b_L23e_rplN	Sample1	GCAGGTGTCATAGTGAACAACAGGGGCGAAATGAAAGGATCTGCTATAACTGGACCCGTT	1	1.66	Root; d__Eukaryota; Metazoa	GCAGGTGTCATAGTGAACAACAAGGGCGAAATGAAAGGATCTGCTATAACTGGACCCGTT	2101	2750	173	1898						Eukaryota
S1.6.ribosomal_protein_L14b_L23e_rplN	Sample1	GCAGGTGCCATAGGGAACAACAAGGGCGAAATGAAAGGATCTGCTATAACTGGACCCGTT	1	1.65	Root; d__Eukaryota; Metazoa	GCAGGTGTCATAGTGAACAACAAGGGCGAAATGAAAGGATCTGCTATAACTGGACCCGTT	2101	2750	173	1898						Eukaryota
S1.6.ribosomal_protein_L14b_L23e_rplN	Sample1	GCAGGTGTNATAGTGAACAACNAGGGCGAAATGAAAGGATCTGCTATAACTGGACCCGTT	1	1.65	Root; d__Eukaryota; Metazoa	GCAGGTGTCATAGTGAACAACAAGGGCGAAATGAAAGGATCTGCTATAACTGGACCCGTT	2101	2750	173	1898						Eukaryota
S1.6.ribosomal_protein_L14b_L23e_rplN	Sample1	GCAGNTGTCATAGTGAANAACAAGGGCGAAATGAAAGGATCTGCTATAACTGGACCCGTT	1	1.65	Root; d__Eukaryota; Metazoa	GCAGGTGTCATAGTGAACAACAAGGGCGAAATGAAAGGATCTGCTATAACTGGACCCGTT	2101	2750	173	1898						Eukaryota
S1.6.ribosomal_protein_L14b_L23e_rplN	Sample1	GCAGGTGTCATACTGAACAACAAGGGCGAAATGCAAGGATCTGCTATAACTGGACCCGTT	1	1.65	Root; d__Eukaryota; Metazoa	GCAGGTGTCATAGTGAACAACAAGGGCGAAATGAAAGGATCTGCTATAACTGGACCCGTT	2101	2750	173	1898						Eukaryota
S1.6.ribosomal_protein_L14b_L23e_rplN	Sample1	GCAGGTGTCATAGTCAACAACAAGGGCGAAATGAAGGGATCTGCTATAACTGGACCCGTT	1	1.65	Root; d__Eukaryota; Metazoa	GCAGGTGTCATAGTGAACAACAAGGGCGAAATGAAAGGATCTGCTATAACTGGACCCGTT	2101	2750	173	1898						Eukaryota
S1.6.ribosomal_protein_L14b_L23e_rplN	Sample1	GCAGGTGCCATAGTGAACAACCAGGGCGAAATGAAAGGAGCTGCTATAACTGGACCCGTT	1	1.65	Root; d__Eukaryota; Metazoa	GCAGGTGTCATAGTGAACAACAAGGGCGAAATGAAAGGATCTGCTATAACTGGACCCGTT	2101	2750	173	1898						Eukaryota
S1.6.ribosomal_protein_L14b_L23e_rplN	Sample1	GCAGGTGTCATAGTGAACAACACGGGCGAAATGAAAGGCTCTGCTATAACTGGACCCGTT	1	1.65	Root; d__Eukaryota; Metazoa	GCAGGTGTCATAGTGAACAACAAGGGCGAAATGAAAGGATCTGCTATAACTGGACCCGTT	2101	2750	173	1898						Eukaryota
S1.6.ribosomal_protein_L14b_L23e_rplN	Sample1	GCAGGTGTCATAGTGAACAACATGGGCGAAATGAAAGGATCTGCTATAACTGGGCCCGTT	1	1.65	Root; d__Eukaryota; Metazoa	GCAGGTGTCATAGTGAACAACAAGGGCGAAATGAAAGGATCTGCTATAACTGGACCCGTT	2101	2750	173	1898						Eukaryota
S1.6.ribosomal_protein_L14b_L23e_rplN	Sample1	GCAAGTGTCATAGTGAACAACAAGGGCGAAATGAAAGGATCTGCTATAACTGGACCCGTT	1	1.65	Root; d__Eukaryota; Metazoa	GCAGGTGTCATAGTGAACAACAAGGGCGAAATGAAAGGATCTGCTATAACTGGACCCGTT	2101	2750	173	1898						Eukaryota
S1.6.ribosomal_protein_L14b_L23e_rplN	Sample1	GCAGGTGTCATAGTGAACAACAAGGGCGCAATGAAAGGATCTGCGATAACTGGACCCGTT	1	1.65	Root; d__Eukaryota; Metazoa	GCAGGTGTCATAGTGAACAACAAGGGCGAAATGAAAGGATCTGCTATAACTGGACCCGTT	2101	2750	173	1898						Eukaryota
S1.6.ribosomal_protein_L14b_L23e_rplN	Sample1	GCAGGTGTCATAGTGAACAACAAGGGAGAAATGAAAGGATCTGCTATAACTGGACATGTT	1	1.65	Root; d__Eukaryota; Metazoa	GCAGGTGTCATAGTGAACAACAAGGGCGAAATGAAAGGATCTGCTATAACTGGACCCGTT	2101	2750	173	1898						Eukaryota
S1.6.ribosomal_protein_L14b_L23e_rplN	Sample1	GCAGGTGTCATAGTGAACAACAAGGGCGAAATGAAAGGATCNGCTATAACTGGANCCGTT	1	1.65	Root; d__Eukaryota; Metazoa	GCAGGTGTCATAGTGAACAACAAGGGCGAAATGAAAGGATCTGCTATAACTGGACCCGTT	2101	2750	173	1898						Eukaryota
S1.6.ribosomal_protein_L14b_L23e_rplN	Sample1	GCAGGAGTCATAGTGAACAACAAGGGCGAAATGAAGGGATCTGCTATAACTGGACCCGTT	1	1.65	Root; d__Eukaryota; Metazoa	GCAGGTGTCATAGTGAACAACAAGGGCGAAATGAAAGGATCTGCTATAACTGGACCCGTT	2101	2750	173	1898						Eukaryota
S1.6.ribosomal_protein_L14b_L23e_rplN	Sample1	GCAGGTGTAATAGTGAACAACAAGGGCGAAATGAAAGGATCTGCTATAACTGGACCCGTT	1	1.65	Root; d__Eukaryota; Metazoa	GCAGGTGTCATAGTGAACAACAAGGGCGAAATGAAAGGATCTGCTATAACTGGACCCGTT	2101	2750	173	1898						Eukaryota
S1.6.ribosomal_protein_L14b_L23e_rplN	Sample1	GCAGGTGTCATAGTGAACAACAAGGGCGATATGAAAGGATCTGCTATAACTGGACCCGTT	1	1.65	Root; d__Eukaryota; Metazoa	GCAGGTGTCATAGTGAACAACAAGGGCGAAATGAAAGGATCTGCTATAACTGGACCCGTT	2101	2750	173	1898						Eukaryota
S1.6.ribosomal_protein_L14b_L23e_rplN	Sample1	GCAGGTGTCATAGTGAACAACAAGGGCGAAACGAAAGGATCTGCTATAACAGGACCCGCT	1	1.65	Root; d__Eukaryota; Metazoa	GCAGGTGTCATAGTGAACAACAAGGGCGAAATGAAAGGATCTGCTATAACTGGACCCGTT	2101	2750	173	1898						Eukaryota
S1.6.ribosomal_protein_L14b_L23e_rplN	Sample1	GCAGGAGTCATAGTGAACAACAAGGGCGCAATGAAAGGATCTGCTATAACTGGACCCGTT	1	1.68	Root; d__Eukaryota; Metazoa	GCAGGTGTCATAGTGAACAACAAGGGCGAAATGAAAGGATCTGCTATAACTGGACCCGTT	2101	2750	173	1898						Eukaryota
S1.6.ribosomal_protein_L14b_L23e_rplN	Sample1	GCAGGTGTCATAGTGAACAACAAGGGCGAAATGCAAGGATCTGCTCTAACTGGACCCGTT	1	1.65	Root; d__Eukaryota; Metazoa	GCAGGTGTCATAGTGAACAACAAGGGCGAAATGAAAGGATCTGCTATAACTGGACCCGTT	2101	2750	173	1898						Eukaryota
S1.6.ribosomal_protein_L14b_L23e_rplN	Sample1	GCAGGTGTCATAGTGAACAACAAGGGAGAAATGAAAGGATCTGCTCTAACTGGACCCGTT	1	1.65	Root; d__Eukaryota; Metazoa	GCAGGTGTCATAGTGAACAACAAGGGCGAAATGAAAGGATCTGCTATAACTGGACCCGTT	2101	2750	173	1898						Eukaryota
S1.6.ribosomal_protein_L14b_L23e_rplN	Sample1	GCAGGTGTCATAGTGAACAACAAGGGCGAAATGAAAGGATCTGCTATAACTGGCCCCGTC	1	1.65	Root; d__Eukaryota; Metazoa	GCAGGTGTCATAGTGAACAACAAGGGCGAAATGAAAGGATCTGCTATAACTGGACCCGTT	2101	2750	173	1898						Eukaryota
S1.6.ribosomal_protein_L14b_L23e_rplN	Sample1	GCAGGTGTTATAGTGAACAACAAGGGCGGAATGAAAGGATCTGCTATAACTGGACCCGTT	1	1.65	Root; d__Eukaryota; Metazoa	GCAGGTGTCATAGTGAACAACAAGGGCGAAATGAAAGGATCTGCTATAACTGGACCCGTT	2101	2750	173	1898						Eukaryota
S1.6.ribosomal_protein_L14b_L23e_rplN	Sample1	GCAGGTGTCATAGTGAACAACAAGCGCGAAATGAAAGGATCTGCTATAGCTGGACCCGTT	1	1.65	Root; d__Eukaryota; Metazoa	GCAGGTGTCATAGTGAACAACAAGGGCGAAATGAAAGGATCTGCTATAACTGGACCCGTT	2101	2750	173	1898						Eukaryota
S1.6.ribosomal_protein_L14b_L23e_rplN	Sample1	GCAGGTGTCATAGTGAACAACAAGGGCGAAATGAAAGGATCTGCTATAACTGGACCCCTT	1	1.65	Root; d__Eukaryota; Metazoa	GCAGGTGTCATAGTGAACAACAAGGGCGAAATGAAAGGATCTGCTATAACTGGACCCGTT	2101	2750	173	1898						Eukaryota
S1.6.ribosomal_protein_L14b_L23e_rplN	Sample1	GCAGGTGTCATAGTGAACAACAAGGGCGAAATGAAAGGATCTGCTATAACTGGACCCCCG	1	1.65	Root; d__Eukaryota; Metazoa	GCAGGTGTCATAGTGAACAACAAGGGCGAAATGAAAGGATCTGCTATAACTGGACCCGTT	2101	2750	173	1898						Eukaryota
S1.6.ribosomal_protein_L14b_L23e_rplN	Sample1	GCAGGTGTCATAGTGAACAACAAGGGCGAAATGAAAGGATCTGCTATAACTGGACCCCGA	1	1.65	Root; d__Eukaryota; Metazoa	GCAGGTGTCATAGTGAACAACAAGGGCGAAATGAAAGGATCTGCTATAACTGGACCCGTT	2101	2750	173	1898						Eukaryota
S1.6.ribosomal_protein_L14b_L23e_rplN	Sample1	GCAGGTGTCATAGTGAACAACAAGGGCGAAATGAAAGGATCTGCTATAACTGGACCCATC	1	1.83	Root; d__Eukaryota; Metazoa	GCAGGTGTCATAGTGAACAACAAGGGCGAAATGAAAGGATCTGCTATAACTGGACCCGTT	2101	2750	173	1898						Eukaryota
S1.6.ribosomal_protein_L14b_L23e_rplN	Sample1	GCAGGTGTCATAGTGAACAACAAGGGCGAAATGAAAGGATCTGCTATAACTGGACCCTAC	1	1.67	Root; d__Eukaryota; Metazoa	GCAGGTGTCATAGTGAACAACAAGGGCGAAATGAAAGGATCTGCTATAACTGGACCCGTT	2101	2750	173	1898						Eukaryota
S1.6.ribosomal_protein_L14b_L23e_rplN	Sample1	GCAGGTGTCATAGTGAACAACAAGGGCGAAATGAAAGGATCTGCTATAACTGGACCCATG	1	1.84	Root; d__Eukaryota; Metazoa	GCAGGTGTCATAGTGAACAACAAGGGCGAAATGAAAGGATCTGCTATAACTGGACCCGTT	2101	2750	173	1898						Eukaryota
S1.6.ribosomal_protein_L14b_L23e_rplN	Sample1	GCAGGTGTCATAGTGAACAACAAGGGCGAAATGAAAGGATCTGCTATAACAGGACCCGTT	1	1.65	Root; d__Eukaryota; Metazoa	GCAGGTGTCATAGTGAACAACAAGGGCGAAATGAAAGGATCTGCTATAACTGGACCCGTT	2101	2750	173	1898						Eukaryota
S1.6.ribosomal_protein_L14b_L23e_rplN	Sample1	GCAGGTGTCATAGTGAACAACAAGGGCGAAATGAAAGGATCTGCTATAACTGGACCCTTC	1	1.79	Root; d__Eukaryota; Metazoa	GCAGGTGTCATAGTGAACAACAAGGGCGAAATGAAAGGATCTGCTATAACTGGACCCGTT	2101	2750	173	1898						Eukaryota
S1.6.ribosomal_protein_L14b_L23e_rplN	Sample1	GCAGGAGTCATAGTGAACAACAAGGGCGAAATGAACGGATCNGCTATACCTGGCCCCGTT	1	1.65	Root; d__Eukaryota; Metazoa	GCAGGTGTCATAGTGAACAACAAGGGCGAAATGAAAGGATCTGCTATAACTGGACCCGTT	2101	2750	173	1898						Eukaryota
S1.6.ribosomal_protein_L14b_L23e_rplN	Sample1	GCAGGTGTCATAGTGAACAACAAGGGCGAAATGAAAGGATCTGCTATAACTGGCACGATG	1	1.67	Root; d__Eukaryota; Metazoa	GCAGGTGTCATAGTGAACAACAAGGGCGAAATGAAAGGATCTGCTATAACTGGACCCGTT	2101	2750	173	1898						Eukaryota
S1.6.ribosomal_protein_L14b_L23e_rplN	Sample1	GCAGGTGTCAGAGTGAACAACAAGGGCGAAATGAAAGGATCTGCGATAACTGGACCCGTT	1	1.65	Root; d__Eukaryota; Metazoa	GCAGGTGTCATAGTGAACAACAAGGGCGAAATGAAAGGATCTGCTATAACTGGACCCGTT	2101	2750	173	1898						Eukaryota
S1.6.ribosomal_protein_L14b_L23e_rplN	Sample1	GCAGGTGTCATAGTGAACAACAAGGGCGAAATGAAAGGATCTGCTATAACTGGACCCTCT	1	1.79	Root; d__Eukaryota; Metazoa	GCAGGTGTCATAGTGAACAACAAGGGCGAAATGAAAGGATCTGCTATAACTGGACCCGTT	2101	2750	173	1898						Eukaryota
S1.6.ribosomal_protein_L14b_L23e_rplN	Sample1	GCAGGTGTCATAGTGAACAACAAGGGCGAAATGAAAGGATCTGCTATAACTGGACCCAGC	1	1.79	Root; d__Eukaryota; Metazoa	GCAGGTGTCATAGTGAACAACAAGGGCGAAATGAAAGGATCTGCTATAACTGGACCCGTT	2101	2750	173	1898						Eukaryota
S1.6.ribosomal_protein_L14b_L23e_rplN	Sample1	GCAGGTGTCATAGTGAACAACAAGNGCGAAATGAAAGGATCTGCTATAACTGGACCCGTT	1	1.65	Root; d__Eukaryota; Metazoa	GCAGGTGTCATAGTGAACAACAAGGGCGAAATGAAAGGATCTGCTATAACTGGACCCGTT	2101	2750	173	1898						Eukaryota
S1.6.ribosomal_protein_L14b_L23e_rplN	Sample1	GCAGGTGTCATAGTGAACAACAAGGGCGAAATGAAAGGATCTGCTATAACTGGACCCCAG	1	1.67	Root; d__Eukaryota; Metazoa	GCAGGTGTCATAGTGAACAACAAGGGCGAAATGAAAGGATCTGCTATAACTGGACCCGTT	2101	2750	173	1898						Eukaryota
S1.6.ribosomal_protein_L14b_L23e_rplN	Sample1	GCAGGTGTCATAGTGAACAACAAGGGCGAAATGAAAGGATCTGCTATAACTGGAAGGGTT	1	1.81	Root; d__Eukaryota; Metazoa	GCAGGTGTCATAGTGAACAACAAGGGCGAAATGAAAGGATCTGCTATAACTGGACCCGTT	2101	2750	173	1898						Eukaryota
S1.6.ribosomal_protein_L14b_L23e_rplN	Sample1	GCAGGTGTCATAGTGAACAACAAGGGCGAAATGAAAGGATCTGCTATAACTGGACCCGGT	1	1.65	Root; d__Eukaryota; Metazoa	GCAGGTGTCATAGTGAACAACAAGGGCGAAATGAAAGGATCTGCTATAACTGGACCCGTT	2101	2750	173	1898						Eukaryota
S1.6.ribosomal_protein_L14b_L23e_rplN	Sample1	GCAGGTGTAATAGTGAACAACAAGGGCGAAATGAAAGGATCTGCTATAACTGGACACGTT	1	1.65	Root; d__Eukaryota; Metazoa	GCAGGTGTCATAGTGAACAACAAGGGCGAAATGAAAGGATCTGCTATAACTGGACCCGTT	2101	2750	173	1898						Eukaryota
S1.6.ribosomal_protein_L14b_L23e_rplN	Sample1	GCAGGTGTCATAGTGAACAACAAGGGCGAAATGAAAGGATCTGCTATAACTGGAAGCACA	1	1.67	Root; d__Eukaryota; Metazoa	GCAGGTGTCATAGTGAACAACAAGGGCGAAATGAAAGGATCTGCTATAACTGGACCCGTT	2101	2750	173	1898						Eukaryota
S1.6.ribosomal_protein_L14b_L23e_rplN	Sample1	GCAGGTGTCATAGTGAACAACAAGGGCGAAATGAAAGGATCTGCTATAACTGGAACATCG	1	1.67	Root; d__Eukaryota; Metazoa	GCAGGTGTCATAGTGAACAACAAGGGCGAAATGAAAGGATCTGCTATAACTGGACCCGTT	2101	2750	173	1898						Eukaryota
S1.6.ribosomal_protein_L14b_L23e_rplN	Sample1	GCAGGTGTCATAGTGAACAACATGGGCGAAATGAAAGGATCTGCTATAACTGGACCCGTT	1	1.83	Root; d__Eukaryota; Metazoa	GCAGGTGTCATAGTGAACAACAAGGGCGAAATGAAAGGATCTGCTATAACTGGACCCGTT	2101	2750	173	1898						Eukaryota
S1.6.ribosomal_protein_L14b_L23e_rplN	Sample1	GCAGGTGTCATAGTGCACAACAAGGGCGACATGAAAGGCTCTGCTATAACTGGACCCGTC	1	1.65	Root; d__Eukaryota; Metazoa	GCAGGTGTCATAGTGAACAACAAGGGCGAAATGAAAGGATCTGCTATAACTGGACCCGTT	2101	2750	173	1898						Eukaryota
S1.6.ribosomal_protein_L14b_L23e_rplN	Sample1	GCAGGTGTGATAGTGAACAACAAGGGCGAAATGAAGGGATCTGCTATAACTGGACCCGTT	1	1.68	Root; d__Eukaryota; Metazoa	GCAGGTGTCATAGTGAACAACAAGGGCGAAATGAAAGGATCTGCTATAACTGGACCCGTT	2101	2750	173	1898						Eukaryota
S1.6.ribosomal_protein_L14b_L23e_rplN	Sample1	GCAGGTGTCATAGTGAACAACAAGGGCGAAANGAAAGGATCTGCTATAACTGGACCCGTT	1	1.65	Root; d__Eukaryota; Metazoa	GCAGGTGTCATAGTGAACAACAAGGGCGAAATGAAAGGATCTGCTATAACTGGACCCGTT	2101	2750	173	1898						Eukaryota
S1.6.ribosomal_protein_L14b_L23e_rplN	Sample1	GCAGGTGTCATAGTGAACAACAAGGGCGAAATAAAAGGATCTGCTATAACTGGACCCGTT	1	1.65	Root; d__Eukaryota; Metazoa	GCAGGTGTCATAGTGAACAACAAGGGCGAAATGAAAGGATCTGCTATAACTGGACCCGTT	2101	2750	173	1898						Eukaryota
S1.6.ribosomal_protein_L14b_L23e_rplN	Sample1	GCAGGTGTCACAGTGAACAACAAGGGCGAAATGAAAGGATCTGCTATAACTGGACCCGTT	1	1.84	Root; d__Eukaryota; Metazoa	GCAGGTGTCATAGTGAACAACAAGGGCGAAATGAAAGGATCTGCTATAACTGGACCCGTT	2101	2750	173	1898						Eukaryota
S1.6.ribosomal_protein_L14b_L23e_rplN	Sample1	GCAGGTGTCATAGTCAACAACAAGGGCGAAATGAAAGGATCTGCTATAAGTGGACGCGTT	1	1.83	Root; d__Eukaryota; Metazoa	GCAGGTGTCATAGTGAACAACAAGGGCGAAATGAAAGGATCTGCTATAACTGGACCCGTT	2101	2750	173	1898						Eukaryota
S1.6.ribosomal_protein_L14b_L23e_rplN	Sample1	GCAGGTGTCATAGTGAACAACAAGGGCGAAATGAACGGATCTGCTATAACTGGACCCGTT	1	1.65	Root; d__Eukaryota; Metazoa	GCAGGTGTCATAGTGAACAACAAGGGCGAAATGAAAGGATCTGCTATAACTGGACCCGTT	2101	2750	173	1898						Eukaryota
S1.6.ribosomal_protein_L14b_L23e_rplN	Sample1	GCAGGTGTCATAGTGAACAACACGGGCGACATGAGAGGATCTGCTATAACTGGACCCGTT	1	1.84	Root; d__Eukaryota; Metazoa	GCAGGTGTCATAGTGAACAACAAGGGCGAAATGAAAGGATCTGCTATAACTGGACCCGTT	2101	2750	173	1898						Eukaryota
S1.6.ribosomal_protein_L14b_L23e_rplN	Sample1	GCAGGGGGCATAGTGAACAACAAGGGCGAAATGAATGGATCTGCTATACGTGGACCCGTT	1	1.65	Root; d__Eukaryota; Metazoa	GCAGGTGTCATAGTGAACAACAAGGGCGAAATGAAAGGATCTGCTATAACTGGACCCGTT	2101	2750	173	1898						Eukaryota
S1.6.ribosomal_protein_L14b_L23e_rplN	Sample1	GCAGGTGTCATAGTGAACAACAAGGGCGAAATGAAAGGATCTGCTATAACTGGACCCGCC	1	1.81	Root; d__Eukaryota; Metazoa	GCAGGTGTCATAGTGAACAACAAGGGCGAAATGAAAGGATCTGCTATAACTGGACCCGTT	2101	2750	173	1898						Eukaryota
S1.6.ribosomal_protein_L14b_L23e_rplN	Sample1	GCAGGTGTCATAGTGAAAAACAAGGGCGAAATGAAAGGATCTGCTATAACTGGCCCCGTT	1	1.65	Root; d__Eukaryota; Metazoa	GCAGGTGTCATAGTGAACAACAAGGGCGAAATGAAAGGATCTGCTATAACTGGACCCGTT	2101	2750	173	1898						Eukaryota
S1.6.ribosomal_protein_L14b_L23e_rplN	Sample1	GGAGGGGTCATAGTGAACAACAAGGGCGAAATGAAAGGATCTGCTATAACTGGACCCGTT	1	1.65	Root; d__Eukaryota; Metazoa	GCAGGTGTCATAGTGAACAACAAGGGCGAAATGAAAGGATCTGCTATAACTGGACCCGTT	2101	2750	173	1898						Eukaryota
S1.6.ribosomal_protein_L14b_L23e_rplN	Sample1	GCAGGTGTCATAGTGAACAACAAGGGCGAAATGAAAGGATCTGCTATAACTGGACCCATA	1	1.86	Root; d__Eukaryota; Metazoa	GCAGGTGTCATAGTGAACAACAAGGGCGAAATGAAAGGATCTGCTATAACTGGACCCGTT	2101	2750	173	1898						Eukaryota
S1.6.ribosomal_protein_L14b_L23e_rplN	Sample1	GCAGGTGTCATAGTGAACAACAAGGGCGAAATGAAAGGATCTGCTATAACGGGACCCGTT	1	1.65	Root; d__Eukaryota; Metazoa	GCAGGTGTCATAGTGAACAACAAGGGCGAAATGAAAGGATCTGCTATAACTGGACCCGTT	2101	2750	173	1898						Eukaryota
S1.6.ribosomal_protein_L14b_L23e_rplN	Sample1	GCAGGTGTCATAGTGAACATCAAGAGCGAAATTAAAGGATCTGCTATAACTGAACCCGTT	1	1.67	Root; d__Eukaryota; Metazoa	GCAGGTGTCATAGTGAACAACAAGGGCGAAATGAAAGGATCTGCTATAACTGGACCCGTT	2101	2750	173	1898						Eukaryota
S1.6.ribosomal_protein_L14b_L23e_rplN	Sample1	GCAGGTGTCATAGTGAACAACAAGGACGAAATGAAAGGATCTGCTATAACTGGACCCGTT	1	1.65	Root; d__Eukaryota; Metazoa	GCAGGTGTCATAGTGAACAACAAGGGCGAAATGAAAGGATCTGCTATAACTGGACCCGTT	2101	2750	173	1898						Eukaryota
S1.6.ribosomal_protein_L14b_L23e_rplN	Sample1	GCAGGTGTCATAGTGAACACCAAGGGCGAAATGAAGGGATCCGCTATAACTCGACCCGTT	1	1.65	Root; d__Eukaryota; Metazoa	GCAGGTGTCATAGTGAACAACAAGGGCGAAATGAAAGGATCTGCTATAACTGGACCCGTT	2101	2750	173	1898						Eukaryota
S1.6.ribosomal_protein_L14b_L23e_rplN	Sample1	GCAGGTGTCATAGTGAACAACAAGGGCGAAATGAAAGGATCTGCTATAACTGGCACAGTC	1	1.65	Root; d__Eukaryota; Metazoa	GCAGGTGTCATAGTGAACAACAAGGGCGAAATGAAAGGATCTGCTATAACTGGACCCGTT	2101	2750	173	1898						Eukaryota
S1.6.ribosomal_protein_L14b_L23e_rplN	Sample1	GCAGGTGTCATAGTCAACAACAAGGGCGAAATGAAAGGATCTGCTATAACTGGACCCGTT	1	1.65	Root; d__Eukaryota; Metazoa	GCAGGTGTCATAGTGAACAACAAGGGCGAAATGAAAGGATCTGCTATAACTGGACCCGTT	2101	2750	173	1898						Eukaryota
S1.6.ribosomal_protein_L14b_L23e_rplN	Sample1	GCAGGTGCCATAGTGAACAACAAGGGCGAAGTGAAAGGATCTGCTATAACTGGACCCGTT	1	1.65	Root; d__Eukaryota; Metazoa	GCAGGTGTCATAGTGAACAACAAGGGCGAAATGAAAGGATCTGCTATAACTGGACCCGTT	2101	2750	173	1898						Eukaryota
S1.6.ribosomal_protein_L14b_L23e_rplN	Sample1	GCAGGTGTCATAGTGAACAACAAGCGCGAAATGAAAGGATCTGCTATAACTGGACCCGTT	1	1.65	Root; d__Eukaryota; Metazoa	GCAGGTGTCATAGTGAACAACAAGGGCGAAATGAAAGGATCTGCTATAACTGGACCCGTT	2101	2750	173	1898						Eukaryota
S1.6.ribosomal_protein_L14b_L23e_rplN	Sample1	GCACGCGTCATAGTGAACAACAAGGGCGAAACGAAAGGATCCGCTATAACTGGACCCGTT	1	1.83	Root; d__Eukaryota; Metazoa	GCAGGTGTCATAGTGAACAACAAGGGCGAAATGAAAGGATCTGCTATAACTGGACCCGTT	2101	2750	173	1898						Eukaryota
S1.6.ribosomal_protein_L14b_L23e_rplN	Sample1	GCAGGTGTCCTAGTGAACAACCAGGGCGAAATGAAAGGATCTGCTATAACTGGACCCGTT	1	1.65	Root; d__Eukaryota; Metazoa	GCAGGTGTCATAGTGAACAACAAGGGCGAAATGAAAGGATCTGCTATAACTGGACCCGTT	2101	2750	173	1898						Eukaryota
S1.6.ribosomal_protein_L14b_L23e_rplN	Sample1	GCAGGTGTCACAGTGAACACCAAGGGCGAAATGAAGGGCTCTGCTATAACTGGACCCGTT	1	1.65	Root; d__Eukaryota; Metazoa	GCAGGTGTCATAGTGAACAACAAGGGCGAAATGAAAGGATCTGCTATAACTGGACCCGTT	2101	2750	173	1898						Eukaryota
S1.6.ribosomal_protein_L14b_L23e_rplN	Sample1	GCAGGTGTCATAGTGAACAACAAGGGCGAAATGACAGGATCTGCTATAACTGGACCCGCT	1	1.65	Root; d__Eukaryota; Metazoa	GCAGGTGTCATAGTGAACAACAAGGGCGAAATGAAAGGATCTGCTATAACTGGACCCGTT	2101	2750	173	1898						Eukaryota
S1.6.ribosomal_protein_L14b_L23e_rplN	Sample1	GCAGGTGTCCTAGTGAACAACACGGGCGAAATGAAAGGATATGCTATAGCTGGACCCGTT	1	1.65	Root; d__Eukaryota; Metazoa	GCAGGTGTCATAGTGAACAACAAGGGCGAAATGAAAGGATCTGCTATAACTGGACCCGTT	2101	2750	173	1898						Eukaryota
S1.6.ribosomal_protein_L14b_L23e_rplN	Sample1	GCAGGTGTCATAGTAAACAACAAGGGCGAAATGACAGGATCTGCTATAACTGGACCCGTT	1	1.65	Root; d__Eukaryota; Metazoa	GCAGGTGTCATAGTGAACAACAAGGGCGAAATGAAAGGATCTGCTATAACTGGACCCGTT	2101	2750	173	1898						Eukaryota
S1.6.ribosomal_protein_L14b_L23e_rplN	Sample1	GCAGGTGTCATAGTGAACGACAAGGGCGAAATGAAAGGATCTGCTATAACTGGACCCGTT	1	1.65	Root; d__Eukaryota; Metazoa	GCAGGTGTCATAGTGAACAACAAGGGCGAAATGAAAGGATCTGCTATAACTGGACCCGTT	2101	2750	173	1898						Eukaryota
S1.6.ribosomal_protein_L14b_L23e_rplN	Sample1	GCAGGTGTCATAGTGAACAACAATGGCGAAATGAAAGGATCTGCTATAACTAGACCCGTT	1	1.79	Root; d__Eukaryota; Metazoa	GCAGGTGTCATAGTGAACAACAAGGGCGAAATGAAAGGATCTGCTATAACTGGACCCGTT	2101	2750	173	1898						Eukaryota
S1.6.ribosomal_protein_L14b_L23e_rplN	Sample1	GCAGGTGTCATAGTGAACAACAAGGGCGATATGAACGGATCTGCTATAACTGGACCCGTT	1	1.82	Root; d__Eukaryota; Metazoa	GCAGGTGTCATAGTGAACAACAAGGGCGAAATGAAAGGATCTGCTATAACTGGACCCGTT	2101	2750	173	1898						Eukaryota
S1.6.ribosomal_protein_L14b_L23e_rplN	Sample1	GCAGGTGTCATAGTGAACACCAAGGGCGAAATGAAAGGATCTGCTATAACTGGACCCGTT	1	1.84	Root; d__Eukaryota; Metazoa	GCAGGTGTCATAGTGAACAACAAGGGCGAAATGAAAGGATCTGCTATAACTGGACCCGTT	2101	2750	173	1898						Eukaryota
S1.6.ribosomal_protein_L14b_L23e_rplN	Sample1	GCAGGTGTCACAGTGAACAACAACGGCGAAATGAAAGGATCTGCTATAACTGGACCCGTC	1	1.79	Root; d__Eukaryota; Metazoa	GCAGGTGTCATAGTGAACAACAAGGGCGAAATGAAAGGATCTGCTATAACTGGACCCGTT	2101	2750	173	1898						Eukaryota
S1.6.ribosomal_protein_L14b_L23e_rplN	Sample1	GCAGGTGTCATAGTGGACAACAAGGGCGAAATGAAAGGATCTGCTATAACTGGACCCGTT	1	1.65	Root; d__Eukaryota; Metazoa	GCAGGTGTCATAGTGAACAACAAGGGCGAAATGAAAGGATCTGCTATAACTGGACCCGTT	2101	2750	173	1898						Eukaryota
S1.6.ribosomal_protein_L14b_L23e_rplN	Sample1	GCAGGTGTCATAGTGAACAACAACGGCGAAATGAAAGGATCTGCTATAACTGGACCCGTT	1	1.84	Root; d__Eukaryota; Metazoa	GCAGGTGTCATAGTGAACAACAAGGGCGAAATGAAAGGATCTGCTATAACTGGACCCGTT	2101	2750	173	1898						Eukaryota
S1.6.ribosomal_protein_L14b_L23e_rplN	Sample1	GCAGGTGGCATAGTGAACAACAAGGGCGAAATGAAAGGATCGGCTATGACTGGACCCGTT	1	1.65	Root; d__Eukaryota; Metazoa	GCAGGTGTCATAGTGAACAACAAGGGCGAAATGAAAGGATCTGCTATAACTGGACCCGTT	2101	2750	173	1898						Eukaryota
S1.6.ribosomal_protein_L14b_L23e_rplN	Sample1	GCAGGTGTCATAGTGAACAACAAGGGCGCAATGAAAGGAAATGCTATAACTGGACCCGTT	1	1.65	Root; d__Eukaryota; Metazoa	GCAGGTGTCATAGTGAACAACAAGGGCGAAATGAAAGGATCTGCTATAACTGGACCCGTT	2101	2750	173	1898						Eukaryota
S1.6.ribosomal_protein_L14b_L23e_rplN	Sample1	GCAGGTGTCATAGTGAACAACAAGGGCGAAATGAAAGGATCTGCGATACCGGGACCCGTT	1	1.69	Root; d__Eukaryota; Metazoa	GCAGGTGTCATAGTGAACAACAAGGGCGAAATGAAAGGATCTGCTATAACTGGACCCGTT	2101	2750	173	1898						Eukaryota
S1.6.ribosomal_protein_L14b_L23e_rplN	Sample1	GCTGGTGTCACAGTGAACAACGAGGGCGAAAGGAAAGGATCTGCTAGAACTGGTCCCGTT	1	1.65	Root; d__Eukaryota; Metazoa	GCAGGTGTCATAGTGAACAACAAGGGCGAAATGAAAGGATCTGCTATAACTGGACCCGTT	2101	2750	173	1898						Eukaryota
S1.6.ribosomal_protein_L14b_L23e_rplN	Sample1	GCAGGTGTCCTAGTGAACAACAAGGGCGAAATGAAAGGATCTGCTATAACTGGACCCGTT	1	1.79	Root; d__Eukaryota; Metazoa	GCAGGTGTCATAGTGAACAACAAGGGCGAAATGAAAGGATCTGCTATAACTGGACCCGTT	2101	2750	173	1898						Eukaryota
S1.6.ribosomal_protein_L14b_L23e_rplN	Sample1	GCACGTGTCATAGTGAACAACAACGGCGAAATGAAAGTATTTGCTATAACTGGACCCGTT	1	1.65	Root; d__Eukaryota; Metazoa	GCAGGTGTCATAGTGAACAACAAGGGCGAAATGAAAGGATCTGCTATAACTGGACCCGTT	2101	2750	173	1898						Eukaryota
S1.6.ribosomal_protein_L14b_L23e_rplN	Sample1	GCAGGTGTCATAGTGACCACCGAGGGCGAAATGAAAGGATCTGCTATAACTGGACCCGTT	1	1.79	Root; d__Eukaryota; Metazoa	GCAGGTGTCATAGTGAACAACAAGGGCGAAATGAAAGGATCTGCTATAACTGGACCCGTT	2101	2750	173	1898						Eukaryota
S1.6.ribosomal_protein_L14b_L23e_rplN	Sample1	GCAGGAGTCATAGTGAACAACAAGAGCGAAATGAAAGGATGTGCTATCACCGGACCCGTT	1	1.65	Root; d__Eukaryota; Metazoa	GCAGGTGTCATAGTGAACAACAAGGGCGAAATGAAAGGATCTGCTATAACTGGACCCGTT	2101	2750	173	1898						Eukaryota
S1.6.ribosomal_protein_L14b_L23e_rplN	Sample1	GCAGGTGTCATAGTGAACAACAAGGGCGAAATGAAAGGGTCTGCTATAACTGGACCCGTT	1	1.66	Root; d__Eukaryota; Metazoa	GCAGGTGTCATAGTGAACAACAAGGGCGAAATGAAAGGATCTGCTATAACTGGACCCGTT	2101	2750	173	1898						Eukaryota
S1.6.ribosomal_protein_L14b_L23e_rplN	Sample1	GCAGGTCTCATAGTGAACAACCAGGGCGAAATGAAAGGATCTGCCATAACTGGACCCGTT	1	1.65	Root; d__Eukaryota; Metazoa	GCAGGTGTCATAGTGAACAACAAGGGCGAAATGAAAGGATCTGCTATAACTGGACCCGTT	2101	2750	173	1898						Eukaryota
S1.6.ribosomal_protein_L14b_L23e_rplN	Sample1	GCAGGTGTCATAGTGAACAACAAGGGCGAAATGAAAGGATCTTCTATAACTGGACCCGGT	1	1.65	Root; d__Eukaryota; Metazoa	GCAGGTGTCATAGTGAACAACAAGGGCGAAATGAAAGGATCTGCTATAACTGGACCCGTT	2101	2750	173	1898						Eukaryota
S1.6.ribosomal_protein_L14b_L23e_rplN	Sample1	GCAGGTGTCATAGTGAACAACAAGGGCGAAATGAAAGGAACTGCTATAACTGGACCCGTT	1	1.79	Root; d__Eukaryota; Metazoa	GCAGGTGTCATAGTGAACAACAAGGGCGAAATGAAAGGATCTGCTATAACTGGACCCGTT	2101	2750	173	1898						Eukaryota
S1.6.ribosomal_protein_L14b_L23e_rplN	Sample1	GCGGGTGTCATAGTGAACAACAAGGGCGAAATGAAAGGATCTGCTANAACTGTACCCGTT	1	1.65	Root; d__Eukaryota; Metazoa	GCAGGTGTCATAGTGAACAACAAGGGCGAAATGAAAGGATCTGCTATAACTGGACCCGTT	2101	2750	173	1898						Eukaryota
S1.6.ribosomal_protein_L14b_L23e_rplN	Sample1	GCAGGTGTCATAGTGAACAACAAGGGCGAAATGAAAGGATCTGCTAAAACTGGACCCATT	1	1.84	Root; d__Eukaryota; Metazoa	GCAGGTGTCATAGTGAACAACAAGGGCGAAATGAAAGGATCTGCTATAACTGGACCCGTT	2101	2750	173	1898						Eukaryota
S1.6.ribosomal_protein_L14b_L23e_rplN	Sample1	GCAGGTGACATAGTGAACAACAAGGGCGACATGAAAGGATCTGCTATAACTGTACTCGTT	1	1.65	Root; d__Eukaryota; Metazoa	GCAGGTGTCATAGTGAACAACAAGGGCGAAATGAAAGGATCTGCTATAACTGGACCCGTT	2101	2750	173	1898						Eukaryota
S1.6.ribosomal_protein_L14b_L23e_rplN	Sample1	GCAGGTGTCATAATGAACAACAAGGACGAAAAAAAAGGATCTGCTATAACTGGACCCGTG	1	1.66	Root; d__Eukaryota	GCAGGTGTCATAGTGAACAACAAGGGCGAAATGAAAGGATCTGCTATAACTGGACCCGTT	2101	2750	173	1898						Eukaryota
S1.6.ribosomal_protein_L14b_L23e_rplN	Sample1	GCAGGTGTCTTAGTGAACAACAAGGGCGAAATGAAAGGATCTGCTATAACTGGACCCGTT	1	1.79	Root; d__Eukaryota; Metazoa	GCAGGTGTCATAGTGAACAACAAGGGCGAAATGAAAGGATCTGCTATAACTGGACCCGTT	2101	2750	173	1898						Eukaryota
S1.6.ribosomal_protein_L14b_L23e_rplN	Sample1	GCAGGTGTCATAGTGAACAGCAAGGGCGAAAGGAAACGCTCTGCTATAACTGGACCCGTT	1	1.69	Root; d__Eukaryota	GCAGGTGTCATAGTGAACAACAAGGGCGAAATGAAAGGATCTGCTATAACTGGACCCGTT	2101	2750	173	1898						Eukaryota
S1.6.ribosomal_protein_L14b_L23e_rplN	Sample1	GCAGGTGTCATAGTGAACAACAAGGGCGAAATGCAAGGCTCTGCTATAACTGGACCCGTT	1	1.65	Root; d__Eukaryota; Metazoa	GCAGGTGTCATAGTGAACAACAAGGGCGAAATGAAAGGATCTGCTATAACTGGACCCGTT	2101	2750	173	1898						Eukaryota
S1.6.ribosomal_protein_L14b_L23e_rplN	Sample1	GCAGGTGTCATAGTGAACAACAAGGGCGAAATGAAACGATCTGCTATAACTGTACCCGTT	1	1.65	Root; d__Eukaryota; Metazoa	GCAGGTGTCATAGTGAACAACAAGGGCGAAATGAAAGGATCTGCTATAACTGGACCCGTT	2101	2750	173	1898						Eukaryota
S1.6.ribosomal_protein_L14b_L23e_rplN	Sample1	GCAGGTGTCATAGGGAACAACAAGAGCGAAATGAAAGGATCTGCTAGAACTGGACCCGTA	1	1.65	Root; d__Eukaryota; Metazoa	GCAGGTGTCATAGTGAACAACAAGGGCGAAATGAAAGGATCTGCTATAACTGGACCCGTT	2101	2750	173	1898						Eukaryota
S1.6.ribosomal_protein_L14b_L23e_rplN	Sample1	GCAGGTGGCATAGTGAACAACAAGGGCGAAATGAAAGGATCTGCTATAACTGGAACCGTT	1	1.84	Root; d__Eukaryota; Metazoa	GCAGGTGTCATAGTGAACAACAAGGGCGAAATGAAAGGATCTGCTATAACTGGACCCGTT	2101	2750	173	1898						Eukaryota
S1.6.ribosomal_protein_L14b_L23e_rplN	Sample1	GCAGGTGTCATAGTGACCAACAAGCGCGAAATGAAAGGATATGCTATAACTGGACCCGTT	1	1.65	Root; d__Eukaryota; Metazoa	GCAGGTGTCATAGTGAACAACAAGGGCGAAATGAAAGGATCTGCTATAACTGGACCCGTT	2101	2750	173	1898						Eukaryota
S1.6.ribosomal_protein_L14b_L23e_rplN	Sample1	GCAGGTGTCATAGTGAACAACACGGGCGAAATGAAAGGATCTGCTATACCTGCACCCGTT	1	1.65	Root; d__Eukaryota; Metazoa	GCAGGTGTCATAGTGAACAACAAGGGCGAAATGAAAGGATCTGCTATAACTGGACCCGTT	2101	2750	173	1898						Eukaryota
S1.6.ribosomal_protein_L14b_L23e_rplN	Sample1	GCAGGTGGCATAGTAAACAACAAAGGCGAAATGAAAGGATCTGCTATAACTGGACCCGTT	1	1.65	Root; d__Eukaryota; Metazoa	GCAGGTGTCATAGTGAACAACAAGGGCGAAATGAAAGGATCTGCTATAACTGGACCCGTT	2101	2750	173	1898						Eukaryota
S1.6.ribosomal_protein_L14b_L23e_rplN	Sample1	AACCGTGTCATAGTGAACAACAAGGGCGAAATGAAAGGATCTGCTATAACTGGACCCGTT	1	1.65	Root; d__Eukaryota; Metazoa	GCAGGTGTCATAGTGAACAACAAGGGCGAAATGAAAGGATCTGCTATAACTGGACCCGTT	2101	2750	173	1898						Eukaryota
S1.6.ribosomal_protein_L14b_L23e_rplN	Sample1	GGAGGTGGCATAGTGAACAACAAGGGCGAAATGAAAGGATCTGCTATAACTGGACCCGTT	1	1.65	Root; d__Eukaryota; Metazoa	GCAGGTGTCATAGTGAACAACAAGGGCGAAATGAAAGGATCTGCTATAACTGGACCCGTT	2101	2750	173	1898						Eukaryota
S1.6.ribosomal_protein_L14b_L23e_rplN	Sample1	GCAGGTGTCATAGTGGACAACGAGGGCGAAATGAAAGGATCTGCGATAACTGGACCCGGT	1	1.83	Root; d__Eukaryota; Metazoa	GCAGGTGTCATAGTGAACAACAAGGGCGAAATGAAAGGATCTGCTATAACTGGACCCGTT	2101	2750	173	1898						Eukaryota
S1.6.ribosomal_protein_L14b_L23e_rplN	Sample1	GCAGGTGTCATAGTGAACAACAAGGGCGAAATGAAAGGATCTGCTATAACTGGACGCGTT	1	1.84	Root; d__Eukaryota; Metazoa	GCAGGTGTCATAGTGAACAACAAGGGCGAAATGAAAGGATCTGCTATAACTGGACCCGTT	2101	2750	173	1898						Eukaryota
S1.6.ribosomal_protein_L14b_L23e_rplN	Sample1	GCAGGTGTCATAGTGAACAACAAGGGCAAAATGAAAGGATCTGCTAAACCTGGACCCGGT	1	1.7	Root; d__Eukaryota; Metazoa	GCAGGTGTCATAGTGAACAACAAGGGCGAAATGAAAGGATCTGCTATAACTGGACCCGTT	2101	2750	173	1898						Eukaryota
S1.6.ribosomal_protein_L14b_L23e_rplN	Sample1	GCAAGTGTCATAGTGAACAACACGGGCGAAATGAAAGTATCTGCTATAAGTGGCCCCGTC	1	1.65	Root; d__Eukaryota; Metazoa	GCAGGTGTCATAGTGAACAACAAGGGCGAAATGAAAGGATCTGCTATAACTGGACCCGTT	2101	2750	173	1898						Eukaryota
S1.6.ribosomal_protein_L14b_L23e_rplN	Sample1	ACAGGTGGCATAGTGAACAACAAGGGCGAAATGAAAGGATCTGCTATAACTGGCCCCGTG	1	1.67	Root; d__Eukaryota; Metazoa	GCAGGTGTCATAGTGAACAACAAGGGCGAAATGAAAGGATCTGCTATAACTGGACCCGTT	2101	2750	173	1898						Eukaryota
S1.6.ribosomal_protein_L14b_L23e_rplN	Sample1	GCGGGTGTCATAGTGATCAACAAGGGCGATATGAAAGGGTCTGCTATAACTGGACCCGTT	1	1.65	Root; d__Eukaryota; Metazoa	GCAGGTGTCATAGTGAACAACAAGGGCGAAATGAAAGGATCTGCTATAACTGGACCCGTT	2101	2750	173	1898						Eukaryota
S1.6.ribosomal_protein_L14b_L23e_rplN	Sample1	GCAGGTGTCGTCGTGAAGAACAAGGGCGAAATGAAAGGATCGGCTATAACTGGGCCCGTT	1	1.92	Root; d__Eukaryota; Metazoa	GCAGGTGTCATAGTGAACAACAAGGGCGAAATGAAAGGATCTGCTATAACTGGACCCGTT	2101	2750	173	1898						Eukaryota
S1.6.ribosomal_protein_L14b_L23e_rplN	Sample1	GCAGGTGTCATAGTGCACAACAGGGGCGCAATGAAGGGATCTGCTATAACTGGACCCGTT	1	1.65	Root; d__Eukaryota; Metazoa	GCAGGTGTCATAGTGAACAACAAGGGCGAAATGAAAGGATCTGCTATAACTGGACCCGTT	2101	2750	173	1898						Eukaryota
S1.6.ribosomal_protein_L14b_L23e_rplN	Sample1	ACTNCTATCTTAGTGAACAACAAGGGCGAAATGAAAGGATCTGCTATAACTGGACCCGTT	1	1.65	Root; d__Eukaryota; Metazoa	GCAGGTGTCATAGTGAACAACAAGGGCGAAATGAAAGGATCTGCTATAACTGGACCCGTT	2101	2750	173	1898						Eukaryota
S1.6.ribosomal_protein_L14b_L23e_rplN	Sample1	GCAGGGGTCATAGTGAACAAAAAGGGCGAAATGAAAGGATCCGCTAGAACTGGACCCGTT	1	1.65	Root; d__Eukaryota; Metazoa	GCAGGTGTCATAGTGAACAACAAGGGCGAAATGAAAGGATCTGCTATAACTGGACCCGTT	2101	2750	173	1898						Eukaryota
S1.6.ribosomal_protein_L14b_L23e_rplN	Sample1	GCAGGTGTCATAGTGAACAACAAGGGCGAAATGAAAGGACCTGCTATAACTGGACCCGTT	1	1.79	Root; d__Eukaryota; Metazoa	GCAGGTGTCATAGTGAACAACAAGGGCGAAATGAAAGGATCTGCTATAACTGGACCCGTT	2101	2750	173	1898						Eukaryota
S1.6.ribosomal_protein_L14b_L23e_rplN	Sample1	GCAGGTGTCAGAGAGAACAACAAGGGCGAAATGAAAGGATCTGCTATAACTGGACCCGTT	1	1.79	Root; d__Eukaryota; Metazoa	GCAGGTGTCATAGTGAACAACAAGGGCGAAATGAAAGGATCTGCTATAACTGGACCCGTT	2101	2750	173	1898						Eukaryota
S1.6.ribosomal_protein_L14b_L23e_rplN	Sample1	GCAGGTGTCAGAGTGAACAACAAGGGAGAAAGGAAAGGAGCTGCTATAACTGGACGCGTT	1	1.65	Root; d__Eukaryota; Metazoa	GCAGGTGTCATAGTGAACAACAAGGGCGAAATGAAAGGATCTGCTATAACTGGACCCGTT	2101	2750	173	1898						Eukaryota
S1.6.ribosomal_protein_L14b_L23e_rplN	Sample1	GCAGGGGGCATAGTGAACAACAAGGCCGAAATGAACGGATCTGCTATAACTGGACCCGTC	1	1.65	Root; d__Eukaryota; Metazoa	GCAGGTGTCATAGTGAACAACAAGGGCGAAATGAAAGGATCTGCTATAACTGGACCCGTT	2101	2750	173	1898						Eukaryota
S1.6.ribosomal_protein_L14b_L23e_rplN	Sample1	GCAGGTGTCATAGTGAACAACAAGGGCGAAATGAAAGGATCTGCTATAAATGGACACGGT	1	1.65	Root; d__Eukaryota; Metazoa	GCAGGTGTCATAGTGAACAACAAGGGCGAAATGAAAGGATCTGCTATAACTGGACCCGTT	2101	2750	173	1898						Eukaryota
S1.6.ribosomal_protein_L14b_L23e_rplN	Sample1	GCAGGTGACATAGTGAACAACAAGGGCGAAATGAAAGGAACTGCTATAACTGGACCCGTT	1	1.65	Root; d__Eukaryota; Metazoa	GCAGGTGTCATAGTGAACAACAAGGGCGAAATGAAAGGATCTGCTATAACTGGACCCGTT	2101	2750	173	1898						Eukaryota
S1.6.ribosomal_protein_L14b_L23e_rplN	Sample1	ACAGGTGTCATAGTGAACAACAAGAGCGAAATGAAAGGATCTGCTATAACTAAACACGTT	1	1.84	Root; d__Eukaryota; Metazoa	GCAGGTGTCATAGTGAACAACAAGGGCGAAATGAAAGGATCTGCTATAACTGGACCCGTT	2101	2750	173	1898						Eukaryota
S1.6.ribosomal_protein_L14b_L23e_rplN	Sample1	GCAGGTGTCATAGTGAACAGCAAGGGCGACATGAAAGGATCTGCTATAACTGGACCCGTT	1	1.66	Root; d__Eukaryota; Metazoa	GCAGGTGTCATAGTGAACAACAAGGGCGAAATGAAAGGATCTGCTATAACTGGACCCGTT	2101	2750	173	1898						Eukaryota
S1.6.ribosomal_protein_L14b_L23e_rplN	Sample1	GCAGTTTTCATAGTGAACATCAAGGGCGAAATGAAAGGATCTGCTATAACTGGACCCGTT	1	1.65	Root; d__Eukaryota	GCAGGTGTCATAGTGAACAACAAGGGCGAAATGAAAGGATCTGCTATAACTGGACCCGTT	2101	2750	173	1898						Eukaryota
S1.6.ribosomal_protein_L14b_L23e_rplN	Sample1	AGAGGTGTGATAGTGGACAACAAGGGCGAAATAAAAGGATCTGCTATAACTGGAGCCGTT	1	1.65	Root; d__Eukaryota; Metazoa	GCAGGTGTCATAGTGAACAACAAGGGCGAAATGAAAGGATCTGCTATAACTGGACCCGTT	2101	2750	173	1898						Eukaryota
S1.6.ribosomal_protein_L14b_L23e_rplN	Sample1	GCCGCTGTCATAGTGAACAACAAGGCCGAAAAGAAAGGATCTGCTCTAACTGGACCCGTT	1	1.66	Root; d__Eukaryota; Fungi	GCAGGTGTCATAGTGAACAACAAGGGCGAAATGAAAGGATCTGCTATAACTGGACCCGTT	2101	2750	173	1898						Eukaryota
S1.6.ribosomal_protein_L14b_L23e_rplN	Sample1	GCAGGTGTCATCGTGAACAACAAGGGCGAAATGAAAGGATCTGCTATAACTGCACCCGTT	1	1.84		GCAGGTGTCATAGTGAACAACAAGGGCGAAATGAAAGGATCTGCTATAACTGGACCCGTT	2101	2750	173	1898
S1.11.ribosomal_protein_S10_rpsJ	Sample2	GTTCGCATGCCGACCAAAACCCTTAGGATCACAACAAGAAAAACACCTTGCGGAGAATCC	3137	4171.54	Root; d__Eukaryota; Metazoa	GTTCGCATGCCGACCAAAACCCTTAGGATCACAACAAGAAAAACACCTTGCGGAGAATCC	3429	4559.84	117	3137						Eukaryota
S1.11.ribosomal_protein_S10_rpsJ	Sample2	GTTCGCATGCCGACCAAAACCCTTAGGATCACAACAAGAAAAACACCTTGCGGAGAAGGC	54	70.68	Root; d__Eukaryota; Metazoa	GTTCGCATGCCGACCAAAACCCTTAGGATCACAACAAGAAAAACACCTTGCGGAGAATCC	3429	4559.84	117	3137						Eukaryota
S1.11.ribosomal_protein_S10_rpsJ	Sample2	GTTCGCATGCCGACCAAAACCCTTAGGATCACAACAAGAAAAACACCTTGCGGAGAAAAG	39	52.7	Root; d__Eukaryota; Metazoa	GTTCGCATGCCGACCAAAACCCTTAGGATCACAACAAGAAAAACACCTTGCGGAGAATCC	3429	4559.84	117	3137						Eukaryota
S1.11.ribosomal_protein_S10_rpsJ	Sample2	GTTCGCATGCCGACCAAAACCCTTAGGATCACAACAAGAAAAACACCTTGCGGAGAAGAG	14	18.32	Root; d__Eukaryota; Metazoa	GTTCGCATGCCGACCAAAACCCTTAGGATCACAACAAGAAAAACACCTTGCGGAGAATCC	3429	4559.84	117	3137						Eukaryota
S1.11.ribosomal_protein_S10_rpsJ	Sample2	GTTCGCATGCCGACCAAACCCCTTAGGATCACAACAAGAAAAACACCTTGCGGAGAATCC	7	9.31	Root; d__Eukaryota; Metazoa	GTTCGCATGCCGACCAAAACCCTTAGGATCACAACAAGAAAAACACCTTGCGGAGAATCC	3429	4559.84	117	3137						Eukaryota
S1.11.ribosomal_protein_S10_rpsJ	Sample2	ATTCACAAGCCGACCAAAACCCTTAGGATCACAACAAGAAAAACACCTTGCGGAGAATCC	10	13.3	Root; d__Eukaryota; Metazoa	GTTCGCATGCCGACCAAAACCCTTAGGATCACAACAAGAAAAACACCTTGCGGAGAATCC	3429	4559.84	117	3137						Eukaryota
S1.11.ribosomal_protein_S10_rpsJ	Sample2	GTTCGCATGCCGACCAAAACCCTTAGGATCACAACAAGAAAAACACCTTGCGTAGAATCC	8	10.64	Root; d__Eukaryota; Metazoa	GTTCGCATGCCGACCAAAACCCTTAGGATCACAACAAGAAAAACACCTTGCGGAGAATCC	3429	4559.84	117	3137						Eukaryota
S1.11.ribosomal_protein_S10_rpsJ	Sample2	GTTCGCATGCCGACCAAAACCCTTAGGATCACAACAAGAAAAACACCTTGTGGAGAATCC	8	10.64	Root; d__Eukaryota; Metazoa	GTTCGCATGCCGACCAAAACCCTTAGGATCACAACAAGAAAAACACCTTGCGGAGAATCC	3429	4559.84	117	3137						Eukaryota
S1.11.ribosomal_protein_S10_rpsJ	Sample2	CCGATCTTGCCGACCAAAACCCTTAGGATCACAACAAGAAAAACACCTTGCGGAGAATCC	7	9.31	Root; d__Eukaryota; Metazoa	GTTCGCATGCCGACCAAAACCCTTAGGATCACAACAAGAAAAACACCTTGCGGAGAATCC	3429	4559.84	117	3137						Eukaryota
[truncated: 7,767 more rows]
